# Supplementary material for: Host susceptibility factors render ripe tomato fruit vulnerable to fungal disease despite active immune responses
Source: J Exp Bot. 2021 Jan 19;72(7):2696–709. doi: 10.1093/jxb/eraa601 (PMC8006553; doi:10.1093/jxb/eraa601)
Supplement: eraa601_suppl_Supplementary_Table_S1-S8 [file eraa601_suppl_supplementary_table_s1-s8.xlsx]

## Sheet: Table S1
Supplemental Table S1. Physiological measurements of fruit from wildtype (cv. Ailsa Craig) and the isogenic non-ripening mutants Cnr, nor, and rin. Measurements were taken from fruits at the mature green (MG) and red ripe (RR) stages at the day of harvest. Means ± standard errors are given. Letters in parentheses represent statistical differences between genotypes for each stage (P < 0.05).
Fruit physiological parameters	Wildtype		Cnr		nor		rin
	MG	RR	MG	RR	MG	RR	MG	RR
Color (*a)	-14.08 ± 0.21 (a)	20.18 ± 0.80 (a)	-8.65 ± 0.22 (b)	-5.8 ± 0.31 (b)	-13.8 ± 0.27 (b)	-10.8 ± 0.44 (d)	-13.75 ± 0.37 (b)	-8.84 ± 0.31 (c)
Firmness (Newtons)	41.87 ± 1.80 (c)	10.19± 0.32 (d)	56.97 ± 2.70 (ab)	35.21 ± 1.51 (b)	57.66 ± 2.24 (a)	47.17 ± 2.35 (c)	48.15 ± 2.18 (bc)	25.79 ± 1.10 (a)
Soluble solids content (degrees Brix)	5.23 ± 0.15 (a)	6.27 ± 0.14 (a)	4.53 ± 0.10 (b)	4.18 ± 0.07 (c)	5.01 ± 0.02 (a)	5.21 ± 0.16 (b)	5.09 ± 0.06 (a)	5.73 ± 0.26 (ab)
Titratable acidity (g/L)	5.19 ± 0.41 (a)	3.46 ± 0.09 (c)	4.41 ± 0.14 (c)	2.09 ± 0.04 (d)	3.56 ± 0.21 (b)	5.3 ± 0.34 (b)	2.26 ± 0.37 (ab)	6.3 ± 0.35 (a)
pH	4.36 ± 0.03 (c)	4.67 ± 0.02 (b)	4.96 ± 0.04 (a)	5.00 ± 0.02 (a)	4.54 ± 0.04 (b)	4.23 ± 0.02 (c)	4.45 ± 0.04 (bc)	4.16 ± 0.03 (c)

## Sheet: Table S2.
Supplemental Table S2. Physiological measurements of red ripe fruit from azygous, CRISPR-PL, and CRISPR-PG2a lines. Measurements were taken from fruit at 42 days post-anthesis during the day of harvest. Means ± standard errors are given. Letters in parentheses represent statistical differences between genotypes (P < 0.05).
Fruit physiological parameters	Azygous	CRISPR-PG2a	CRISPR-PL
Firmness (Newtons)	9.83 ± 0.32 (a)	9.32 ± 0.22 (a)	12.01 ± 0.30 (b)
Soluble solids content (degrees Brix)	5.94 ± 0.05 (a)	5.81 ± 0.09 (a)	6.17 ± 0.17 (a)
Titratable acidity (g/L)	0.37 ± 0.03 (a)	0.35 ± 0.02 (a)	0.38 ± 0.03 (a)
pH	4.60 ± 0.05 (a)	4.57 ± 0.04 (a)	4.56 ± 0.08 (a)

## Sheet: Table S3
Supplemental Table S3. Physiological measurements of fruit from wildtype (cv. Ailsa Craig) and the isogenic non-ripening mutants Cnr, nor, and rin. Measurements were taken from fruits at the mature green (MG) and red ripe (RR) stages at the day of harvest. Means ± standard errors are given. Letters in parentheses represent statistical differences between genotypes for each stage (P < 0.05).
Fruit physiological parameters	Wildtype		Cnr		nor		rin
	MG	RR	MG	RR	MG	RR	MG	RR
Color (*a)	-14.08 ± 0.21 (a)	20.18 ± 0.80 (a)	-8.65 ± 0.22 (b)	-5.8 ± 0.31 (b)	-13.8 ± 0.27 (b)	-10.8 ± 0.44 (d)	-13.75 ± 0.37 (b)	-8.84 ± 0.31 (c)
Firmness (Newtons)	41.87 ± 1.80 (c)	10.19± 0.32 (d)	56.97 ± 2.70 (ab)	35.21 ± 1.51 (b)	57.66 ± 2.24 (a)	47.17 ± 2.35 (c)	48.15 ± 2.18 (bc)	25.79 ± 1.10 (a)
Soluble solids content (degrees Brix)	5.23 ± 0.15 (a)	6.27 ± 0.14 (a)	4.53 ± 0.10 (b)	4.18 ± 0.07 (c)	5.01 ± 0.02 (a)	5.21 ± 0.16 (b)	5.09 ± 0.06 (a)	5.73 ± 0.26 (ab)
Titratable acidity (g/L)	5.19 ± 0.41 (a)	3.46 ± 0.09 (c)	4.41 ± 0.14 (c)	2.09 ± 0.04 (d)	3.56 ± 0.21 (b)	5.3 ± 0.34 (b)	2.26 ± 0.37 (ab)	6.3 ± 0.35 (a)
pH	4.36 ± 0.03 (c)	4.67 ± 0.02 (b)	4.96 ± 0.04 (a)	5.00 ± 0.02 (a)	4.54 ± 0.04 (b)	4.23 ± 0.02 (c)	4.45 ± 0.04 (bc)	4.16 ± 0.03 (c)

## Sheet: Table S6 Genes
Supplemental Table S6. Core RR response defense genes not expressed at equal or greater levels than MG in infected fruit. Comparisons are listed in the header of each section. Subheaders are values returned by the results function in DESeq2. baseMean = the mean of normalized counts of all samples for that gene; log2FoldChange = the logarithm (base 2) of the fold change between healthy and infecte…
		B. cinerea-inoculated RR vs. B. cinerea-inoculated MG (1 DPI)						F. acuminatum-inoculated RR vs. F. acuminatum-inoculated MG (1 DPI)						R. stolonifer-inoculated RR vs. R. stolonifer-inoculated MG (1 DPI)
Transcript	Defense Categories	baseMean	log2FoldChange	lfcSE	stat	P	Padj	baseMean	log2FoldChange	lfcSE	stat	P	Padj	baseMean	log2FoldChange	lfcSE	stat	P	Padj
Solyc02g087850.1.1	Cell redox homeostasis (GO:0045454)	126.962	-0.0708711	0.348101	-0.203593	0.838671	0.928937	93.759	-0.661792	0.271092	-2.44121	0.0146382	0.0354627	132.016	1.06282	0.304248	3.49326	0.00047716	0.00136132
Solyc02g082920.4.1	Chitin catabolic process (GO:0006032)	2964.08	-1.58554	0.262279	-6.04524	1.49189e-09	1.42521e-08	2261.06	-1.39346	0.4064	-3.42878	0.000606291	0.00213823	879.602	0.205443	0.314203	0.653855	0.513205	0.610043
Solyc02g082930.3.1	Chitin catabolic process (GO:0006032)	1198.35	-1.00431	0.295066	-3.40367	0.000664861	0.00250372	903.046	-1.53226	0.410542	-3.7323	0.00018974	0.000756446	680.376	0.215784	0.40616	0.531277	0.595227	0.682542
Solyc09g090990.2.1	Defense response (GO:0006952)	7142.75	-2.67002	0.339263	-7.87005	3.54511e-15	6.70999e-14	3493.51	-2.06297	0.282222	-7.30973	2.67673e-13	3.92507e-12	740.775	-1.82866	0.299141	-6.11303	9.77587e-10	6.44587e-09
Solyc01g097240.3.1	Defense response to fungus (GO:0050832)	8341.55	-1.0089	0.286123	-3.5261	0.000421722	0.00165664	5189.72	0.432256	0.318928	1.35534	0.175308	0.276067	4073.28	1.12464	0.301058	3.73563	0.000187246	0.000575369
Solyc01g087800.2.1	Proteolysis (GO:0006508)	159.263	-4.29546	0.383403	-11.2035	3.91799e-29	2.56198e-27	85.8931	-3.52027	0.413155	-8.52047	1.5891e-17	3.58511e-16	27.2554	-3.41896	0.564356	-6.05815	1.37692e-09	8.91843e-09
Solyc01g087820.2.1	Proteolysis (GO:0006508)	736.052	-2.00918	0.299698	-6.70399	2.028e-11	2.445e-10	448.881	-1.79469	0.262221	-6.84418	7.69171e-12	9.54317e-11	215.425	-2.25696	0.341204	-6.61468	3.72355e-11	2.88876e-10
Solyc01g087850.2.1	Proteolysis (GO:0006508)	1682.59	-1.22424	0.301886	-4.05529	5.0073e-05	0.000238455	987.419	0.564276	0.351213	1.60665	0.108131	0.187387	239.666	-0.935904	0.426689	-2.19341	0.0282777	0.0538688
Solyc01g108490.3.1	Proteolysis (GO:0006508)	1135.51	-3.354	0.285275	-11.7571	6.49501e-32	5.20135e-30	478.599	-3.76255	0.303098	-12.4136	2.20396e-35	1.8251e-33	219.462	-3.56892	0.457035	-7.80886	5.77074e-15	6.59243e-14
Solyc01g006290.4.1	Response to oxidative stress (GO:0006979)	230.829	-3.64746	0.552826	-6.59784	4.1719e-11	4.85398e-10	30.7818	-1.28112	0.713785	-1.79483	0.0726804	0.135962	20.2605	0.88925	0.972325	0.914561	0.360422	0.461737
Solyc01g006300.3.1	Response to oxidative stress (GO:0006979)	2630.86	-1.18684	0.413055	-2.87333	0.00406169	0.0126895	1370.93	-0.029518	0.340328	-0.0867339	0.930883	0.955939	191.964	1.72656	0.400232	4.31389	1.60409e-05	5.93476e-05
Solyc02g079500.4.1	Response to oxidative stress (GO:0006979)	2668.28	-2.75598	0.297672	-9.25847	2.07389e-20	6.46328e-19	2812.7	-2.71078	0.285587	-9.49198	2.2669e-21	7.25035e-20	1026.48	-1.9916	0.340999	-5.8405	5.2043e-09	3.14645e-08
Solyc02g079510.3.1	Response to oxidative stress (GO:0006979)	259.511	-1.05895	0.257555	-4.11154	3.93031e-05	0.00019094	224.844	-1.29095	0.366911	-3.51844	0.000434098	0.00158593	185.704	-0.140018	0.278393	-0.50295	0.614999	0.699352
Solyc05g052280.3.1	Response to oxidative stress (GO:0006979)	1168.54	-0.802678	0.240112	-3.34293	0.000828995	0.00306212	820.789	-2.15947	0.293335	-7.36177	1.8149e-13	2.73066e-12	398.443	-2.95225	0.270363	-10.9196	9.29301e-28	2.71798e-26
Solyc10g083970.1.1	Ethylene Biosynthesis	527.632	-0.257935	0.333859	-0.772585	0.439768	0.625155	404.447	-1.11179	0.200669	-5.5404	3.01782e-08	2.33692e-07	487.989	-0.838368	0.386377	-2.16982	0.0300207	0.0567986
Solyc07g007870.3.1	JA Biosynthesis	680.584	-0.936236	0.283978	-3.29687	0.000977697	0.0035516	373.591	-1.20341	0.192214	-6.26081	3.82991e-10	3.85426e-09	503.682	0.628835	0.357813	1.75744	0.0788426	0.130783
Solyc11g067190.3.1	Cutin, suberin and wax biosynthesis (sly00073)	100.341	-2.80919	0.604213	-4.64933	3.33009e-06	1.95661e-05	30.8838	-2.70557	0.56972	-4.74895	2.04478e-06	1.19102e-05	45.671	-3.46229	0.694471	-4.98552	6.17965e-07	2.82622e-06
Solyc06g051620.3.1	Phosphatidylinositol signaling system (sly04070)	419.417	-0.561388	0.194135	-2.89174	0.00383115	0.0120601	306.104	-0.034037	0.181429	-0.187605	0.851186	0.899564	238.131	-0.0782353	0.195685	-0.399801	0.689303	0.761804
Solyc01g105630.4.1	Plant-pathogen interaction (sly04626) / MAPK signaling pathway (sly04016) / Phosphatidylinositol signaling system (sly04070)	103.172	1.34487	0.407402	3.30109	0.000963086	0.00350422	76.7083	-0.917375	0.399856	-2.29427	0.0217752	0.0499708	140.887	5.56415	0.466984	11.9151	9.87643e-33	3.96783e-31
Solyc11g072240.2.1	Plant-pathogen interaction (sly04626) / MAPK signaling pathway (sly04016) / Phosphatidylinositol signaling system (sly04070)	1512.37	-0.608805	0.247606	-2.45877	0.0139415	0.037717	1074.29	-0.101506	0.252557	-0.401914	0.687747	0.775281	837.47	-0.0351781	0.224002	-0.157044	0.87521	0.908703
Solyc01g110290.3.1	Sesquiterpenoid and triterpenoid biosynthesis (sly00909)	562.272	-0.553963	0.184672	-2.99971	0.00270241	0.00884927	370.428	-0.650341	0.173459	-3.74925	0.000177367	0.000712168	418.996	-0.124111	0.252004	-0.492496	0.622369	0.705691
Solyc05g055760.3.1	Terpenoid backbone biosynthesis (sly00900)	768.058	-1.52857	0.251916	-6.06776	1.29704e-09	1.24613e-08	520.575	-1.22523	0.254487	-4.81454	1.47543e-06	8.7782e-06	204.525	-1.88266	0.310547	-6.0624	1.34106e-09	8.69916e-09
Solyc08g080170.3.1	Terpenoid backbone biosynthesis (sly00900)	352.859	-1.89877	0.336093	-5.64954	1.60881e-08	1.33353e-07	298.294	-1.42749	0.253502	-5.63108	1.7909e-08	1.4277e-07	163.217	-2.6152	0.350354	-7.46444	8.36558e-14	8.60608e-13
Solyc01g006530.1.1	RLK	14.334	-0.748578	0.651346	-1.14928	0.250441	0.411802	13.9937	-2.21505	0.694945	-3.18738	0.00143569	0.004607	2.68914	-0.0411783	1.12104	-0.0367322	0.970699	0.979615
Solyc02g079710.4.1	RLK	92.9097	-2.33654	0.476559	-4.90294	9.44107e-07	6.06847e-06	81.3382	-1.71299	0.378	-4.53171	5.8509e-06	3.11358e-05	44.5418	-2.65745	0.32287	-8.23072	1.86094e-16	2.42742e-15
Solyc02g081500.3.1	RLK	88.6444	-0.302448	0.331712	-0.911781	0.361884	0.544558	60.9876	-0.763314	0.295197	-2.58578	0.00971603	0.0250009	72.6597	0.596638	0.424576	1.40526	0.159945	0.237255
Solyc03g006100.4.1	RLK	112.72	-2.16783	0.322485	-6.72228	1.78909e-11	2.17771e-10	142.541	-3.66387	0.551376	-6.64496	NA	NA	130.066	-3.2416	0.516472	-6.27642	3.4645e-10	2.39929e-09
Solyc04g006930.3.1	RLK	106.104	-0.478846	0.346699	-1.38116	0.167231	0.300564	73.5007	-0.936588	0.307905	-3.04181	0.00235159	0.00714271	52.7935	-1.90474	0.340837	-5.58843	2.29127e-08	1.27212e-07
Solyc04g008400.1.1	RLK	41.3009	-1.23938	0.400941	-3.09118	0.00199362	0.00674743	29.3236	-0.31638	0.391241	-0.808658	0.418712	0.539715	13.606	0.264196	0.479406	0.551091	0.581571	0.67112
Solyc05g053930.4.1	RLK	98.4848	-2.28808	0.309178	-7.40052	1.35656e-13	2.14289e-12	79.6354	-2.15383	0.309253	-6.96462	3.29297e-12	4.28467e-11	47.1342	-1.95938	0.31059	-6.30858	2.81611e-10	1.96918e-09
Solyc09g005000.1.1	RLK	48.1777	-1.90101	0.396362	-4.79614	1.61752e-06	9.99584e-06	44.2616	-2.24796	0.427528	-5.25805	1.45588e-07	1.01816e-06	44.0833	-0.0365611	0.443163	-0.0825003	0.934249	0.954153
Solyc10g076760.3.1	RLK	47.5447	-0.479067	0.398267	-1.20288	0.229024	0.384074	38.8864	-1.13147	0.313226	-3.61232	0.000303465	0.00115406	123.639	2.10668	0.384419	5.48018	4.24901e-08	2.28567e-07
Solyc11g010730.3.1	RLK	210.742	-0.304503	0.186601	-1.63185	0.102712	0.203621	119.882	-0.312193	0.242344	-1.28823	0.197668	0.303825	74.2856	-0.910377	0.296189	-3.07364	0.00211465	0.00530049

## Sheet: Table S7
Supplemental Table S7. Jasmonic acid measurements in healthy wild-type and non-ripening mutant fruit. Values are recorded as ng/g of dry weight. Means ± standard errors are given. Letters in parentheses represent statistical differences between genotypes by ripening stage (P < 0.05). Asterisks next to a genotype indicate significant differences between fruit of different stages of that genotype (…
	MG/MG-like	RR/RR-like
Wild-type	13.93 ± 1.14 (a)	9.32 ± 1.08 (b)
Cnr	9.24 ± 0.28 (a)	7.92 ± 1.46 (b)
rin	11.69 ± 2.14 (a)	5.49 ± 0.56 (b)
nor (*)	11.58 ± 0.31 (a)	19.87 ± 0.06 (a)

## Sheet: Table S8
Supplemental Table S8. Enrichment of defense genes in filtered upregulated/downregulated ripening genes. Enrichments were calculated with Fisher tests and the goseq R package (Young et al., 2010). Padj = P values adjusted using the Benjamini and Hochberg method (Benjamini and Hochberg, 1995).
Defense category	Filtered upregulated		Filtered downregulated
	Number of genes	Padj	Number of genes	Padj
Cell redox homeostasis (GO:0045454)	5	0.0002777	24	3.93672e-29
Chitin catabolic process (GO:0006032)	1	0.0987561	1	0.164954
Defense response (GO:0006952)	1	0.268433	6	1.77919e-05
Defense response to fungus (GO:0050832)	0	1	0	1
Proteolysis (GO:0006508)	16	1.93123e-08	36	5.85164e-27
Response to oxidative stress (GO:0006979)	2	0.132614	16	1.5696e-14
Ethylene Biosynthesis	5	6.12901e-07	1	1
Ethylene Signaling/Response	12	4.29551e-18	2	0.442365
JA Biosynthesis	3	0.00719406	2	0.366519
JA Signaling/Response	0	1	1	1
Cutin, suberin & wax biosynthesis (sly00073)	2	1	2	1
Flavonoid biosynthesis (sly00941)	0	1	5	0.00513068
Glutathione metabolism (sly00480)	10	1.46408e-08	18	5.74944e-17
MAPK signaling pathway (sly04016)	25	3.28632e-28	17	2.58999e-12
Phosphatidylinositol signaling system (sly04070)	11	3.92754e-12	5	0.0254527
Plant-pathogen interaction (sly04626)	18	6.46017e-17	15	1.19995e-09
Sesquiterpenoid & triterpenoid biosynthesis (sly00909)	1	1	3	0.0855429
Stilbenoid, diarylheptanoid & gingerol biosynthesis (sly00945)	0	1	3	0.371246
Terpenoid backbone biosynthesis (sly00900)	4	0.0177909	8	1.42845e-06
CAMK	7	4.01964e-06	8	8.85268e-06
RLK	60	3.30289e-56	78	1.68151e-64
ERF	8	7.26644e-05	11	3.45198e-06
WRKY	10	1.61706e-09	2	1
