# Supplementary material for: Host susceptibility factors render ripe tomato fruit vulnerable to fungal disease despite active immune responses
Source: J Exp Bot. 2021 Jan 19;72(7):2696–709. doi: 10.1093/jxb/eraa601 (PMC8006553; doi:10.1093/jxb/eraa601)
Supplement: eraa601_suppl_Supplementary_Table_S4 [file eraa601_suppl_supplementary_table_s4.xlsx]

## Sheet: Results
Supplemental Table S4. Differential expression output from DESeq2 (Love et al., 2014) with functional annotations. Comparisons are listed in the header of each section. Subheaders are values returned by the results function in DESeq2. baseMean = the mean of normalized counts of all samples for that gene; log2FoldChange = the logarithm (base 2) of the fold change between healthy and infected sampl…
	Functional Annotations								B. cinerea-inoculated WT MG vs. healthy WT MG						B. cinerea-inoculated WT RR vs. healthy WT RR						F. acuminatum-inoculated WT MG vs. healthy WT MG						F. acuminatum-inoculated WT RR vs. healthy WT RR						R. stolonifer-inoculated WT MG vs. healthy WT MG						Wounded WT MG vs. healthy WT MG						Wounded WT RR vs. healthy WT RR
Transcript	AHRD	Gene Ontology	iTAK TFs	iTAK Kinases	KEGG Ortholog	KEGG Description	KEGG Pathway	Hormone Pathway	baseMean	log2FoldChange	lfcSE	stat	P	Padj	baseMean	log2FoldChange	lfcSE	stat	P	Padj	baseMean	log2FoldChange	lfcSE	stat	P	Padj	baseMean	log2FoldChange	lfcSE	stat	P	Padj	baseMean	log2FoldChange	lfcSE	stat	P	Padj	baseMean	log2FoldChange	lfcSE	stat	P	Padj	baseMean	log2FoldChange	lfcSE	stat	P
Solyc00g005280.1.1	Unknown protein	-	-	-	-	-	-	-	0	NA	NA	NA	NA	NA	0	NA	NA	NA	NA	NA	0	NA	NA	NA	NA	NA	0	NA	NA	NA	NA	NA	0	NA	NA	NA	NA	NA	0	NA	NA	NA	NA	NA	0	NA	NA	NA	NA
Solyc00g006650.1.1	Unknown protein	-	-	-	-	-	-	-	0	NA	NA	NA	NA	NA	0	NA	NA	NA	NA	NA	0	NA	NA	NA	NA	NA	0	NA	NA	NA	NA	NA	0	NA	NA	NA	NA	NA	0	NA	NA	NA	NA	NA	0	NA	NA	NA	NA
Solyc00g007330.1.1	Zinc finger transcription factor 1	-	C3H	-	-	-	-	-	0	NA	NA	NA	NA	NA	0	NA	NA	NA	NA	NA	0	NA	NA	NA	NA	NA	0	NA	NA	NA	NA	NA	0	NA	NA	NA	NA	NA	0	NA	NA	NA	NA	NA	0	NA	NA	NA	NA
Solyc00g007340.1.1	Unknown protein	-	-	-	-	-	-	-	0	NA	NA	NA	NA	NA	0	NA	NA	NA	NA	NA	0	NA	NA	NA	NA	NA	0	NA	NA	NA	NA	NA	0	NA	NA	NA	NA	NA	0	NA	NA	NA	NA	NA	0	NA	NA	NA	NA
Solyc00g007350.1.1	zinc finger CCCH domain-containing protein 30-like (AHRD V3.3 *-* A0A2I4HEV8_9ROSI)	-	-	-	-	-	-	-	0	NA	NA	NA	NA	NA	0	NA	NA	NA	NA	NA	0	NA	NA	NA	NA	NA	0	NA	NA	NA	NA	NA	0	NA	NA	NA	NA	NA	0	NA	NA	NA	NA	NA	0	NA	NA	NA	NA
Solyc00g007450.1.1	Zinc finger transcription factor 2	-	C3H	-	-	-	-	-	0.061187	-0.0103882	3.18534	-0.00326124	0.997398	NA	0	NA	NA	NA	NA	NA	0	NA	NA	NA	NA	NA	0	NA	NA	NA	NA	NA	0	NA	NA	NA	NA	NA	0	NA	NA	NA	NA	NA	0	NA	NA	NA	NA
Solyc00g007920.1.1	Unknown protein	-	-	-	-	-	-	-	0.202139	-1.3088	3.18534	-0.410881	0.681159	NA	0	NA	NA	NA	NA	NA	0.185161	-0.678444	3.30558	-0.205242	0.837383	NA	0	NA	NA	NA	NA	NA	0.21171	-0.924994	3.52153	-0.262668	0.792806	NA	0.142793	-0.795285	3.06038	-0.259865	0.794968	NA	0	NA	NA	NA	NA
Solyc00g007930.1.1	Unknown protein	-	-	-	-	-	-	-	0.303209	-1.66947	3.18534	-0.52411	0.600202	NA	0	NA	NA	NA	NA	NA	0.277742	-1.03911	3.30558	-0.314352	0.753254	NA	0	NA	NA	NA	NA	NA	0.317565	-1.28566	3.52153	-0.365086	0.715047	NA	0.21419	-1.15595	3.06038	-0.377715	0.705642	NA	0	NA	NA	NA	NA
Solyc00g007940.1.1	Unknown protein	-	-	-	-	-	-	-	0	NA	NA	NA	NA	NA	0	NA	NA	NA	NA	NA	0	NA	NA	NA	NA	NA	0	NA	NA	NA	NA	NA	0	NA	NA	NA	NA	NA	0	NA	NA	NA	NA	NA	0	NA	NA	NA	NA
Solyc00g011560.1.1	E3 ubiquitin-protein ligase (AHRD V3.3 *-* A0A2G3CLG0_CAPCH)	-	-	-	K04506	SIAH1; E3 ubiquitin-protein ligase SIAH1 [EC:2.3.2.27]	sly04120 (Ubiquitin mediated proteolysis)	-	0	NA	NA	NA	NA	NA	0	NA	NA	NA	NA	NA	0.0662365	0.76423	3.30558	0.231194	0.817164	NA	0.172992	1.54648	3.29773	0.468954	0.639103	NA	0	NA	NA	NA	NA	NA	0.231548	1.40418	2.73134	0.514099	0.607183	NA	0	NA	NA	NA	NA
Solyc00g011660.1.1	B3 domain-containing protein (AHRD V3.3 *** A0A1Q3DFU3_CEPFO)	-	B3	-	-	-	-	-	0	NA	NA	NA	NA	NA	0	NA	NA	NA	NA	NA	0	NA	NA	NA	NA	NA	0	NA	NA	NA	NA	NA	0	NA	NA	NA	NA	NA	0	NA	NA	NA	NA	NA	0	NA	NA	NA	NA
Solyc00g011670.1.1	Unknown protein	-	-	-	-	-	-	-	0	NA	NA	NA	NA	NA	0	NA	NA	NA	NA	NA	0	NA	NA	NA	NA	NA	0	NA	NA	NA	NA	NA	0	NA	NA	NA	NA	NA	0	NA	NA	NA	NA	NA	0	NA	NA	NA	NA
Solyc00g012540.1.1	Zinc finger transcription factor 3	-	-	-	-	-	-	-	0	NA	NA	NA	NA	NA	0	NA	NA	NA	NA	NA	0	NA	NA	NA	NA	NA	0	NA	NA	NA	NA	NA	0	NA	NA	NA	NA	NA	0	NA	NA	NA	NA	NA	0	NA	NA	NA	NA
Solyc00g013100.1.1	Unknown protein	-	-	-	-	-	-	-	0.44207	-1.51085	2.59446	-0.582336	0.56034	NA	0	NA	NA	NA	NA	NA	0.349225	-1.46775	3.29856	-0.444966	0.656344	NA	0	NA	NA	NA	NA	NA	0.39944	-1.71066	3.51508	-0.486663	0.626497	NA	0.328018	-1.21855	2.54296	-0.479188	0.631805	NA	0	NA	NA	NA	NA
Solyc00g013110.1.1	Unknown protein	-	-	-	-	-	-	-	0.561135	0.788734	1.85722	0.424685	0.671067	NA	0.587308	-2.15625	2.18711	-0.985892	0.324186	NA	0.236534	-1.03912	3.16474	-0.328341	0.742653	NA	1.19246	1.08254	1.34586	0.804348	0.421196	0.659065	0.376468	-0.323877	2.52218	-0.128412	0.897823	NA	0.474967	0.582298	1.82448	0.319159	0.749606	0.998562	1.47572	1.20976	0.999186	1.21075	0.225993
Solyc00g013170.1.1	orf101 (mitochondrion) (AHRD V3.3 *-* YP_009430405.1)	-	-	-	-	-	-	-	2.86378	1.00778	0.916671	1.09939	0.271596	0.497781	2.34301	-0.189514	0.960437	-0.19732	0.843577	0.929536	2.7123	1.40914	1.16637	1.20814	0.226993	0.559125	1.87935	-1.64693	1.16075	-1.41886	0.155941	0.376281	1.65995	-0.715799	1.48192	-0.483023	0.62908	0.893489	2.43622	0.766266	0.891547	0.85948	0.390076	0.998562	2.75134	0.209184	0.738466	0.283268	0.776972
Solyc00g013180.1.1	NADH-ubiquinone oxidoreductase chain 4 (AHRD V3.3 *-* A0A290WL40_SOLLC)	-	-	-	-	-	-	-	1.40257	0.859234	1.59135	0.53994	0.589238	0.775744	0.253267	1.2021	2.98694	0.402453	0.687351	NA	0.712251	-1.54181	2.26617	-0.680361	0.496276	0.785247	0.538046	2.64363	2.31709	1.14093	0.2539	NA	0.717971	-2.52205	2.76434	-0.912352	0.361583	NA	1.12228	0.529454	1.15379	0.458881	0.646319	0.998562	0.214254	0.665632	2.77666	0.239724	0.810544
Solyc00g014290.1.1	Unknown protein	-	-	-	-	-	-	-	0	NA	NA	NA	NA	NA	0	NA	NA	NA	NA	NA	0	NA	NA	NA	NA	NA	0	NA	NA	NA	NA	NA	0	NA	NA	NA	NA	NA	0	NA	NA	NA	NA	NA	0	NA	NA	NA	NA
Solyc00g014790.2.1	Unknown protein	-	-	-	-	-	-	-	2.4887	-0.579393	0.977431	-0.592771	0.553334	0.750524	0.599606	-2.22321	2.13584	-1.04091	0.297919	NA	2.09873	-0.785483	1.15158	-0.682089	0.495183	0.784923	1.42766	1.4053	1.24344	1.13016	0.258407	0.50263	2.13394	-1.3807	1.23581	-1.11724	0.26389	0.694234	1.68816	-1.42913	0.977609	-1.46186	0.14378	0.921518	0.79048	-0.630307	1.29177	-0.487941	0.625592
Solyc00g014800.1.1	Zinc finger protein KNUCKLES (AHRD V3.3 *** A0A2G3ACW4_CAPAN)	-	C2H2	-	-	-	-	-	0.635036	-2.10507	2.09877	-1.003	0.315859	NA	0.316512	0.787273	2.8447	0.276751	0.781971	NA	0.715934	-0.520928	2.22114	-0.234532	0.814572	0.940603	0.235178	0.149144	3.00292	0.0496664	0.960388	NA	0.828168	0.0976189	1.94245	0.0502556	0.959919	NA	0.657416	-0.532844	1.58941	-0.335246	0.737439	0.998562	0.989174	2.48451	1.31447	1.89012	0.0587416
Solyc00g014810.1.1	Unknown protein	-	-	-	-	-	-	-	0.244171	1.56655	3.13421	0.499822	0.6172	NA	0	NA	NA	NA	NA	NA	0	NA	NA	NA	NA	NA	0	NA	NA	NA	NA	NA	0	NA	NA	NA	NA	NA	0	NA	NA	NA	NA	NA	0	NA	NA	NA	NA
Solyc00g014850.1.1	orf86 (mitochondrion) (AHRD V3.3 *** YP_002608396.1)	-	-	-	-	-	-	-	4.10364	1.09	1.01871	1.06999	0.284624	0.512536	2.56405	-2.21584	1.26197	-1.75586	0.0791126	0.224081	2.46319	0.0165576	1.40394	0.0117937	0.99059	0.997542	3.91552	0.443481	0.929683	0.477024	0.633345	0.814298	1.93589	-2.98306	2.019	-1.47749	0.139543	0.541807	3.16059	0.594888	1.27919	0.46505	0.641896	0.998562	3.94617	0.193008	0.785722	0.245644	0.805958
Solyc00g014860.1.1	Unknown protein	-	-	-	-	-	-	-	0	NA	NA	NA	NA	NA	0.168334	0.504	3.30558	0.15247	0.878817	NA	0	NA	NA	NA	NA	NA	0.0925372	-0.211519	3.30558	-0.0639885	0.948979	NA	0	NA	NA	NA	NA	NA	0.0870273	0.647393	3.06038	0.21154	0.832466	NA	0.139363	-0.0557111	3.06038	-0.018204	0.985476
Solyc00g015600.1.1	Unknown protein	-	-	-	-	-	-	-	0	NA	NA	NA	NA	NA	0	NA	NA	NA	NA	NA	0	NA	NA	NA	NA	NA	0	NA	NA	NA	NA	NA	0	NA	NA	NA	NA	NA	0	NA	NA	NA	NA	NA	0	NA	NA	NA	NA
Solyc00g016590.1.1	Unknown protein	-	-	-	-	-	-	-	0	NA	NA	NA	NA	NA	0	NA	NA	NA	NA	NA	0	NA	NA	NA	NA	NA	0	NA	NA	NA	NA	NA	0	NA	NA	NA	NA	NA	0	NA	NA	NA	NA	NA	0	NA	NA	NA	NA
Solyc00g019730.1.1	Cytochrome c oxidase subunit 3 (AHRD V3.3 *** A0A290WL11_SOLLC)	GO:0015002,GO:0016020	-	-	-	-	-	-	0	NA	NA	NA	NA	NA	0	NA	NA	NA	NA	NA	0	NA	NA	NA	NA	NA	0	NA	NA	NA	NA	NA	0	NA	NA	NA	NA	NA	0	NA	NA	NA	NA	NA	0	NA	NA	NA	NA
Solyc00g019750.1.1	Unknown protein	-	-	-	-	-	-	-	3.10461	1.0823	1.01689	1.06432	0.287182	0.515262	6.0513	-4.01623	1.27149	-3.15868	0.00158486	0.0106936	3.75549	2.04911	1.11234	1.84216	0.0654514	0.291382	7.96921	-0.460129	0.754665	-0.609713	0.542052	0.753476	1.68496	-0.849964	1.36878	-0.620964	0.534624	0.856061	4.9755	2.1044	0.797345	2.63926	0.00830879	0.223865	7.87468	-0.4805	0.643079	-0.747186	0.454952
Solyc00g019950.1.1	NADH dehydrogenase subunit 9 (AHRD V3.3 *** A0A290WKX8_SOLLC)	GO:0008137,GO:0055114	-	-	K03936	NDUFS3; NADH dehydrogenase (ubiquinone) Fe-S protein 3 [EC:7.1.1.2 1.6.99.3]	sly00190 (Oxidative phosphorylation)	-	13.1693	0.62994	0.636678	0.989418	0.322459	0.552885	7.21592	-0.411597	0.543111	-0.757851	0.44854	0.676361	9.40928	0.0724105	0.796654	0.0908932	0.927577	0.979976	9.08868	0.578617	0.495878	1.16685	0.243269	0.486335	8.17724	-1.19703	0.804527	-1.48787	0.136786	0.536789	14.4285	1.02987	0.604245	1.70439	0.0883074	0.807897	7.16527	-0.4151	0.452516	-0.917315	0.358977
Solyc00g019970.2.1	Unknown protein	-	-	-	-	-	-	-	10.8689	0.252975	0.873029	0.289767	0.771995	0.888657	13.2145	-0.642372	0.671309	-0.956894	0.338621	0.577622	10.5119	0.744824	1.02827	0.724349	0.468852	0.768159	15.7944	0.221132	0.63814	0.346526	0.728948	0.868018	7.72119	-1.0665	1.07127	-0.995548	0.31947	0.73925	16.5606	1.47714	0.617327	2.3928	0.0167204	0.343408	14.3074	-0.269813	0.497214	-0.542648	0.587372
Solyc00g019980.2.1	ribosomal protein L2 (chloroplast) (AHRD V3.3 *-* YP_009232109.1)	-	-	-	-	-	-	-	1.84012	0.106032	1.34169	0.0790287	0.93701	0.969869	3.81984	0.892717	0.8919	1.00092	0.316867	0.555625	1.09622	-2.29332	1.8882	-1.21455	0.224538	0.55592	2.95553	-0.00564873	0.870417	-0.00648969	0.994822	0.997977	1.25861	-2.29692	2.02827	-1.13245	0.257444	0.687956	1.85386	0.473979	0.991917	0.477842	0.632763	0.998562	3.11729	0.0378786	0.729886	0.0518966	0.958611
Solyc00g019990.1.1	Unknown protein	-	-	-	-	-	-	-	0.40292	1.52371	1.89688	0.803274	0.421816	NA	0.739685	1.20936	1.66015	0.728462	0.466331	0.690879	0.178647	0.40356	3.30558	0.122084	0.902832	NA	0.920963	1.84564	1.31636	1.40208	0.160891	0.383376	0.101725	-0.564326	3.52153	-0.16025	0.872684	NA	0.2595	0.63822	2.23788	0.28519	0.775499	NA	1.12054	1.68766	1.31199	1.28634	0.198324
Solyc00g020000.1.1	Unknown protein	-	-	-	-	-	-	-	0.751025	2.13457	1.96583	1.08584	0.277551	NA	0.46501	0.121937	2.05171	0.0594318	0.952608	NA	0.142967	-0.678444	3.30558	-0.205242	0.837383	NA	0.950054	2.00835	1.50767	1.33209	0.182831	0.41298	0.16375	-0.924994	3.52153	-0.262668	0.792806	NA	0.539643	1.45255	2.37745	0.610972	0.541218	0.998562	0.929305	1.47998	1.38696	1.06707	0.285941
Solyc00g020010.1.1	Unknown protein	-	-	-	-	-	-	-	1.12634	0.904501	1.38594	0.652625	0.513998	0.720672	0.970103	-0.266721	1.66751	-0.159952	0.872919	0.942806	0.665097	-0.420365	2.0131	-0.208815	0.834593	0.948192	1.24	0.781516	1.35833	0.575353	0.565053	0.768861	0.808779	0.336081	1.73554	0.193646	0.846453	NA	1.69202	1.8217	0.864878	2.10631	0.0351771	0.536504	1.22983	0.441802	1.02353	0.431644	0.666
Solyc00g020020.2.1	Unknown protein	-	-	-	-	-	-	-	2.99422	1.93663	1.16843	1.65746	0.0974275	0.254429	2.66791	-0.246223	0.851997	-0.288995	0.772585	0.893748	2.17786	1.71789	1.6683	1.02972	0.30314	0.638795	4.11212	1.25035	0.707057	1.76839	0.0769962	0.244953	1.04055	-1.9965	2.28929	-0.872103	0.383152	NA	3.34305	2.14629	0.860722	2.49359	0.012646	0.29284	3.13493	0.172336	0.722088	0.238663	0.811367
Solyc00g020030.1.1	Unknown protein	-	-	-	-	-	-	-	0.143627	-1.3088	3.18534	-0.410881	0.681159	NA	0.408606	0.432679	2.33797	0.185066	0.853177	NA	0.229144	0.0428899	3.30558	0.012975	0.989648	NA	0.501225	0.998276	1.91168	0.522198	0.601532	NA	0.150797	-0.924994	3.52153	-0.262668	0.792806	NA	0.101758	-0.795285	3.06038	-0.259865	0.794968	NA	0.266939	-0.777049	2.23729	-0.347317	0.728353
Solyc00g020040.1.1	Cytochrome c biogenesis B (AHRD V3.3 *** A0A0C5B708_9SOLA)	-	-	-	-	-	-	-	2.38851	1.4558	0.983635	1.48002	0.138868	0.323133	1.42462	-0.043634	1.45829	-0.0299213	0.97613	0.990654	1.92895	1.4424	1.15583	1.24794	0.212053	0.540271	1.7397	0.724479	1.43491	0.504895	0.613632	0.800925	1.38798	0.293885	1.36945	0.214601	0.830078	0.959369	3.40756	2.14516	1.02684	2.08908	0.0367004	0.545826	1.56164	0.124149	1.06334	0.116754	0.907055
Solyc00g021630.1.1	NADH-ubiquinone oxidoreductase chain 6 (AHRD V3.3 *** A0A0C5B7I5_9SOLA)	GO:0008137,GO:0055114	-	-	K03884	ND6; NADH-ubiquinone oxidoreductase chain 6 [EC:7.1.1.2]	sly00190 (Oxidative phosphorylation)	-	24.1958	0.380828	0.721041	0.528164	0.597385	0.780215	21.3617	-0.79186	0.604225	-1.31054	0.190014	0.404495	27.5483	1.32826	0.783839	1.69456	0.0901593	0.348801	26.0077	0.197943	0.514618	0.38464	0.700504	0.853559	16.7355	-0.924096	0.819756	-1.12728	0.259623	0.68937	38.5074	1.62393	0.59987	2.70714	0.00678654	0.195338	25.3706	-0.0690112	0.427187	-0.161548	0.871662
Solyc00g021640.2.1	Ribosomal protein S4 (AHRD V3.3 *** A0A0C5B738_9SOLA)	-	-	-	K02986	RP-S4; small subunit ribosomal protein S4	sly03010 (Ribosome)	-	17.2288	0.721421	0.716545	1.0068	0.314029	0.544014	12.456	-1.03847	0.568678	-1.82611	0.0678338	0.2005	12.5198	0.272067	0.850798	0.319779	0.749136	0.913964	13.7073	-0.441165	0.57514	-0.767057	0.443048	0.676881	10.2884	-1.27813	0.886128	-1.44238	0.149195	0.557832	19.8874	1.21033	0.596284	2.02978	0.0423785	0.587973	14.6088	-0.23058	0.474898	-0.485535	0.627297
Solyc00g021650.1.1	Unknown protein	-	-	-	-	-	-	-	0.814174	2.17036	1.77073	1.22568	0.220318	NA	0.440719	1.59674	2.23752	0.713618	0.475464	NA	0.282969	0.0428878	2.99413	0.014324	0.988572	NA	0.393285	1.39533	2.64106	0.528323	0.597275	NA	0.212383	-0.924994	3.52153	-0.262668	0.792806	NA	0.693932	1.79495	1.5507	1.1575	0.247067	0.998562	0.292798	0.304967	1.94849	0.156514	0.875628
Solyc00g021660.1.1	Neutral/alkaline invertase (AHRD V3.3 *-* V5N411_MANES)	GO:0033926	-	-	-	-	-	-	0.202139	-1.3088	3.18534	-0.410881	0.681159	NA	0	NA	NA	NA	NA	NA	0.185161	-0.678444	3.30558	-0.205242	0.837383	NA	0	NA	NA	NA	NA	NA	0.21171	-0.924994	3.52153	-0.262668	0.792806	NA	0.218968	-0.434614	3.06038	-0.142013	0.88707	NA	0	NA	NA	NA	NA
Solyc00g022070.1.1	Unknown protein	-	-	-	-	-	-	-	0.143944	-0.371058	3.18534	-0.116489	0.907265	NA	0.0719902	-0.217334	3.30558	-0.0657478	0.947579	NA	0.210858	0.995652	3.3	0.301713	0.762871	NA	0.0717121	-0.211519	3.30558	-0.0639885	0.948979	NA	0.0900835	-0.564326	3.52153	-0.16025	0.872684	NA	0.0609913	-0.434616	3.06038	-0.142014	0.887069	NA	0.247277	0.665637	2.28323	0.291533	0.770643
Solyc00g022080.1.1	Unknown protein	-	-	-	-	-	-	-	1.02168	0.274819	2.06543	0.133056	0.894149	0.950975	0.476739	-0.904434	2.30741	-0.39197	0.69508	NA	0.829281	0.106114	2.18919	0.0484717	0.96134	0.990578	0.471997	-0.896413	2.2764	-0.393785	0.69374	NA	0.627887	-2.33618	3.36033	-0.695225	0.486914	NA	0.889953	0.213075	1.76121	0.120982	0.903705	0.998562	0.445269	-1.10641	2.05669	-0.537957	0.590607
Solyc00g022090.1.1	Unknown protein	-	-	-	-	-	-	-	2.38217	-0.679941	1.22272	-0.556089	0.57815	0.767373	1.67182	0.417213	1.4119	0.295497	0.767614	0.891608	2.06177	-0.716395	1.68645	-0.424796	0.670986	0.87992	1.81757	0.735343	1.42261	0.516898	0.605227	0.794681	1.86071	-2.93255	1.97036	-1.48833	0.136663	0.536507	2.18994	-0.305338	1.10433	-0.276493	0.782169	0.998562	1.72979	0.267866	1.21704	0.220097	0.825796
Solyc00g022100.1.1	Ribosomal protein L10 (AHRD V3.3 *** E0D3E6_SOLLC)	-	-	-	-	-	-	-	9.27022	-0.248646	0.668578	-0.371902	0.709965	0.851982	15.7616	-1.05003	0.773463	-1.35757	0.174601	0.38432	9.04427	0.309521	0.948191	0.326433	0.744097	0.911356	19.6493	0.142501	0.666389	0.21384	0.830672	0.921896	7.69998	-0.84087	0.873721	-0.962401	0.335848	0.750377	11.7583	0.797777	0.581785	1.37126	0.170295	0.952564	18.5874	-0.205454	0.57747	-0.355783	0.722003
Solyc00g023570.1.1	Unknown protein	-	-	-	-	-	-	-	0	NA	NA	NA	NA	NA	0.50677	2.45628	2.94883	0.832967	0.404864	NA	0	NA	NA	NA	NA	NA	0.188738	0.509816	3.30558	0.154229	0.877429	NA	0	NA	NA	NA	NA	NA	0.131426	0.647393	3.06038	0.21154	0.832466	NA	0.615315	2.182	2.23373	0.976843	0.328647
Solyc00g023580.1.1	Unknown protein	-	-	-	-	-	-	-	0.25221	-0.731732	2.90401	-0.251973	0.801062	NA	0.0693055	-0.217334	3.30558	-0.0657478	0.947579	NA	0.170965	-0.678444	3.30558	-0.205242	0.837383	NA	0.242833	1.18714	2.96198	0.400791	0.688574	NA	0.195938	-0.924994	3.52153	-0.262668	0.792806	NA	0.180862	-0.434614	2.89342	-0.150208	0.880601	NA	0.168486	0.30496	2.95123	0.103333	0.917698
Solyc00g023590.2.1	Cytochrome f (AHRD V3.3 *-* A0A2G3AYY8_CAPCH)	-	-	-	-	-	-	-	1.02064	2.02838	1.33569	1.5186	0.128864	0.307194	0.470645	2.37859	2.50894	0.948048	0.343105	NA	0.56633	1.10365	1.97126	0.559871	0.575567	NA	0.528421	2.61377	2.38297	1.09685	0.272707	NA	0.386475	-0.323877	2.50139	-0.129479	0.896979	NA	1.04919	2.0496	1.28081	1.60023	0.109547	0.864661	0.816511	2.68443	1.29293	2.07625	0.037871
Solyc00g023600.1.1	Unknown protein	-	-	-	-	-	-	-	0.298976	-1.93431	3.18285	-0.607728	0.543368	NA	0.610505	-2.24174	2.55089	-0.878807	0.379506	NA	0.372111	-0.589531	2.83344	-0.208062	0.835181	NA	0.986477	0.268564	1.84163	0.145829	0.884056	0.947685	0.314547	-1.55335	3.51927	-0.441383	0.658936	NA	0.706858	1.00596	1.77501	0.566737	0.570893	0.998562	0.831705	-0.438318	1.57785	-0.277795	0.78117
Solyc00g023700.2.1	Unknown protein	-	-	-	-	-	-	-	0.570506	-1.93157	2.95337	-0.654022	0.513098	NA	0.175536	0.504	3.30558	0.15247	0.878817	NA	0.462903	-1.88288	3.2837	-0.573402	0.566372	NA	0.336459	1.70282	2.67915	0.635582	0.525049	NA	0.529275	-2.12231	3.50125	-0.606158	0.54441	NA	0.415663	-1.63646	2.91586	-0.561229	0.574641	0.998562	0.0728617	-0.416381	3.06038	-0.136055	0.891778
Solyc00g023710.1.1	Unknown protein	-	-	-	-	-	-	-	0.10107	-0.948127	3.18534	-0.297653	0.765968	NA	0.39462	-0.529667	2.73513	-0.193654	0.846447	NA	0.0925806	-0.317775	3.30558	-0.0961329	0.923415	NA	0.459659	0.21275	2.629	0.0809241	0.935502	NA	0.105855	-0.564326	3.52153	-0.16025	0.872684	NA	0.223745	0.286725	3.06038	0.0936891	0.925356	NA	0.57753	0.479099	2.04995	0.233712	0.815208
Solyc00g025290.1.1	hypothetical protein (AHRD V3.3 *** ATMG00660.1)	-	-	-	-	-	-	-	6.35253	1.04503	0.934096	1.11877	0.26324	0.488875	6.20485	-0.539115	0.662078	-0.814277	0.415486	0.647017	5.11963	1.00742	0.993168	1.01435	0.310414	0.645496	6.89409	0.0395963	0.692224	0.0572015	0.954385	0.980015	4.04195	0.00252488	1.11261	0.00226932	0.998189	0.999433	7.96233	1.62857	0.690761	2.35765	0.0183911	0.364616	6.60604	-0.259623	0.529227	-0.490571	0.62373
Solyc00g025300.1.1	transmembrane protein (AHRD V3.3 --* AT2G07674.2)	-	-	-	-	-	-	-	0.146628	-0.371058	3.18534	-0.116489	0.907265	NA	0	NA	NA	NA	NA	NA	0.0782348	-0.317775	3.30558	-0.0961329	0.923415	NA	0.102063	0.870485	3.30558	0.263338	0.79229	NA	0.0901749	-0.564326	3.52153	-0.16025	0.872684	NA	0.0607775	-0.434616	3.06038	-0.142014	0.887069	NA	0.0665013	0.304958	3.06038	0.0996469	0.920625
Solyc00g025400.2.1	Unknown protein	-	-	-	-	-	-	-	1.13524	0.996896	1.50183	0.663789	0.506825	0.715205	0.266384	1.25389	2.94507	0.425758	0.670284	NA	1.15307	1.52418	1.96568	0.775397	0.438105	0.747442	0.998768	3.57301	1.44288	2.4763	0.013275	0.075619	0.555274	-2.17299	3.37446	-0.643954	0.519606	NA	0.725718	0.00937786	1.59021	0.00589723	0.995295	0.999486	0.613307	2.1838	1.65487	1.31962	0.186961
Solyc00g028960.1.1	monothiol glutaredoxin-S1-like (AHRD V3.3 *** A0A1U7WLZ4_NICSY)	GO:0009055,GO:0015035,GO:0045454	-	-	K03676	-	-	-	0	NA	NA	NA	NA	NA	0	NA	NA	NA	NA	NA	0	NA	NA	NA	NA	NA	0	NA	NA	NA	NA	NA	0	NA	NA	NA	NA	NA	0	NA	NA	NA	NA	NA	0	NA	NA	NA	NA
Solyc00g032030.1.1	E3 ubiquitin-protein ligase (AHRD V3.3 *-* A0A2G2WYW6_CAPBA)	GO:0005634,GO:0006511,GO:0007275	-	-	-	-	-	-	0	NA	NA	NA	NA	NA	0	NA	NA	NA	NA	NA	0	NA	NA	NA	NA	NA	0	NA	NA	NA	NA	NA	0	NA	NA	NA	NA	NA	0	NA	NA	NA	NA	NA	0	NA	NA	NA	NA
Solyc00g036520.1.1	Unknown protein	-	-	-	-	-	-	-	0.261236	0.79299	3.16101	0.250866	0.801918	NA	0.968376	0.61652	2.39425	0.2575	0.796793	0.906601	0.0714834	-0.317775	3.30558	-0.0961329	0.923415	NA	0.737008	-0.543054	2.21966	-0.244656	0.806723	0.910263	0.0818751	-0.564326	3.52153	-0.16025	0.872684	NA	0.176512	0.286726	2.91407	0.0983937	0.92162	NA	0.912718	0.18631	1.7216	0.108219	0.913822
Solyc00g036530.1.1	Unknown protein	-	-	-	-	-	-	-	0	NA	NA	NA	NA	NA	0.181697	1.66096	3.2934	0.50433	0.61403	NA	0	NA	NA	NA	NA	NA	0	NA	NA	NA	NA	NA	0	NA	NA	NA	NA	NA	0	NA	NA	NA	NA	NA	0.141347	0.665628	3.06038	0.217498	0.82782
Solyc00g047180.1.1	Unknown protein	-	-	-	-	-	-	-	0	NA	NA	NA	NA	NA	0	NA	NA	NA	NA	NA	0	NA	NA	NA	NA	NA	0.0709291	0.870485	3.30558	0.263338	0.79229	NA	0	NA	NA	NA	NA	NA	0.213316	1.0214	3.05953	0.333841	0.738499	NA	0	NA	NA	NA	NA
Solyc00g047190.1.1	Unknown protein	-	-	-	-	-	-	-	0.202139	-1.3088	3.18534	-0.410881	0.681159	NA	0.162607	0.504	3.30558	0.15247	0.878817	NA	0.185161	-0.678444	3.30558	-0.205242	0.837383	NA	0.157477	0.509816	3.30558	0.154229	0.877429	NA	0.271738	0.0367909	3.52153	0.0104474	0.991664	NA	0.186307	-0.434614	3.06038	-0.142013	0.88707	NA	0.197525	0.304959	3.06038	0.0996474	0.920624
Solyc00g047200.1.1	Cytochrome b (AHRD V3.3 *-* A0A2G3ARK2_CAPCH)	GO:0009055,GO:0016020,GO:0016491	-	-	-	-	-	-	0	NA	NA	NA	NA	NA	0	NA	NA	NA	NA	NA	0	NA	NA	NA	NA	NA	0	NA	NA	NA	NA	NA	0	NA	NA	NA	NA	NA	0	NA	NA	NA	NA	NA	0	NA	NA	NA	NA
Solyc00g049210.1.1	Cytochrome c biogenesis FN (AHRD V3.3 *** A0A0C5B9X0_9SOLA)	GO:0017004,GO:0020037	-	-	-	-	-	-	0.701017	2.55169	1.68742	1.51219	0.130486	NA	0.175536	0.504	3.30558	0.15247	0.878817	NA	0.266898	1.25945	3.29045	0.382757	0.7019	NA	0.0925372	-0.211519	3.30558	-0.0639885	0.948979	NA	0.0818751	-0.564326	3.52153	-0.16025	0.872684	NA	0.889119	2.77794	1.3242	2.09783	0.0359201	0.539869	0.318886	1.04533	2.52792	0.413513	0.679231
Solyc00g049220.1.1	(R)-mandelonitrile lyase-like (AHRD V3.3 *-* A0A2G2VFL1_CAPBA)	-	-	-	-	-	-	-	0.457822	1.8079	2.11497	0.854811	0.392656	NA	0	NA	NA	NA	NA	NA	0.168502	0.40356	3.30558	0.122084	0.902832	NA	0	NA	NA	NA	NA	NA	0.0900835	-0.564326	3.52153	-0.16025	0.872684	NA	0.190777	0.286726	2.84884	0.100647	0.919831	NA	0.141347	0.665628	3.06038	0.217498	0.82782
Solyc00g052430.2.1	Cytochrome c biogenesis FC (AHRD V3.3 *** A0A0C5B7H6_9SOLA)	-	-	-	-	-	-	-	1.07748	-1.6452	1.71836	-0.957427	0.338352	0.568686	1.27878	-1.53384	1.65266	-0.928103	0.353354	0.591547	1.49151	0.693838	1.83759	0.37758	0.705743	0.896851	1.42485	-0.48838	1.52625	-0.319987	0.748978	0.87941	1.14727	-0.718612	2.03851	-0.352519	0.724449	NA	2.37141	1.4305	1.35038	1.05933	0.289447	0.998562	1.65174	-0.0506307	1.07982	-0.046888	0.962602
Solyc00g052530.2.1	Unknown protein	-	-	-	-	-	-	-	0.138862	-0.371058	3.18534	-0.116489	0.907265	NA	0.407719	-1.64175	2.32907	-0.704894	0.480876	NA	0.157655	0.40356	3.30558	0.122084	0.902832	NA	0.409362	-1.63621	2.2861	-0.715721	0.474164	NA	0.141903	0.397459	3.52153	0.112865	0.910137	NA	0.359846	1.2566	3.01728	0.416469	0.677067	NA	0.444966	-1.1209	1.81176	-0.618678	0.536128
Solyc00g052540.1.1	Unknown protein	-	-	-	-	-	-	-	0.191504	1.20793	3.15705	0.382615	0.702005	NA	0.319887	0.841843	2.83272	0.297186	0.766325	NA	0	NA	NA	NA	NA	NA	0.281284	0.74835	3.30031	0.226751	0.820617	NA	0	NA	NA	NA	NA	NA	0.168054	1.0214	3.05953	0.333841	0.738499	NA	0.20397	-0.0557094	3.06038	-0.0182034	0.985477
Solyc00g069880.2.1	Photosystem II CP43 reaction center protein (AHRD V3.3 *-* A0A2G2YCL7_CAPAN)	-	-	-	-	-	-	-	0.531137	0.475382	2.1427	0.221861	0.824422	NA	0.491793	-1.9105	2.26681	-0.842814	0.399332	NA	0.263546	-1.03911	3.30558	-0.314352	0.753254	NA	0.491901	-1.90031	2.23012	-0.85211	0.394153	NA	0.301793	-1.28566	3.52153	-0.365086	0.715047	NA	0.818935	1.65388	1.97471	0.837529	0.402295	0.998562	0.609992	-0.707604	1.47455	-0.479878	0.631314
Solyc00g072800.2.1	Unknown protein	-	-	-	-	-	-	-	1.28153	0.856237	1.5667	0.546523	0.584707	0.772483	6.40966	1.02696	0.68977	1.48884	0.136529	0.326853	0.562336	-2.15181	2.625	-0.819735	0.412367	NA	6.17247	0.942242	0.769887	1.22387	0.221001	0.460679	0.764159	-0.791957	2.37015	-0.334139	0.738275	NA	0.57979	-1.19206	1.81209	-0.657837	0.510643	0.998562	5.18712	0.105961	0.581184	0.182319	0.855332
Solyc00g076250.1.1	Aminotransferase-like, plant mobile domain-containing protein (AHRD V3.3 *-* A0A103XKK0_CYNCS)	-	-	-	-	-	-	-	0	NA	NA	NA	NA	NA	0	NA	NA	NA	NA	NA	0	NA	NA	NA	NA	NA	0	NA	NA	NA	NA	NA	0	NA	NA	NA	NA	NA	0	NA	NA	NA	NA	NA	0	NA	NA	NA	NA
Solyc00g094520.1.1	orf100 (mitochondrion) (AHRD V3.3 *** YP_005090391.1)	-	-	-	-	-	-	-	2.96042	1.10513	0.990909	1.11527	0.264734	0.490615	4.78263	-1.40033	0.899641	-1.55654	0.119579	0.298488	2.37028	1.04128	1.27285	0.818069	0.413318	0.728867	6.4123	0.307891	0.662678	0.464617	0.642206	0.819177	1.57479	-1.10578	1.59635	-0.692693	0.488502	0.83813	3.27122	1.41249	0.952837	1.48241	0.138232	0.918856	5.04577	-0.725538	0.689544	-1.0522	0.292708
Solyc00g094530.1.1	NADH-ubiquinone oxidoreductase chain 1 (AHRD V3.3 *** A0A2G2XVU5_CAPAN)	GO:0016020,GO:0055114	-	-	K03878	ND1; NADH-ubiquinone oxidoreductase chain 1 [EC:7.1.1.2]	sly00190 (Oxidative phosphorylation)	-	7.98471	0.19125	0.857603	0.223005	0.823531	0.914768	7.25	-1.35888	0.757495	-1.79392	0.0728266	0.210788	8.36215	0.932329	0.993666	0.938272	0.348104	0.67724	8.20814	-0.463444	0.739337	-0.626837	0.530766	0.745407	5.5063	-1.56726	1.06185	-1.47598	0.13995	0.542377	10.4056	1.11798	0.691009	1.6179	0.105685	0.857394	8.69318	-0.26822	0.596056	-0.449992	0.652717
Solyc00g094540.1.1	Unknown protein	-	-	-	-	-	-	-	9.96635	0.698853	0.809519	0.863294	NA	NA	9.21273	-0.838095	0.763442	-1.09778	0.272299	0.506275	9.77281	1.20765	0.8525	1.4166	0.1566	0.466888	11.8658	0.387421	0.693339	0.558775	0.576315	0.776228	5.71003	-2.00033	1.0495	-1.90597	0.0566535	0.360979	13.5605	1.52979	0.623489	2.45359	0.0141438	0.310154	11.4439	0.0413054	0.576653	0.0716297	0.942897
Solyc00g094550.1.1	hypothetical protein (AHRD V3.3 *-* AT2G07628.1)	-	-	-	-	-	-	-	0.254175	0.74267	2.46859	0.300848	0.763531	NA	0.207194	0.504	3.30558	0.15247	0.878817	NA	0.349425	1.83094	2.79912	0.654112	0.51304	NA	0.173531	0.509816	3.30558	0.154229	0.877429	NA	0.0818751	-0.564326	3.52153	-0.16025	0.872684	NA	0.856658	2.7339	1.64324	1.66373	0.0961671	0.827766	0.456695	1.69499	1.75688	0.964773	0.334658
Solyc00g112190.2.1	Unknown protein	-	-	-	-	-	-	-	3.21031	0.774642	0.872579	0.887761	0.374669	0.60415	2.65209	1.27299	1.01396	1.25547	0.209308	0.430839	2.31653	0.301949	1.02105	0.295726	0.76744	0.924101	2.24697	0.780293	1.21511	0.642157	0.520772	0.737854	1.93047	-1.24312	1.42546	-0.872086	0.383161	0.785024	2.52137	0.345088	0.940391	0.366962	0.713647	0.998562	1.62945	-0.501348	0.99257	-0.505102	0.613488
Solyc00g118680.2.1	Unknown protein	-	-	-	-	-	-	-	8.59987	0.978247	0.846616	1.15548	0.247894	0.469889	9.49365	-0.364759	0.678047	-0.537954	0.590608	0.781671	8.81636	1.58186	0.894083	1.76926	0.0768509	0.318428	10.8627	0.251948	0.557289	0.452095	0.651201	0.825359	5.3527	-0.174373	1.15308	-0.151224	0.879799	0.970516	14.3813	2.09577	0.686574	3.0525	0.00226942	0.085021	10.4603	-0.0668298	0.509186	-0.131248	0.895579
Solyc00g118690.1.1	NADH-ubiquinone oxidoreductase chain 1 (AHRD V3.3 *-* A0A2G2YI85_CAPAN)	-	-	-	-	-	-	-	5.75057	0.739849	0.899293	0.8227	0.410679	0.635235	4.30751	-1.55651	0.900848	-1.72783	0.084019	0.233732	4.40524	0.470384	1.29262	0.3639	0.715932	0.900091	5.03692	-0.4515	0.812893	-0.555423	0.578605	0.777251	3.78409	-0.463892	1.14664	-0.404568	0.685795	0.912458	5.39972	0.770293	0.76483	1.00714	0.313866	0.998562	5.93409	0.0660144	0.595344	0.110885	0.911708
Solyc00g125980.1.1	NADH dehydrogenase subunit (AHRD V3.3 -** A0A2K3PKA7_TRIPR)	-	-	-	-	-	-	-	8.27475	-0.0355109	0.413259	-0.0859288	0.931523	0.967072	5.5861	-0.84277	0.867134	-0.971903	0.331099	0.570118	7.87209	0.410318	0.584473	0.70203	0.48266	0.777348	6.66511	0.0890776	0.742313	0.12	0.904483	0.957572	6.98677	-0.260471	0.587202	-0.44358	0.657346	0.903078	7.56372	0.0799249	0.480285	0.166411	0.867833	0.998562	5.17248	-0.975529	0.62664	-1.55676	0.119527
Solyc00g125990.1.1	NADH dehydrogenase subunit 2 (AHRD V3.3 *** A0A0C5B2A9_HYONI)	-	-	-	K03879	ND2; NADH-ubiquinone oxidoreductase chain 2 [EC:7.1.1.2]	sly00190 (Oxidative phosphorylation)	-	0.460383	1.7653	2.52848	0.698168	0.485072	NA	0.671075	0.429214	1.74276	0.246283	0.805463	NA	0.178752	0.40356	3.30558	0.122084	0.902832	NA	0.399382	-1.61368	2.68129	-0.601832	0.547286	NA	0.191718	0.397459	3.52153	0.112865	0.910137	NA	0.462106	1.68283	1.7943	0.937874	0.348309	0.998562	0.379586	-1.4627	2.10466	-0.694985	0.487065
Solyc00g126000.1.1	orf300 gene product (mitochondrion) (AHRD V3.3 *-* NP_064003.1)	-	-	-	-	-	-	-	0	NA	NA	NA	NA	NA	0	NA	NA	NA	NA	NA	0	NA	NA	NA	NA	NA	0	NA	NA	NA	NA	NA	0	NA	NA	NA	NA	NA	0	NA	NA	NA	NA	NA	0	NA	NA	NA	NA
Solyc00g126010.1.1	LOW protein: NADH-ubiquinone oxidoreductase chain-like protein (AHRD V3.3 *-* ATMG01330.1)	-	-	-	-	-	-	-	0.343927	-2.05753	3.17935	-0.647155	0.517532	NA	0	NA	NA	NA	NA	NA	0.313538	-1.42511	3.29984	-0.431874	0.665833	NA	0	NA	NA	NA	NA	NA	0.360334	-1.67152	3.51619	-0.475377	0.634518	NA	0.243965	-1.54617	3.05413	-0.506256	0.612677	NA	0	NA	NA	NA	NA
Solyc00g142160.1.1	RNA-dependent RNA polymerase (AHRD V3.3 *-* A0A2Z6JIR4_9VIRU)	-	-	-	-	-	-	-	0.847013	0.334055	1.76792	0.188953	0.850129	NA	1.62786	0.313249	1.12416	0.278653	0.780511	0.897723	0.903922	1.10502	1.82784	0.604549	0.545479	0.815329	1.53468	0.072828	1.1307	0.0644097	0.948644	0.977679	0.55776	-1.0828	2.83429	-0.382036	0.702435	NA	0.984102	0.946125	1.37881	0.68619	0.492593	0.998562	1.20776	-0.921343	1.05759	-0.87117	0.383662
Solyc00g142170.2.1	RNA-dependent RNA polymerase (AHRD V3.3 *-* A0A2Z6JIR4_9VIRU)	-	-	-	-	-	-	-	1.18526	-1.26208	2.29298	-0.550409	0.582039	0.770505	1.62087	-2.80305	1.50318	-1.86474	0.0622179	0.188535	2.14932	1.59622	1.3899	1.14845	0.250785	0.584809	2.32738	0.104777	1.08321	0.0967283	0.922942	0.966318	0.98661	-3.03401	3.10391	-0.977479	0.328332	NA	1.8146	0.7789	1.24062	0.627831	0.530114	0.998562	1.8528	-0.832219	1.01473	-0.820137	0.412138
Solyc00g153980.1.1	Unknown protein	-	-	-	-	-	-	-	0.223444	0.20601	3.18534	0.0646745	0.948433	NA	0.254483	1.14482	3.30208	0.346697	0.728819	NA	0.0925806	-0.317775	3.30558	-0.0961329	0.923415	NA	0.306983	1.38514	3.28834	0.421229	0.673588	NA	0.105855	-0.564326	3.52153	-0.16025	0.872684	NA	0.247438	0.660729	3.05953	0.215958	0.829021	NA	0.292639	0.66563	3.02372	0.220136	0.825765
Solyc00g164580.1.1	Unknown protein	-	-	-	-	-	-	-	0.303209	-1.66947	3.18534	-0.52411	0.600202	NA	0	NA	NA	NA	NA	NA	0.660981	1.5669	2.44259	0.641493	0.521202	0.801108	0	NA	NA	NA	NA	NA	0.317565	-1.28566	3.52153	-0.365086	0.715047	NA	0.285295	-0.795283	3.06038	-0.259864	0.794969	NA	0.158287	1.0263	3.06038	0.33535	0.737361
Solyc00g180440.1.1	50S ribosomal protein L20, chloroplastic (AHRD V3.3 *** A0A1Z2RRT5_9ERIC)	GO:0003735,GO:0005622,GO:0005840,GO:0006412,GO:0019843	-	-	K02887	RP-L20; large subunit ribosomal protein L20	sly03010 (Ribosome)	-	5.30829	1.03611	1.17113	0.884703	0.376317	0.605772	12.4209	0.0688925	0.600442	0.114736	0.908654	0.960468	4.42876	1.10433	1.16512	0.947826	0.343218	0.673919	15.3567	0.819143	0.602605	1.35934	0.17404	0.401385	2.92477	-0.890182	1.46371	-0.608168	0.543076	0.859223	8.64221	2.1033	0.847699	2.48119	0.0130946	0.298654	14.4117	0.315864	0.554299	0.569845	0.568783
Solyc00g181240.1.1	Unknown protein	-	-	-	-	-	-	-	0	NA	NA	NA	NA	NA	0.174597	-0.578004	3.30558	-0.174857	0.861192	NA	0	NA	NA	NA	NA	NA	0.499706	1.7575	2.44659	0.71835	0.472542	NA	0	NA	NA	NA	NA	NA	0	NA	NA	NA	NA	NA	0.138588	-0.77705	3.06038	-0.253906	0.799568
Solyc00g181250.2.1	Photosystem II CP43 reaction center protein (AHRD V3.3 *-* A0A2G2V3B6_CAPBA)	-	-	-	K02952	RP-S13; small subunit ribosomal protein S13	sly03010 (Ribosome)	-	0.310172	-0.154665	2.36982	-0.0652644	0.947963	NA	1.02038	-0.0410844	1.58612	-0.0259025	0.979335	0.991404	0.268673	0.0428881	3.04216	0.0140979	0.988752	NA	0.704251	-2.39707	2.08742	-1.14834	0.250828	NA	0.255967	0.0367919	3.23071	0.0113882	0.990914	NA	0.382617	0.760816	2.12809	0.357511	0.72071	0.998562	0.973056	-0.336443	1.17182	-0.287112	0.774027
Solyc00g198360.1.1	Zinc finger transcription factor 4	-	C3H	-	-	-	-	-	0	NA	NA	NA	NA	NA	0	NA	NA	NA	NA	NA	0	NA	NA	NA	NA	NA	0	NA	NA	NA	NA	NA	0	NA	NA	NA	NA	NA	0	NA	NA	NA	NA	NA	0	NA	NA	NA	NA
Solyc00g210860.1.1	Unknown protein	-	-	-	-	-	-	-	0.061187	-0.0103882	3.18534	-0.00326124	0.997398	NA	0	NA	NA	NA	NA	NA	0	NA	NA	NA	NA	NA	0	NA	NA	NA	NA	NA	0	NA	NA	NA	NA	NA	0	NA	NA	NA	NA	NA	0.0527622	0.304958	3.06038	0.0996469	0.920625
Solyc00g230060.1.1	Ribonuclease H protein (AHRD V3.3 *-* A0A2I0WBN4_9ASPA)	-	-	-	-	-	-	-	5.99454	-0.823121	0.617933	-1.33205	0.182842	0.387318	1.44817	1.17641	1.2525	0.93925	0.347602	0.586721	5.06492	-1.0537	0.795435	-1.32468	0.185277	0.50613	2.06813	2.02823	0.979047	2.07164	0.0382995	0.156181	6.00589	-0.341964	0.753594	-0.453777	0.649989	0.899706	6.30037	-0.0219588	0.571395	-0.0384302	0.969345	0.998562	1.83403	1.26965	0.997084	1.27336	0.20289
Solyc00g230070.1.1	Photosystem II CP43 reaction center protein (AHRD V3.3 *-* A0A220NAN4_9BRAS)	GO:0009521,GO:0009767,GO:0016020,GO:0016168,GO:0019684	-	-	-	-	-	-	0.284631	0.79299	3.16101	0.250866	0.801918	NA	0.138617	-0.578004	3.30558	-0.174857	0.861192	NA	0.0925806	-0.317775	3.30558	-0.0961329	0.923415	NA	0.139543	-0.572189	3.30558	-0.173098	0.862574	NA	0.105855	-0.564326	3.52153	-0.16025	0.872684	NA	0.670828	2.29772	1.68579	1.363	0.172883	0.9544	0.175605	-0.416379	2.91431	-0.142874	0.88639
Solyc00g230080.1.1	Photosystem II protein D2 (AHRD V3.3 *** A0A0K0N7Y1_9LILI)	GO:0009772,GO:0019684,GO:0045156	-	-	-	-	-	-	0	NA	NA	NA	NA	NA	0	NA	NA	NA	NA	NA	0	NA	NA	NA	NA	NA	0	NA	NA	NA	NA	NA	0	NA	NA	NA	NA	NA	0	NA	NA	NA	NA	NA	0	NA	NA	NA	NA
Solyc00g244280.1.1	senescence-associated carboxylesterase 101-like isoform X3 (AHRD V3.3 *-* XP_024928153.1)	-	-	-	-	-	-	-	0.389032	-0.515335	2.64693	-0.194691	0.845635	NA	0	NA	NA	NA	NA	NA	0.444465	0.513283	2.71385	0.189135	0.849987	NA	0	NA	NA	NA	NA	NA	0.286205	-1.28566	3.52153	-0.365086	0.715047	NA	0.192951	-1.15595	3.06038	-0.377715	0.705642	NA	0	NA	NA	NA	NA
Solyc00g244290.1.1	NADH dehydrogenase subunit 2 (AHRD V3.3 *-* A0A0C5B2A9_HYONI)	-	-	-	-	-	-	-	0	NA	NA	NA	NA	NA	0	NA	NA	NA	NA	NA	0	NA	NA	NA	NA	NA	0	NA	NA	NA	NA	NA	0	NA	NA	NA	NA	NA	0	NA	NA	NA	NA	NA	0	NA	NA	NA	NA
Solyc00g244300.1.1	Unknown protein	-	-	-	-	-	-	-	13.5158	0.762018	0.473025	1.61095	0.107191	0.272011	6.26518	-0.37453	0.750809	-0.498836	0.617895	0.800123	7.26444	-1.25646	0.634218	-1.98111	0.0475786	0.242544	6.76627	0.027081	0.611152	0.0443113	0.964656	0.984352	8.60903	-0.60433	0.591081	-1.02241	0.306585	0.728485	11.0437	0.442474	0.420938	1.05116	0.293184	0.998562	5.97104	-0.509901	0.560804	-0.909231	0.363228
Solyc00g254910.1.1	Auxin-responsive GH3 family protein (AHRD V3.3 *-* A0A2U1NZC8_ARTAN)	-	-	-	K14506	JAR1_4_6; jasmonic acid-amino synthetase [EC:6.3.2.52]	sly04075 (Plant hormone signal transduction)	JA Signaling/Response	0	NA	NA	NA	NA	NA	0	NA	NA	NA	NA	NA	0	NA	NA	NA	NA	NA	0	NA	NA	NA	NA	NA	0	NA	NA	NA	NA	NA	0	NA	NA	NA	NA	NA	0	NA	NA	NA	NA
Solyc00g266110.1.1	Auxin-responsive GH3 family protein (AHRD V3.3 *-* A0A2U1NZC8_ARTAN)	-	-	-	-	-	-	-	0	NA	NA	NA	NA	NA	0	NA	NA	NA	NA	NA	0	NA	NA	NA	NA	NA	0	NA	NA	NA	NA	NA	0	NA	NA	NA	NA	NA	0	NA	NA	NA	NA	NA	0	NA	NA	NA	NA
Solyc00g277510.1.1	Photosystem II protein D1 (AHRD V3.3 *-* A0A1U8QBZ9_CAPAN)	GO:0009772,GO:0019684,GO:0045156	-	-	-	-	-	-	0	NA	NA	NA	NA	NA	0	NA	NA	NA	NA	NA	0	NA	NA	NA	NA	NA	0	NA	NA	NA	NA	NA	0	NA	NA	NA	NA	NA	0	NA	NA	NA	NA	NA	0	NA	NA	NA	NA
Solyc00g281110.1.1	Unknown protein	-	-	-	-	-	-	-	0.555682	0.483795	2.15714	0.224276	0.822543	NA	0.282591	-1.25567	3.30151	-0.380331	0.703699	NA	0.284744	-1.03912	2.99188	-0.347313	0.728356	NA	0.367366	-0.528549	2.72983	-0.19362	0.846474	NA	0.326446	-1.28566	3.02347	-0.425228	0.670671	NA	0.355608	-0.095858	1.88086	-0.050965	0.959353	NA	0.220753	-1.44843	3.05596	-0.473969	0.635522
Solyc00g284510.1.1	zinc finger CCCH domain-containing protein 6-like isoform X2 (AHRD V3.3 *-* A0A2I4DEC7_9ROSI)	-	-	-	-	-	-	-	0.10107	-0.948127	3.18534	-0.297653	0.765968	NA	0	NA	NA	NA	NA	NA	0.0925806	-0.317775	3.30558	-0.0961329	0.923415	NA	0	NA	NA	NA	NA	NA	0.105855	-0.564326	3.52153	-0.16025	0.872684	NA	0.0713965	-0.434616	3.06038	-0.142014	0.887069	NA	0	NA	NA	NA	NA
Solyc00g308530.1.1	Unknown protein	-	-	-	-	-	-	-	0	NA	NA	NA	NA	NA	0	NA	NA	NA	NA	NA	0	NA	NA	NA	NA	NA	0	NA	NA	NA	NA	NA	0	NA	NA	NA	NA	NA	0	NA	NA	NA	NA	NA	0	NA	NA	NA	NA
Solyc00g309530.1.1	Unknown protein	-	-	-	-	-	-	-	0	NA	NA	NA	NA	NA	0	NA	NA	NA	NA	NA	0.0977073	0.76423	3.30558	0.231194	0.817164	NA	0	NA	NA	NA	NA	NA	0	NA	NA	NA	NA	NA	0	NA	NA	NA	NA	NA	0	NA	NA	NA	NA
Solyc00g316530.1.1	ATP synthase subunit beta, mitochondrial (AHRD V3.3 *-* A0A2G2V6Z5_CAPBA)	-	-	-	-	-	-	-	1.72835	0.578087	1.50488	0.384142	0.700873	0.846607	1.898	-0.505212	1.27807	-0.395294	0.692626	0.847277	1.15706	-0.313234	2.10964	-0.148478	0.881966	0.965786	1.89989	-0.410014	1.14958	-0.356663	0.721344	0.863162	1.21867	-0.40603	2.31317	-0.17553	0.860663	0.965882	1.32069	0.0902293	1.79282	0.0503282	0.959861	0.998562	2.16205	-0.0150328	0.874484	-0.0171905	0.986285
Solyc00g320430.1.1	Unknown protein	-	-	-	-	-	-	-	2.88676	0.849332	1.12981	0.751748	0.452203	0.672498	2.32475	-0.624872	0.930636	-0.671446	0.501937	0.717759	2.61717	1.12129	1.54567	0.725439	0.468183	0.767946	2.64812	0.11943	0.833692	0.143254	0.88609	0.948747	1.73139	-0.716027	1.60933	-0.444922	0.656376	0.90291	4.44236	1.85277	0.794046	2.33332	0.0196312	0.377677	2.97547	0.258896	0.870903	0.297273	0.766258
Solyc00g322630.1.1	Auxin-responsive GH3 family protein (AHRD V3.3 *-* A0A2U1NZC8_ARTAN)	-	-	-	-	-	-	-	0	NA	NA	NA	NA	NA	0	NA	NA	NA	NA	NA	0	NA	NA	NA	NA	NA	0	NA	NA	NA	NA	NA	0	NA	NA	NA	NA	NA	0	NA	NA	NA	NA	NA	0	NA	NA	NA	NA
Solyc00g500001.1.1	Retrovirus-related Pol polyprotein from transposon TNT 1-94 (AHRD V3.3 *-* A0A2I0VJ33_9ASPA)	-	-	-	-	-	-	-	0	NA	NA	NA	NA	NA	0	NA	NA	NA	NA	NA	0	NA	NA	NA	NA	NA	0	NA	NA	NA	NA	NA	0	NA	NA	NA	NA	NA	0	NA	NA	NA	NA	NA	0	NA	NA	NA	NA
Solyc00g500002.1.1	Retrovirus-related Pol polyprotein from transposon TNT 1-94 (AHRD V3.3 *-* A0A2I0VBY8_9ASPA)	-	-	-	-	-	-	-	0.0859817	-0.948127	3.18534	-0.297653	0.765968	NA	0.0677045	-0.217334	3.30558	-0.0657478	0.947579	NA	0.0783846	-0.317775	3.30558	-0.0961329	0.923415	NA	0.209885	1.10902	3.30031	0.336035	0.736844	NA	0.0900835	-0.564326	3.52153	-0.16025	0.872684	NA	0.0609913	-0.434616	3.06038	-0.142014	0.887069	NA	0.0532167	-0.416381	3.06038	-0.136055	0.891778
Solyc00g500003.1.1	MP domain-containing protein (AHRD V3.3 *-* A0A1Q3D0H5_CEPFO)	-	-	-	-	-	-	-	15.3215	-0.290066	0.537237	-0.539922	0.589251	0.775744	25.3873	-1.3442	0.569506	-2.3603	0.0182604	0.0768425	11.7104	-0.885354	0.611016	-1.44899	0.147341	0.453522	26.3063	-1.09958	0.555455	-1.9796	0.0477486	0.181043	14.1586	-0.192121	0.607719	-0.316134	0.751901	0.934585	16.8356	0.438242	0.556185	0.787942	0.430731	0.998562	29.0626	-0.437708	0.397549	-1.10102	0.270889
Solyc00g500004.1.1	Unknown protein	-	-	-	-	-	-	-	0	NA	NA	NA	NA	NA	0	NA	NA	NA	NA	NA	0	NA	NA	NA	NA	NA	0	NA	NA	NA	NA	NA	0	NA	NA	NA	NA	NA	0	NA	NA	NA	NA	NA	0	NA	NA	NA	NA
Solyc00g500005.1.1	Unknown protein	-	-	-	-	-	-	-	0	NA	NA	NA	NA	NA	0	NA	NA	NA	NA	NA	0	NA	NA	NA	NA	NA	0	NA	NA	NA	NA	NA	0	NA	NA	NA	NA	NA	0	NA	NA	NA	NA	NA	0	NA	NA	NA	NA
Solyc00g500006.1.1	Unknown protein	-	-	-	-	-	-	-	0	NA	NA	NA	NA	NA	0	NA	NA	NA	NA	NA	0	NA	NA	NA	NA	NA	0	NA	NA	NA	NA	NA	0	NA	NA	NA	NA	NA	0	NA	NA	NA	NA	NA	0	NA	NA	NA	NA
Solyc00g500007.1.1	Unknown protein	-	-	-	-	-	-	-	0	NA	NA	NA	NA	NA	0	NA	NA	NA	NA	NA	0	NA	NA	NA	NA	NA	0	NA	NA	NA	NA	NA	0	NA	NA	NA	NA	NA	0	NA	NA	NA	NA	NA	0	NA	NA	NA	NA
Solyc00g500008.1.1	Unknown protein	-	-	-	-	-	-	-	0	NA	NA	NA	NA	NA	0	NA	NA	NA	NA	NA	0	NA	NA	NA	NA	NA	0	NA	NA	NA	NA	NA	0	NA	NA	NA	NA	NA	0	NA	NA	NA	NA	NA	0	NA	NA	NA	NA
Solyc00g500009.1.1	Unknown protein	-	-	-	-	-	-	-	0	NA	NA	NA	NA	NA	0	NA	NA	NA	NA	NA	0	NA	NA	NA	NA	NA	0	NA	NA	NA	NA	NA	0	NA	NA	NA	NA	NA	0	NA	NA	NA	NA	NA	0	NA	NA	NA	NA
Solyc00g500010.1.1	Unknown protein	-	-	-	-	-	-	-	0	NA	NA	NA	NA	NA	0	NA	NA	NA	NA	NA	0	NA	NA	NA	NA	NA	0	NA	NA	NA	NA	NA	0	NA	NA	NA	NA	NA	0	NA	NA	NA	NA	NA	0	NA	NA	NA	NA
Solyc00g500011.1.1	Unknown protein	-	-	-	-	-	-	-	0.404278	-2.21614	3.17408	-0.698201	0.485052	NA	0	NA	NA	NA	NA	NA	0.370323	-1.58764	3.2946	-0.481891	0.629883	NA	0	NA	NA	NA	NA	NA	0.42342	-1.82706	3.51149	-0.52031	0.602848	NA	0.520308	-0.195516	2.8517	-0.0685613	0.945339	0.998562	0	NA	NA	NA	NA
Solyc00g500012.1.1	Unknown protein	-	-	-	-	-	-	-	0.10107	-0.948127	3.18534	-0.297653	0.765968	NA	0	NA	NA	NA	NA	NA	0.0925806	-0.317775	3.30558	-0.0961329	0.923415	NA	0	NA	NA	NA	NA	NA	0.105855	-0.564326	3.52153	-0.16025	0.872684	NA	0.0713965	-0.434616	3.06038	-0.142014	0.887069	NA	0	NA	NA	NA	NA
Solyc00g500013.1.1	Unknown protein	-	-	-	-	-	-	-	0	NA	NA	NA	NA	NA	0	NA	NA	NA	NA	NA	0	NA	NA	NA	NA	NA	0	NA	NA	NA	NA	NA	0	NA	NA	NA	NA	NA	0	NA	NA	NA	NA	NA	0	NA	NA	NA	NA
Solyc00g500014.1.1	Unknown protein	-	-	-	-	-	-	-	0.56331	-1.93171	2.96339	-0.651858	0.514493	NA	0.0908483	0.86467	3.30558	0.261579	0.793646	NA	0.462903	-1.88288	3.2837	-0.573402	0.566372	NA	0	NA	NA	NA	NA	NA	0.529275	-2.12231	3.50125	-0.606158	0.54441	NA	0.356983	-1.99835	3.03683	-0.658038	0.510514	NA	0	NA	NA	NA	NA
Solyc00g500015.1.1	Unknown protein	-	-	-	-	-	-	-	0.10107	-0.948127	3.18534	-0.297653	0.765968	NA	0	NA	NA	NA	NA	NA	0.0925806	-0.317775	3.30558	-0.0961329	0.923415	NA	0	NA	NA	NA	NA	NA	0.105855	-0.564326	3.52153	-0.16025	0.872684	NA	0.130077	-0.0739458	3.06038	-0.0241623	0.980723	NA	0	NA	NA	NA	NA
Solyc00g500016.1.1	Unknown protein	-	-	-	-	-	-	-	0	NA	NA	NA	NA	NA	0	NA	NA	NA	NA	NA	0	NA	NA	NA	NA	NA	0	NA	NA	NA	NA	NA	0	NA	NA	NA	NA	NA	0	NA	NA	NA	NA	NA	0	NA	NA	NA	NA
Solyc00g500017.1.1	Unknown protein	-	-	-	-	-	-	-	0	NA	NA	NA	NA	NA	0	NA	NA	NA	NA	NA	0	NA	NA	NA	NA	NA	0	NA	NA	NA	NA	NA	0	NA	NA	NA	NA	NA	0	NA	NA	NA	NA	NA	0	NA	NA	NA	NA
Solyc00g500018.1.1	Unknown protein	-	-	-	-	-	-	-	0	NA	NA	NA	NA	NA	0	NA	NA	NA	NA	NA	0	NA	NA	NA	NA	NA	0	NA	NA	NA	NA	NA	0	NA	NA	NA	NA	NA	0	NA	NA	NA	NA	NA	0	NA	NA	NA	NA
Solyc00g500019.1.1	Photosystem I assembly protein Ycf4 (AHRD V3.3 *** K4EQH2_DATST)	GO:0009522,GO:0009579,GO:0015979,GO:0016021	-	-	-	-	-	-	0	NA	NA	NA	NA	NA	0	NA	NA	NA	NA	NA	0	NA	NA	NA	NA	NA	0	NA	NA	NA	NA	NA	0	NA	NA	NA	NA	NA	0	NA	NA	NA	NA	NA	0	NA	NA	NA	NA
Solyc00g500020.1.1	Cytochrome f (AHRD V3.3 *** A0A2G3ALJ3_CAPAN)	-	-	-	K02634	petA; apocytochrome f	sly00195 (Photosynthesis)	-	0	NA	NA	NA	NA	NA	0	NA	NA	NA	NA	NA	0	NA	NA	NA	NA	NA	0	NA	NA	NA	NA	NA	0	NA	NA	NA	NA	NA	0	NA	NA	NA	NA	NA	0	NA	NA	NA	NA
Solyc00g500021.1.1	Cytochrome b559 subunit alpha (AHRD V3.3 *** S8D1L1_9LAMI)	-	-	-	K02707	psbE; photosystem II cytochrome b559 subunit alpha	sly00195 (Photosynthesis)	-	0	NA	NA	NA	NA	NA	0	NA	NA	NA	NA	NA	0	NA	NA	NA	NA	NA	0	NA	NA	NA	NA	NA	0	NA	NA	NA	NA	NA	0	NA	NA	NA	NA	NA	0	NA	NA	NA	NA
Solyc00g500022.1.1	30S ribosomal protein S18, chloroplastic (AHRD V3.3 *** A0A1U8QD82_CAPAN)	-	-	-	K02963	RP-S18; small subunit ribosomal protein S18	sly03010 (Ribosome)	-	31.7409	0.0589076	0.491703	0.119803	0.904639	0.955539	42.5396	-0.474779	0.378696	-1.25372	0.209944	0.431343	26.5876	0.0248262	0.566762	0.0438036	0.965061	0.99083	60.7641	0.90881	0.41077	2.21246	0.0269352	0.124076	24.6348	-0.7448	0.597215	-1.24712	0.212353	0.638802	42.4618	1.08247	0.505678	2.14063	0.0323039	0.512624	53.9562	0.249398	0.377399	0.660835	0.508718
Solyc00g500023.1.1	ATP-dependent Clp protease proteolytic subunit (AHRD V3.3 *** CLPP_SOLTU)	-	-	-	K01358	-	-	-	27.0189	0.658138	0.646894	1.01738	0.308972	0.538951	37.1512	-0.546234	0.472555	-1.15592	0.247716	0.478711	22.2361	0.650571	0.626735	1.03803	0.299255	0.634858	50.0227	0.692573	0.414826	1.66955	0.0950077	0.278299	17.6353	-0.649311	0.73345	-0.885284	0.376003	0.779977	37.208	1.51805	0.547037	2.77504	0.00551945	0.169382	44.3056	0.0476587	0.401904	0.118582	0.905606
Solyc00g500024.1.1	Photosystem II CP47 reaction center protein (AHRD V3.3 *** A0A1U8QCF6_CAPAN)	GO:0009521,GO:0009767,GO:0016020,GO:0016168,GO:0019684	-	-	K02704	psbB; photosystem II CP47 chlorophyll apoprotein	sly00195 (Photosynthesis)	-	0	NA	NA	NA	NA	NA	0	NA	NA	NA	NA	NA	0	NA	NA	NA	NA	NA	0	NA	NA	NA	NA	NA	0	NA	NA	NA	NA	NA	0	NA	NA	NA	NA	NA	0	NA	NA	NA	NA
Solyc00g500025.1.1	Unknown protein	-	-	-	K02709	psbH; photosystem II PsbH protein	sly00195 (Photosynthesis)	-	0.901236	-0.237113	2.08468	-0.113741	0.909443	0.957891	0.994853	-0.526204	1.60879	-0.32708	0.743607	0.877296	0.541288	-2.11268	3.08086	-0.685745	0.492874	NA	1.41307	0.871708	1.4126	0.617096	0.537172	0.749601	0.997003	0.74622	2.17302	0.343402	0.731296	NA	1.5132	1.40357	1.54219	0.91011	0.362764	0.998562	1.61253	0.838677	1.19208	0.703539	0.48172
Solyc00g500026.1.1	Photosystem II reaction center protein H (AHRD V3.3 *** I6N985_DATST)	GO:0009523,GO:0015979,GO:0016020,GO:0042301,GO:0050821	-	-	K02709	psbH; photosystem II PsbH protein	sly00195 (Photosynthesis)	-	0	NA	NA	NA	NA	NA	0	NA	NA	NA	NA	NA	0	NA	NA	NA	NA	NA	0	NA	NA	NA	NA	NA	0	NA	NA	NA	NA	NA	0	NA	NA	NA	NA	NA	0	NA	NA	NA	NA
Solyc00g500027.1.1	Cytochrome b6 (AHRD V3.3 *** A0A125RTD6_9ASTR)	GO:0009055,GO:0016020,GO:0016491	-	-	K02635	petB; cytochrome b6	sly00195 (Photosynthesis)	-	20.8893	0.247063	1.02027	0.242153	0.808661	0.907542	21.4425	-0.311058	0.527361	-0.589838	0.555299	0.757321	19.8476	0.691223	0.905264	0.76356	0.445129	0.753405	26.706	0.58202	0.530325	1.09748	0.272433	0.518443	14.3974	-1.36687	1.03635	-1.31893	0.187193	0.611172	29.0425	1.27781	0.824734	1.54936	0.121294	0.890328	24.0388	-0.00329796	0.498766	-0.00661225	0.994724
Solyc00g500028.1.1	Cytochrome b6-f complex subunit 4 (AHRD V3.3 *** A0A2G2XBM1_CAPBA)	GO:0009055,GO:0016020,GO:0016491	-	-	-	-	-	-	0.10107	-0.948127	3.18534	-0.297653	0.765968	NA	1.22122	-0.223068	1.35128	-0.165079	0.868882	0.941345	0.178752	0.40356	3.30558	0.122084	0.902832	NA	2.88234	2.28666	0.996773	2.29406	0.021787	0.107351	0.225911	0.985493	3.4986	0.281682	0.778187	NA	0.561167	1.98928	1.72123	1.15573	0.247792	0.998562	2.01646	1.02548	1.18959	0.862049	0.388661
Solyc00g500029.1.1	30S ribosomal protein S2, chloroplastic (AHRD V3.3 *** I6N946_DATST)	GO:0003735,GO:0005622,GO:0005840,GO:0006412	-	-	-	-	-	-	0	NA	NA	NA	NA	NA	0	NA	NA	NA	NA	NA	0	NA	NA	NA	NA	NA	0	NA	NA	NA	NA	NA	0	NA	NA	NA	NA	NA	0	NA	NA	NA	NA	NA	0	NA	NA	NA	NA
Solyc00g500030.1.1	30S ribosomal protein S11, chloroplastic (AHRD V3.3 *** G9FCH9_9LAMI)	GO:0003735,GO:0005840,GO:0006412	-	-	K02948	RP-S11; small subunit ribosomal protein S11	sly03010 (Ribosome)	-	0	NA	NA	NA	NA	NA	0	NA	NA	NA	NA	NA	0	NA	NA	NA	NA	NA	0	NA	NA	NA	NA	NA	0	NA	NA	NA	NA	NA	0	NA	NA	NA	NA	NA	0	NA	NA	NA	NA
Solyc00g500031.1.1	50S ribosomal protein L14, chloroplastic (AHRD V3.3 *** I6N992_DATST)	GO:0003735,GO:0005840,GO:0006412	-	-	K02874	RP-L14; large subunit ribosomal protein L14	sly03010 (Ribosome)	-	0	NA	NA	NA	NA	NA	0	NA	NA	NA	NA	NA	0	NA	NA	NA	NA	NA	0	NA	NA	NA	NA	NA	0	NA	NA	NA	NA	NA	0	NA	NA	NA	NA	NA	0	NA	NA	NA	NA
Solyc00g500032.1.1	50S ribosomal protein L16, chloroplastic (AHRD V3.3 *-* A0A2G3BL23_CAPCH)	GO:0003735,GO:0005840,GO:0006412	-	-	K02878	RP-L16; large subunit ribosomal protein L16	sly03010 (Ribosome)	-	0	NA	NA	NA	NA	NA	0	NA	NA	NA	NA	NA	0	NA	NA	NA	NA	NA	0	NA	NA	NA	NA	NA	0	NA	NA	NA	NA	NA	0	NA	NA	NA	NA	NA	0	NA	NA	NA	NA
Solyc00g500033.1.1	Ribosomal protein L2, plastid (AHRD V3.3 *-* A0A2U1PJW3_ARTAN)	-	-	-	-	-	-	-	0	NA	NA	NA	NA	NA	0	NA	NA	NA	NA	NA	0	NA	NA	NA	NA	NA	0	NA	NA	NA	NA	NA	0	NA	NA	NA	NA	NA	0	NA	NA	NA	NA	NA	0	NA	NA	NA	NA
Solyc00g500034.1.1	30S ribosomal protein S3, chloroplastic (AHRD V3.3 *** I6N994_DATST)	-	-	-	K02982	RP-S3; small subunit ribosomal protein S3	sly03010 (Ribosome)	-	20.105	0.391134	0.697191	0.561014	0.574788	0.765436	59.3576	-0.431692	0.366256	-1.17866	0.238532	0.46749	15.459	0.0767676	0.790069	0.0971657	0.922595	0.978748	72.9467	0.442274	0.378376	1.16887	0.242455	0.485396	7.22411	-0.189873	0.627944	-0.302373	0.762368	0.93781	26.8555	1.28357	0.600047	2.13912	0.0324262	0.51349	68.5943	0.0116221	0.354381	0.0327955	0.973838
Solyc00g500035.1.1	50S ribosomal protein L2 (AHRD V3.3 *** H6T990_9CARY)	GO:0003735,GO:0005840,GO:0006412	-	-	-	-	-	-	0	NA	NA	NA	NA	NA	0	NA	NA	NA	NA	NA	0	NA	NA	NA	NA	NA	0	NA	NA	NA	NA	NA	0	NA	NA	NA	NA	NA	0	NA	NA	NA	NA	NA	0	NA	NA	NA	NA
Solyc00g500036.1.1	Ycf15 (AHRD V3.3 *-* A0A346JLD3_9ASTE)	GO:0003735,GO:0005840,GO:0006412	-	-	-	-	-	-	0	NA	NA	NA	NA	NA	0	NA	NA	NA	NA	NA	0	NA	NA	NA	NA	NA	0	NA	NA	NA	NA	NA	0	NA	NA	NA	NA	NA	0	NA	NA	NA	NA	NA	0	NA	NA	NA	NA
Solyc00g500037.1.1	Protein Ycf2 (AHRD V3.3 *** A0A1Z1GA65_LITCN)	-	-	-	-	-	-	-	0	NA	NA	NA	NA	NA	0	NA	NA	NA	NA	NA	0	NA	NA	NA	NA	NA	0	NA	NA	NA	NA	NA	0	NA	NA	NA	NA	NA	0	NA	NA	NA	NA	NA	0	NA	NA	NA	NA
Solyc00g500038.1.1	Ycf15 protein (AHRD V3.3 *-* J7H9P3_CAPAN)	-	-	-	-	-	-	-	0	NA	NA	NA	NA	NA	0	NA	NA	NA	NA	NA	0	NA	NA	NA	NA	NA	0	NA	NA	NA	NA	NA	0	NA	NA	NA	NA	NA	0	NA	NA	NA	NA	NA	0	NA	NA	NA	NA
Solyc00g500039.1.1	Ycf15 (AHRD V3.3 *-* A0A346JLD3_9ASTE)	GO:0003735,GO:0005840,GO:0006412	-	-	-	-	-	-	0	NA	NA	NA	NA	NA	0	NA	NA	NA	NA	NA	0	NA	NA	NA	NA	NA	0	NA	NA	NA	NA	NA	0	NA	NA	NA	NA	NA	0	NA	NA	NA	NA	NA	0	NA	NA	NA	NA
Solyc00g500040.1.1	Protein TIC 214 (AHRD V3.3 *-* K4EQH9_DATST)	GO:0016021	-	-	-	-	-	-	0	NA	NA	NA	NA	NA	0	NA	NA	NA	NA	NA	0	NA	NA	NA	NA	NA	0	NA	NA	NA	NA	NA	0	NA	NA	NA	NA	NA	0	NA	NA	NA	NA	NA	0	NA	NA	NA	NA
Solyc00g500041.1.1	NAD(P)H-quinone oxidoreductase subunit 1, chloroplastic (AHRD V3.3 *** A0A2G2XBN0_CAPBA)	GO:0016020,GO:0055114	-	-	K05572	ndhA; NAD(P)H-quinone oxidoreductase subunit 1 [EC:7.1.1.2]	sly00190 (Oxidative phosphorylation)	-	0	NA	NA	NA	NA	NA	0.336993	-0.217344	2.79879	-0.0776563	0.938101	NA	0	NA	NA	NA	NA	NA	0.494864	0.979107	2.15857	0.453591	0.650123	NA	0	NA	NA	NA	NA	NA	0.136818	0.647393	3.06038	0.21154	0.832466	NA	0.348122	-0.0557048	2.15399	-0.0258612	0.979368
Solyc00g500042.1.1	Protein TIC 214 (AHRD V3.3 *** TI214_SOLTU)	-	-	-	-	-	-	-	6.49319	0.861643	0.787533	1.0941	0.273909	0.500099	10.0581	-1.20047	0.496474	-2.418	0.0156061	0.0681531	4.6143	0.397904	0.842301	0.472401	0.63664	0.863973	12.2949	-0.0607939	0.562037	-0.108167	0.913863	0.961765	4.59111	0.230468	0.948331	0.243025	0.807986	0.952697	7.12562	1.19855	0.686229	1.74657	0.0807123	0.779389	14.364	0.269451	0.474709	0.567613	0.570298
Solyc00g500043.1.1	Protein TIC 214 (AHRD V3.3 *-* TI214_SOLTU)	GO:0016021	-	-	-	-	-	-	0	NA	NA	NA	NA	NA	0	NA	NA	NA	NA	NA	0	NA	NA	NA	NA	NA	0	NA	NA	NA	NA	NA	0	NA	NA	NA	NA	NA	0	NA	NA	NA	NA	NA	0	NA	NA	NA	NA
Solyc00g500044.1.1	30S ribosomal protein S2, chloroplastic (AHRD V3.3 *** I6N946_DATST)	GO:0003735,GO:0005622,GO:0005840,GO:0006412	-	-	-	-	-	-	0	NA	NA	NA	NA	NA	0	NA	NA	NA	NA	NA	0	NA	NA	NA	NA	NA	0	NA	NA	NA	NA	NA	0	NA	NA	NA	NA	NA	0	NA	NA	NA	NA	NA	0	NA	NA	NA	NA
Solyc00g500045.1.1	Ycf15 protein (AHRD V3.3 *-* J7H9P3_CAPAN)	-	-	-	-	-	-	-	0	NA	NA	NA	NA	NA	0	NA	NA	NA	NA	NA	0	NA	NA	NA	NA	NA	0	NA	NA	NA	NA	NA	0	NA	NA	NA	NA	NA	0	NA	NA	NA	NA	NA	0	NA	NA	NA	NA
Solyc00g500046.1.1	Protein Ycf2 (AHRD V3.3 *** A0A1Z1GA65_LITCN)	-	-	-	-	-	-	-	0	NA	NA	NA	NA	NA	0	NA	NA	NA	NA	NA	0	NA	NA	NA	NA	NA	0	NA	NA	NA	NA	NA	0	NA	NA	NA	NA	NA	0	NA	NA	NA	NA	NA	0	NA	NA	NA	NA
Solyc00g500047.1.1	50S ribosomal protein L2, chloroplastic (AHRD V3.3 *** A0A1C8V6E3_9ROSI)	-	-	-	K02886	RP-L2; large subunit ribosomal protein L2	sly03010 (Ribosome)	-	0	NA	NA	NA	NA	NA	0	NA	NA	NA	NA	NA	0	NA	NA	NA	NA	NA	0	NA	NA	NA	NA	NA	0	NA	NA	NA	NA	NA	0	NA	NA	NA	NA	NA	0	NA	NA	NA	NA
Solyc00g500048.1.1	Maturase K (AHRD V3.3 *** A0A2G3DGH8_CAPCH)	-	-	-	K20000	-	-	-	0	NA	NA	NA	NA	NA	0	NA	NA	NA	NA	NA	0	NA	NA	NA	NA	NA	0	NA	NA	NA	NA	NA	0	NA	NA	NA	NA	NA	0	NA	NA	NA	NA	NA	0	NA	NA	NA	NA
Solyc00g500049.1.1	Photosystem II reaction center protein K (AHRD V3.3 *** A0A1U8QD48_CAPAN)	-	-	-	K02712	psbK; photosystem II PsbK protein	sly00195 (Photosynthesis)	-	0	NA	NA	NA	NA	NA	0	NA	NA	NA	NA	NA	0	NA	NA	NA	NA	NA	0	NA	NA	NA	NA	NA	0	NA	NA	NA	NA	NA	0	NA	NA	NA	NA	NA	0	NA	NA	NA	NA
Solyc00g500050.1.1	ATP synthase subunit alpha, chloroplastic (AHRD V3.3 *** I6N942_DATST)	-	-	-	K02111	ATPF1A; F-type H+/Na+-transporting ATPase subunit alpha [EC:7.1.2.2 7.2.2.1]	sly00190 (Oxidative phosphorylation), sly00195 (Photosynthesis)	-	0	NA	NA	NA	NA	NA	0	NA	NA	NA	NA	NA	0	NA	NA	NA	NA	NA	0	NA	NA	NA	NA	NA	0	NA	NA	NA	NA	NA	0	NA	NA	NA	NA	NA	0	NA	NA	NA	NA
Solyc00g500051.1.1	30S ribosomal protein S2, chloroplastic (AHRD V3.3 *** I6N946_DATST)	GO:0003735,GO:0005622,GO:0005840,GO:0006412	-	-	-	-	-	-	0	NA	NA	NA	NA	NA	0	NA	NA	NA	NA	NA	0	NA	NA	NA	NA	NA	0	NA	NA	NA	NA	NA	0	NA	NA	NA	NA	NA	0	NA	NA	NA	NA	NA	0	NA	NA	NA	NA
Solyc00g500052.1.1	DNA-directed RNA polymerase subunit beta'' (AHRD V3.3 *-* A0A1U8QCC7_CAPAN)	-	-	-	-	-	-	-	0	NA	NA	NA	NA	NA	0	NA	NA	NA	NA	NA	0	NA	NA	NA	NA	NA	0	NA	NA	NA	NA	NA	0	NA	NA	NA	NA	NA	0	NA	NA	NA	NA	NA	0	NA	NA	NA	NA
Solyc00g500053.1.1	DNA-directed RNA polymerase subunit beta (AHRD V3.3 *-* I6N949_DATST)	GO:0003677,GO:0003899,GO:0006351	-	-	K03043	rpoB; DNA-directed RNA polymerase subunit beta [EC:2.7.7.6]	sly03020 (RNA polymerase)	-	7.33976	0.646684	0.951216	0.679849	0.4966	0.708538	18.0915	-0.686531	0.515887	-1.33078	0.183262	0.395538	4.74328	-0.352083	1.30527	-0.269739	0.787361	0.931088	24.6299	0.649869	0.487064	1.33426	0.182119	0.411987	4.88167	-0.568522	1.22063	-0.465761	0.641386	0.895463	9.11796	1.30719	0.817254	1.59949	0.109711	0.865555	23.0167	0.164415	0.462537	0.355464	0.722242
Solyc00g500054.1.1	Photosystem II CP43 reaction center protein (AHRD V3.3 *** A0A078EKT7_BRANA)	GO:0009521,GO:0009767,GO:0016020,GO:0016168,GO:0019684	-	-	K02705	psbC; photosystem II CP43 chlorophyll apoprotein	sly00195 (Photosynthesis)	-	0	NA	NA	NA	NA	NA	0	NA	NA	NA	NA	NA	0	NA	NA	NA	NA	NA	0	NA	NA	NA	NA	NA	0	NA	NA	NA	NA	NA	0	NA	NA	NA	NA	NA	0	NA	NA	NA	NA
Solyc00g500055.1.1	30S ribosomal protein S14, chloroplastic (AHRD V3.3 *-* A0A2G2X601_CAPBA)	-	-	-	K02954	RP-S14; small subunit ribosomal protein S14	sly03010 (Ribosome)	-	0	NA	NA	NA	NA	NA	0	NA	NA	NA	NA	NA	0	NA	NA	NA	NA	NA	0	NA	NA	NA	NA	NA	0	NA	NA	NA	NA	NA	0	NA	NA	NA	NA	NA	0	NA	NA	NA	NA
Solyc00g500056.1.1	DNA-directed RNA polymerase subunit alpha (AHRD V3.3 *-* A0A1U8QD90_CAPAN)	GO:0009522,GO:0009579,GO:0015979,GO:0016021	-	-	K02690	psaB; photosystem I P700 chlorophyll a apoprotein A2	sly00195 (Photosynthesis)	-	0	NA	NA	NA	NA	NA	0	NA	NA	NA	NA	NA	0	NA	NA	NA	NA	NA	0	NA	NA	NA	NA	NA	0	NA	NA	NA	NA	NA	0	NA	NA	NA	NA	NA	0	NA	NA	NA	NA
Solyc00g500057.1.1	Photosystem I P700 chlorophyll a apoprotein A1 (AHRD V3.3 *** K4EPK3_DATST)	GO:0009522,GO:0009579,GO:0015979,GO:0016021	-	-	K02689	psaA; photosystem I P700 chlorophyll a apoprotein A1	sly00195 (Photosynthesis)	-	0	NA	NA	NA	NA	NA	0	NA	NA	NA	NA	NA	0	NA	NA	NA	NA	NA	0	NA	NA	NA	NA	NA	0	NA	NA	NA	NA	NA	0	NA	NA	NA	NA	NA	0	NA	NA	NA	NA
Solyc00g500058.1.1	Photosystem I assembly protein Ycf3 (AHRD V3.3 *** A0A140F954_9LAMI)	GO:0016020,GO:0055114	-	-	-	-	-	-	0	NA	NA	NA	NA	NA	0	NA	NA	NA	NA	NA	0	NA	NA	NA	NA	NA	0	NA	NA	NA	NA	NA	0	NA	NA	NA	NA	NA	0	NA	NA	NA	NA	NA	0	NA	NA	NA	NA
Solyc00g500059.1.1	Photosystem I assembly protein Ycf3 (AHRD V3.3 *-* A0A1S5SJS5_ORYVI)	-	-	-	-	-	-	-	0	NA	NA	NA	NA	NA	0	NA	NA	NA	NA	NA	0	NA	NA	NA	NA	NA	0	NA	NA	NA	NA	NA	0	NA	NA	NA	NA	NA	0	NA	NA	NA	NA	NA	0	NA	NA	NA	NA
Solyc00g500060.1.1	30S ribosomal protein S4, chloroplastic (AHRD V3.3 *** I6N958_DATST)	-	-	-	K02986	RP-S4; small subunit ribosomal protein S4	sly03010 (Ribosome)	-	0.838412	-0.129771	2.05929	-0.0630172	0.949753	NA	0.865543	-0.842957	1.95311	-0.431596	0.666035	0.830669	0.86915	0.614662	1.85823	0.330779	0.740811	0.909445	1.01354	0.0632489	1.63167	0.0387632	0.969079	0.986941	0.729915	-0.303618	2.29388	-0.13236	0.8947	NA	0.653386	-0.552443	1.59117	-0.347193	0.728446	0.998562	1.21593	0.401096	1.51643	0.264501	0.791394
Solyc00g500061.1.1	Photosystem I assembly protein Ycf4 (AHRD V3.3 *** K4EQH2_DATST)	GO:0003735,GO:0005840,GO:0006412	-	-	K05581	ndhJ; NAD(P)H-quinone oxidoreductase subunit J [EC:7.1.1.2]	sly00190 (Oxidative phosphorylation)	-	3.74698	-0.156867	0.898838	-0.174522	0.861456	0.934669	5.36856	-0.0618438	0.693254	-0.089208	0.928917	0.970321	3.34486	0.0543658	0.94382	0.0576019	0.954066	0.988696	7.7127	1.1613	0.707479	1.64146	0.100702	0.288045	2.85657	-1.50817	1.21989	-1.23632	0.216341	0.643803	5.06256	0.975254	0.876384	1.11282	0.265787	0.998562	7.55438	0.709951	0.562415	1.26233	0.206832
Solyc00g500062.1.1	NAD(P)H-quinone oxidoreductase subunit K, chloroplastic (AHRD V3.3 *** A0A1U8QCE3_CAPAN)	-	-	-	K05582	ndhK; NAD(P)H-quinone oxidoreductase subunit K [EC:7.1.1.2]	sly00190 (Oxidative phosphorylation)	-	7.56118	0.281808	0.951827	0.296071	0.767176	0.885755	17.9475	-0.583256	0.507904	-1.14836	0.250821	0.482498	6.60227	0.44009	1.02921	0.427602	0.668941	0.879136	25.8461	0.873534	0.528789	1.65195	0.0985445	0.284637	5.49608	-0.779801	1.19179	-0.65431	0.512912	0.846618	11.2317	1.42818	0.780428	1.82999	0.067251	0.722374	23.0821	0.23326	0.557352	0.418514	0.675571
Solyc00g500063.1.1	Ribulose bisphosphate carboxylase large chain (AHRD V3.3 *** A0A2G2Z7Q2_CAPAN)	-	-	-	K02112	ATPF1B; F-type H+/Na+-transporting ATPase subunit beta [EC:7.1.2.2 7.2.2.1]	sly00190 (Oxidative phosphorylation), sly00195 (Photosynthesis)	-	838.631	0.573246	0.847695	0.67624	0.498888	0.709755	1556.22	-0.507669	0.376461	-1.34853	0.177488	0.388299	787.226	0.970415	0.888158	1.09261	0.274563	0.609138	1969.02	0.495453	0.389508	1.272	0.203374	0.438655	548.294	-0.883169	0.921386	-0.958523	0.337799	0.75251	1306.42	1.70095	0.69775	2.43776	0.0147786	0.321594	1789.69	-0.0482384	0.393652	-0.122541	0.902471
Solyc00g500064.1.1	Ycf15 (AHRD V3.3 *-* A0A346JLD3_9ASTE)	GO:0009523,GO:0015979,GO:0016020,GO:0042301,GO:0050821	-	-	K02112	ATPF1B; F-type H+/Na+-transporting ATPase subunit beta [EC:7.1.2.2 7.2.2.1]	sly00190 (Oxidative phosphorylation), sly00195 (Photosynthesis)	-	0	NA	NA	NA	NA	NA	0	NA	NA	NA	NA	NA	0	NA	NA	NA	NA	NA	0	NA	NA	NA	NA	NA	0	NA	NA	NA	NA	NA	0	NA	NA	NA	NA	NA	0	NA	NA	NA	NA
Solyc00g500065.1.1	Acetyl-coenzyme A carboxylase carboxyl transferase subunit beta, chloroplastic (AHRD V3.3 *** ACCD_SOLLC)	-	-	-	K01963	accD; acetyl-CoA carboxylase carboxyl transferase subunit beta [EC:6.4.1.2 2.1.3.15]	sly00620 (Pyruvate metabolism), sly00640 (Propanoate metabolism), sly00061 (Fatty acid biosynthesis)	-	13.03	0.220203	0.859815	0.256105	0.79787	0.902134	71.4651	-0.645187	0.463074	-1.39327	0.163538	0.368921	10.7625	0.151538	0.95968	0.157904	0.874532	0.963117	94.2268	0.557432	0.469519	1.18724	0.235133	0.476368	9.44103	-0.979323	1.00521	-0.97425	0.329933	0.74596	17.6891	1.21624	0.698572	1.74104	0.0816772	0.781379	86.6552	0.0375786	0.441704	0.0850763	0.932201
Solyc00g500066.1.1	Photosystem I assembly protein Ycf4 (AHRD V3.3 *** K4EQH2_DATST)	GO:0003735,GO:0005840,GO:0006412	-	-	-	-	-	-	0.284515	-1.66947	2.80356	-0.595483	0.551521	NA	0.926584	2.06139	1.92254	1.07222	0.283621	0.519552	0.357052	-0.317787	2.46125	-0.129116	0.897266	NA	0.381382	-0.515865	3.26247	-0.158121	0.874362	NA	0.297755	-1.28566	3.09651	-0.415198	0.677997	NA	0.509397	0.707491	1.62533	0.43529	0.663352	0.998562	0.68088	0.935963	1.72541	0.542458	0.587503
Solyc00g500067.1.1	NAD(P)H-quinone oxidoreductase subunit K, chloroplastic (AHRD V3.3 *** A0A1U8QCE3_CAPAN)	-	-	-	K02634	petA; apocytochrome f	sly00195 (Photosynthesis)	-	0	NA	NA	NA	NA	NA	0	NA	NA	NA	NA	NA	0	NA	NA	NA	NA	NA	0	NA	NA	NA	NA	NA	0	NA	NA	NA	NA	NA	0	NA	NA	NA	NA	NA	0	NA	NA	NA	NA
Solyc00g500068.1.1	Cytochrome b559 subunit alpha (AHRD V3.3 *** S8D1L1_9LAMI)	GO:0009055,GO:0016020,GO:0016491	-	-	K02707	psbE; photosystem II cytochrome b559 subunit alpha	sly00195 (Photosynthesis)	-	0	NA	NA	NA	NA	NA	0	NA	NA	NA	NA	NA	0	NA	NA	NA	NA	NA	0	NA	NA	NA	NA	NA	0	NA	NA	NA	NA	NA	0	NA	NA	NA	NA	NA	0	NA	NA	NA	NA
Solyc00g500069.1.1	30S ribosomal protein S12, chloroplastic (AHRD V3.3 *** A0A2S1JZH6_9APIA)	-	-	-	K02950	RP-S12; small subunit ribosomal protein S12	sly03010 (Ribosome)	-	0.731296	1.40192	1.99474	0.702809	0.482175	NA	2.33571	-0.00249109	1.03146	-0.00241512	0.998073	0.999035	0.24935	-1.03911	3.30558	-0.314352	0.753254	NA	2.92876	0.888269	0.798605	1.11228	0.26602	0.511345	0.286022	-1.28566	3.52153	-0.365086	0.715047	NA	0.75339	1.48604	1.40783	1.05555	0.291175	0.998562	1.74748	-1.24675	1.00909	-1.23551	0.21664
Solyc00g500070.1.1	ATP-dependent Clp protease proteolytic subunit (AHRD V3.3 *** CLPP_SOLTU)	-	-	-	-	-	-	-	0	NA	NA	NA	NA	NA	0	NA	NA	NA	NA	NA	0	NA	NA	NA	NA	NA	0	NA	NA	NA	NA	NA	0	NA	NA	NA	NA	NA	0	NA	NA	NA	NA	NA	0	NA	NA	NA	NA
Solyc00g500071.1.1	Photosystem II CP43 reaction center protein (AHRD V3.3 *** A0A078EKT7_BRANA)	GO:0009521,GO:0009767,GO:0016020,GO:0016168,GO:0019684	-	-	K02704	psbB; photosystem II CP47 chlorophyll apoprotein	sly00195 (Photosynthesis)	-	0	NA	NA	NA	NA	NA	0	NA	NA	NA	NA	NA	0	NA	NA	NA	NA	NA	0	NA	NA	NA	NA	NA	0	NA	NA	NA	NA	NA	0	NA	NA	NA	NA	NA	0	NA	NA	NA	NA
Solyc00g500072.1.1	Ycf15 (AHRD V3.3 *-* A0A346JLD3_9ASTE)	GO:0009523,GO:0015979,GO:0016020,GO:0042301,GO:0050821	-	-	K02709	psbH; photosystem II PsbH protein	sly00195 (Photosynthesis)	-	0	NA	NA	NA	NA	NA	0	NA	NA	NA	NA	NA	0	NA	NA	NA	NA	NA	0	NA	NA	NA	NA	NA	0	NA	NA	NA	NA	NA	0	NA	NA	NA	NA	NA	0	NA	NA	NA	NA
Solyc00g500073.1.1	Cytochrome b559 subunit alpha (AHRD V3.3 *** S8D1L1_9LAMI)	GO:0009055,GO:0016020,GO:0016491	-	-	-	-	-	-	0	NA	NA	NA	NA	NA	0	NA	NA	NA	NA	NA	0	NA	NA	NA	NA	NA	0	NA	NA	NA	NA	NA	0	NA	NA	NA	NA	NA	0	NA	NA	NA	NA	NA	0	NA	NA	NA	NA
Solyc00g500074.1.1	DNA-directed RNA polymerase subunit alpha (AHRD V3.3 *-* A0A1U8QD90_CAPAN)	GO:0009522,GO:0009579,GO:0015979,GO:0016021	-	-	-	-	-	-	0	NA	NA	NA	NA	NA	0	NA	NA	NA	NA	NA	0	NA	NA	NA	NA	NA	0	NA	NA	NA	NA	NA	0	NA	NA	NA	NA	NA	0	NA	NA	NA	NA	NA	0	NA	NA	NA	NA
Solyc00g500075.1.1	30S ribosomal protein S11, chloroplastic (AHRD V3.3 *** G9FCH9_9LAMI)	GO:0003735,GO:0005840,GO:0006412	-	-	K02948	RP-S11; small subunit ribosomal protein S11	sly03010 (Ribosome)	-	0	NA	NA	NA	NA	NA	0	NA	NA	NA	NA	NA	0	NA	NA	NA	NA	NA	0	NA	NA	NA	NA	NA	0	NA	NA	NA	NA	NA	0	NA	NA	NA	NA	NA	0	NA	NA	NA	NA
Solyc00g500076.1.1	50S ribosomal protein L14, chloroplastic (AHRD V3.3 *** I6N992_DATST)	GO:0003735,GO:0005840,GO:0006412	-	-	K02874	RP-L14; large subunit ribosomal protein L14	sly03010 (Ribosome)	-	0	NA	NA	NA	NA	NA	0	NA	NA	NA	NA	NA	0	NA	NA	NA	NA	NA	0	NA	NA	NA	NA	NA	0	NA	NA	NA	NA	NA	0	NA	NA	NA	NA	NA	0	NA	NA	NA	NA
Solyc00g500077.1.1	50S ribosomal protein L16, chloroplastic (AHRD V3.3 *-* A0A2G3BL23_CAPCH)	GO:0003735,GO:0005840,GO:0006412	-	-	K02878	RP-L16; large subunit ribosomal protein L16	sly03010 (Ribosome)	-	0	NA	NA	NA	NA	NA	0	NA	NA	NA	NA	NA	0	NA	NA	NA	NA	NA	0	NA	NA	NA	NA	NA	0	NA	NA	NA	NA	NA	0	NA	NA	NA	NA	NA	0	NA	NA	NA	NA
Solyc00g500078.1.1	Ribosomal protein L2, plastid (AHRD V3.3 *-* A0A2U1PJW3_ARTAN)	-	-	-	-	-	-	-	0	NA	NA	NA	NA	NA	0	NA	NA	NA	NA	NA	0	NA	NA	NA	NA	NA	0	NA	NA	NA	NA	NA	0	NA	NA	NA	NA	NA	0	NA	NA	NA	NA	NA	0	NA	NA	NA	NA
Solyc00g500079.1.1	50S ribosomal protein L2 (AHRD V3.3 *** H6T990_9CARY)	GO:0003735,GO:0005840,GO:0006412	-	-	-	-	-	-	0	NA	NA	NA	NA	NA	0	NA	NA	NA	NA	NA	0	NA	NA	NA	NA	NA	0	NA	NA	NA	NA	NA	0	NA	NA	NA	NA	NA	0	NA	NA	NA	NA	NA	0	NA	NA	NA	NA
Solyc00g500080.1.1	Photosystem I assembly protein Ycf4 (AHRD V3.3 *** K4EQH2_DATST)	GO:0003735,GO:0005840,GO:0006412	-	-	-	-	-	-	0	NA	NA	NA	NA	NA	0	NA	NA	NA	NA	NA	0	NA	NA	NA	NA	NA	0	NA	NA	NA	NA	NA	0	NA	NA	NA	NA	NA	0	NA	NA	NA	NA	NA	0	NA	NA	NA	NA
Solyc00g500081.1.1	Protein Ycf2 (AHRD V3.3 *** A0A1Z1GA65_LITCN)	-	-	-	-	-	-	-	0	NA	NA	NA	NA	NA	0	NA	NA	NA	NA	NA	0	NA	NA	NA	NA	NA	0	NA	NA	NA	NA	NA	0	NA	NA	NA	NA	NA	0	NA	NA	NA	NA	NA	0	NA	NA	NA	NA
Solyc00g500082.1.1	30S ribosomal protein S11, chloroplastic (AHRD V3.3 *** G9FCH9_9LAMI)	GO:0003735,GO:0005840,GO:0006412	-	-	-	-	-	-	0	NA	NA	NA	NA	NA	0	NA	NA	NA	NA	NA	0	NA	NA	NA	NA	NA	0	NA	NA	NA	NA	NA	0	NA	NA	NA	NA	NA	0	NA	NA	NA	NA	NA	0	NA	NA	NA	NA
Solyc00g500083.1.1	Ycf15 (AHRD V3.3 *-* A0A346JLD3_9ASTE)	GO:0009523,GO:0015979,GO:0016020,GO:0042301,GO:0050821	-	-	-	-	-	-	0	NA	NA	NA	NA	NA	0	NA	NA	NA	NA	NA	0	NA	NA	NA	NA	NA	0	NA	NA	NA	NA	NA	0	NA	NA	NA	NA	NA	0	NA	NA	NA	NA	NA	0	NA	NA	NA	NA
Solyc00g500084.1.1	Protein TIC 214 (AHRD V3.3 *** K4EQH9_DATST)	GO:0016021	-	-	-	-	-	-	0.0533788	-0.0103882	3.18534	-0.00326124	0.997398	NA	0.2188	0.14333	3.30558	0.0433601	0.965414	NA	0.195415	1.62011	3.29045	0.492367	0.62246	NA	0.611274	2.27708	2.31673	0.982883	0.325665	NA	0	NA	NA	NA	NA	NA	0.049901	0.286723	3.06038	0.0936886	0.925357	NA	0.167865	-0.41638	3.06038	-0.136055	0.891778
Solyc00g500085.1.1	Cytochrome c biogenesis protein CcsA (AHRD V3.3 *** A0A1U8QCK2_CAPAN)	GO:0017004,GO:0020037	-	-	-	-	-	-	4.40712	0.928928	1.03084	0.901135	0.367517	0.598437	8.37897	-0.150073	0.601715	-0.249408	0.803045	0.910123	3.28074	0.626823	1.14156	0.549095	0.58294	0.837596	10.6608	0.758107	0.650832	1.16483	0.244089	0.487138	2.77489	-0.277948	1.21573	-0.228626	0.819159	0.956288	4.60933	1.16615	0.795643	1.46567	0.142737	0.920284	8.8455	-0.0754861	0.61246	-0.123251	0.901908
Solyc00g500086.1.1	Photosystem I assembly protein Ycf3 (AHRD V3.3 *** A0A140F954_9LAMI)	GO:0016020,GO:0055114	-	-	K05572	ndhA; NAD(P)H-quinone oxidoreductase subunit 1 [EC:7.1.1.2]	sly00190 (Oxidative phosphorylation)	-	0	NA	NA	NA	NA	NA	0	NA	NA	NA	NA	NA	0	NA	NA	NA	NA	NA	0	NA	NA	NA	NA	NA	0	NA	NA	NA	NA	NA	0	NA	NA	NA	NA	NA	0	NA	NA	NA	NA
Solyc00g500087.1.1	NAD(P)H-quinone oxidoreductase subunit H, chloroplastic (AHRD V3.3 *** A0A1U8QCJ3_CAPAN)	GO:0016651,GO:0048038,GO:0051287,GO:0055114	-	-	K05579	ndhH; NAD(P)H-quinone oxidoreductase subunit H [EC:7.1.1.2]	sly00190 (Oxidative phosphorylation)	-	0	NA	NA	NA	NA	NA	0	NA	NA	NA	NA	NA	0	NA	NA	NA	NA	NA	0	NA	NA	NA	NA	NA	0	NA	NA	NA	NA	NA	0	NA	NA	NA	NA	NA	0	NA	NA	NA	NA
Solyc00g500088.1.1	Protein TIC 214 (AHRD V3.3 *** TI214_SOLTU)	GO:0016021	-	-	-	-	-	-	0	NA	NA	NA	NA	NA	0	NA	NA	NA	NA	NA	0	NA	NA	NA	NA	NA	0	NA	NA	NA	NA	NA	0	NA	NA	NA	NA	NA	0	NA	NA	NA	NA	NA	0	NA	NA	NA	NA
Solyc00g500089.1.1	Unknown protein	-	-	-	-	-	-	-	0.364396	-1.0924	3.18534	-0.342946	0.731639	NA	0	NA	NA	NA	NA	NA	0.277742	-1.03911	3.30558	-0.314352	0.753254	NA	0	NA	NA	NA	NA	NA	0.317565	-1.28566	3.52153	-0.365086	0.715047	NA	0.21419	-1.15595	3.06038	-0.377715	0.705642	NA	0	NA	NA	NA	NA
Solyc00g500090.1.1	MP domain-containing protein (AHRD V3.3 *** A0A1Q3CUC2_CEPFO)	-	-	-	-	-	-	-	0	NA	NA	NA	NA	NA	0	NA	NA	NA	NA	NA	0	NA	NA	NA	NA	NA	0	NA	NA	NA	NA	NA	0	NA	NA	NA	NA	NA	0.275964	1.62373	3.04633	0.533013	0.594024	NA	0	NA	NA	NA	NA
Solyc00g500091.1.1	E3 ubiquitin-protein ligase (AHRD V3.3 *** A0A2G3CLG0_CAPCH)	GO:0005634,GO:0006511,GO:0007275	-	-	-	-	-	-	0	NA	NA	NA	NA	NA	0	NA	NA	NA	NA	NA	0	NA	NA	NA	NA	NA	0	NA	NA	NA	NA	NA	0	NA	NA	NA	NA	NA	0	NA	NA	NA	NA	NA	0	NA	NA	NA	NA
Solyc00g500092.1.1	B3 domain-containing protein (AHRD V3.3 *** A0A2K3PAY3_TRIPR)	-	B3	-	-	-	-	-	0	NA	NA	NA	NA	NA	0	NA	NA	NA	NA	NA	0	NA	NA	NA	NA	NA	0	NA	NA	NA	NA	NA	0	NA	NA	NA	NA	NA	0	NA	NA	NA	NA	NA	0	NA	NA	NA	NA
Solyc00g500093.1.1	B3 domain-containing protein (AHRD V3.3 *-* A0A1Q3DFU3_CEPFO)	-	B3	-	-	-	-	-	0	NA	NA	NA	NA	NA	0	NA	NA	NA	NA	NA	0	NA	NA	NA	NA	NA	0	NA	NA	NA	NA	NA	0	NA	NA	NA	NA	NA	0	NA	NA	NA	NA	NA	0	NA	NA	NA	NA
Solyc00g500094.1.1	Retrovirus-related Pol polyprotein from transposon TNT 1-94 (AHRD V3.3 *-* A0A2K3MQM8_TRIPR)	-	-	-	-	-	-	-	0	NA	NA	NA	NA	NA	0	NA	NA	NA	NA	NA	0	NA	NA	NA	NA	NA	0	NA	NA	NA	NA	NA	0	NA	NA	NA	NA	NA	0	NA	NA	NA	NA	NA	0	NA	NA	NA	NA
Solyc00g500095.1.1	Phenylalanine ammonia-lyase (AHRD V3.3 *** A0A2G2VZP0_CAPBA)	-	-	-	-	-	-	-	0.0776746	-0.948127	3.18534	-0.297653	0.765968	NA	0.0908483	0.86467	3.30558	0.261579	0.793646	NA	0.0714834	-0.317775	3.30558	-0.0961329	0.923415	NA	0	NA	NA	NA	NA	NA	0.0818751	-0.564326	3.52153	-0.16025	0.872684	NA	0.0551481	-0.434616	3.06038	-0.142014	0.887069	NA	0	NA	NA	NA	NA
Solyc00g500096.1.1	E3 ubiquitin-protein ligase (AHRD V3.3 *** A0A2G2WYW6_CAPBA)	GO:0005634,GO:0006511,GO:0007275	-	-	K04506	SIAH1; E3 ubiquitin-protein ligase SIAH1 [EC:2.3.2.27]	sly04120 (Ubiquitin mediated proteolysis)	-	0	NA	NA	NA	NA	NA	0.0872984	-0.217334	3.30558	-0.0657478	0.947579	NA	0	NA	NA	NA	NA	NA	0.0876153	-0.211519	3.30558	-0.0639885	0.948979	NA	0	NA	NA	NA	NA	NA	0	NA	NA	NA	NA	NA	0.0692942	-0.416381	3.06038	-0.136055	0.891778
Solyc00g500097.1.1	B3 domain-containing protein At1g49475-like (AHRD V3.3 *-* XP_025886111.1)	-	-	-	-	-	-	-	0	NA	NA	NA	NA	NA	0	NA	NA	NA	NA	NA	0	NA	NA	NA	NA	NA	0	NA	NA	NA	NA	NA	0	NA	NA	NA	NA	NA	0	NA	NA	NA	NA	NA	0	NA	NA	NA	NA
Solyc00g500098.1.1	NADH-ubiquinone oxidoreductase chain 5 (AHRD V3.3 *** A0A0C5ARN6_HYONI)	-	-	-	-	-	-	-	0	NA	NA	NA	NA	NA	0	NA	NA	NA	NA	NA	0	NA	NA	NA	NA	NA	0	NA	NA	NA	NA	NA	0	NA	NA	NA	NA	NA	0	NA	NA	NA	NA	NA	0	NA	NA	NA	NA
Solyc00g500099.1.1	Cytochrome C oxidase subunit II-like%2C transmembrane domain-containing protein (AHRD V3.3 *** ATMG01280.1)	-	-	-	-	-	-	-	0	NA	NA	NA	NA	NA	0	NA	NA	NA	NA	NA	0	NA	NA	NA	NA	NA	0	NA	NA	NA	NA	NA	0	NA	NA	NA	NA	NA	0	NA	NA	NA	NA	NA	0	NA	NA	NA	NA
Solyc00g500100.1.1	Ribosomal protein S3 (AHRD V3.3 *** A0A290WKX3_SOLLC)	-	-	-	K02982	RP-S3; small subunit ribosomal protein S3	sly03010 (Ribosome)	-	0	NA	NA	NA	NA	NA	0	NA	NA	NA	NA	NA	0	NA	NA	NA	NA	NA	0	NA	NA	NA	NA	NA	0	NA	NA	NA	NA	NA	0	NA	NA	NA	NA	NA	0	NA	NA	NA	NA
Solyc00g500101.1.1	Cytochrome c oxidase subunit 2 (AHRD V3.3 *-* A0A0C5B2A3_HYONI)	GO:0016021,GO:0022900	-	-	-	-	-	-	0	NA	NA	NA	NA	NA	0	NA	NA	NA	NA	NA	0	NA	NA	NA	NA	NA	0	NA	NA	NA	NA	NA	0	NA	NA	NA	NA	NA	0	NA	NA	NA	NA	NA	0	NA	NA	NA	NA
Solyc00g500102.1.1	Cytochrome c oxidase subunit 2 (AHRD V3.3 *-* A0A0C5B2A3_HYONI)	GO:0016021,GO:0022900	-	-	-	-	-	-	0	NA	NA	NA	NA	NA	0	NA	NA	NA	NA	NA	0	NA	NA	NA	NA	NA	0	NA	NA	NA	NA	NA	0	NA	NA	NA	NA	NA	0	NA	NA	NA	NA	NA	0	NA	NA	NA	NA
Solyc00g500103.1.1	NADH-ubiquinone oxidoreductase chain 5 (AHRD V3.3 *-* A0A0C5ARN6_HYONI)	GO:0008137,GO:0042773,GO:0055114	-	-	-	-	-	-	0	NA	NA	NA	NA	NA	0	NA	NA	NA	NA	NA	0	NA	NA	NA	NA	NA	0	NA	NA	NA	NA	NA	0	NA	NA	NA	NA	NA	0	NA	NA	NA	NA	NA	0	NA	NA	NA	NA
Solyc00g500104.1.1	RNA-dependent RNA polymerase (AHRD V3.3 *-* A0A2Z6JIR4_9VIRU)	-	-	-	-	-	-	-	0	NA	NA	NA	NA	NA	0	NA	NA	NA	NA	NA	0	NA	NA	NA	NA	NA	0	NA	NA	NA	NA	NA	0	NA	NA	NA	NA	NA	0	NA	NA	NA	NA	NA	0	NA	NA	NA	NA
Solyc00g500105.1.1	Transmembrane protein (AHRD V3.3 *-* A0A1P8B2M8_ARATH)	-	-	-	-	-	-	-	0	NA	NA	NA	NA	NA	0	NA	NA	NA	NA	NA	0	NA	NA	NA	NA	NA	0	NA	NA	NA	NA	NA	0	NA	NA	NA	NA	NA	0	NA	NA	NA	NA	NA	0	NA	NA	NA	NA
Solyc00g500106.1.1	Pyruvate, phosphate dikinase (AHRD V3.3 *-* A0A2U1QB44_ARTAN)	-	-	-	-	-	-	-	10.9951	0.72899	0.818663	0.890464	0.373217	0.603062	10.0695	-1.09868	0.684086	-1.60605	0.108262	0.278837	9.90355	0.995806	0.860237	1.1576	0.247029	0.580163	12.1103	-0.0102165	0.515733	-0.0198097	0.984195	0.992885	6.67924	-1.0958	1.00026	-1.09551	0.273291	0.701645	16.5773	1.7473	0.631925	2.76505	0.00569145	0.173026	12.8332	0.0251785	0.468217	0.0537753	0.957114
Solyc00g500107.1.1	Peptidase S10, serine carboxypeptidase, Alpha/Beta hydrolase fold protein (AHRD V3.3 *-* A0A2U1LQP4_ARTAN)	-	-	-	-	-	-	-	8.23348	0.455048	0.747981	0.608369	0.542943	0.743214	6.23825	-0.285883	0.972606	-0.293935	0.768808	0.892103	7.59679	0.792499	1.00033	0.79224	0.428221	0.741041	7.88787	0.661307	0.783125	0.844446	0.39842	0.639405	6.29402	-0.0679648	0.867262	-0.0783671	0.937536	0.986637	12.0474	1.49915	0.597275	2.50999	0.0120735	0.285396	8.25064	0.465198	0.555403	0.837585	0.402264
Solyc00g500108.1.1	Unknown protein	-	-	-	-	-	-	-	4.7055	1.14397	0.820233	1.39469	0.163109	0.359947	4.41149	0.384221	0.907238	0.423506	0.671926	0.834013	2.72687	-0.0316018	1.09094	-0.0289676	0.97689	0.993452	3.43761	-0.761904	0.93747	-0.812723	0.416377	0.654999	2.5288	-0.778697	1.18496	-0.657149	0.511085	0.845709	5.06506	1.37124	0.726509	1.88744	0.0591012	0.684073	4.03867	-0.0986254	0.805718	-0.122407	0.902577
Solyc00g500109.1.1	Unknown protein	-	-	-	-	-	-	-	0.10107	-0.948127	3.18534	-0.297653	0.765968	NA	0	NA	NA	NA	NA	NA	0.0925806	-0.317775	3.30558	-0.0961329	0.923415	NA	0.0709291	0.870485	3.30558	0.263338	0.79229	NA	0.105855	-0.564326	3.52153	-0.16025	0.872684	NA	0.0713965	-0.434616	3.06038	-0.142014	0.887069	NA	0.0475059	0.304958	3.06038	0.0996469	0.920625
Solyc00g500110.1.1	Unknown protein	-	-	-	-	-	-	-	0.463375	0.0693952	2.56841	0.0270187	0.978445	NA	0.277222	-1.23951	3.30191	-0.375392	0.707369	NA	0.699039	1.78734	2.09587	0.852794	0.393773	0.713603	0.42071	0.0851756	3.20946	0.0265389	0.978827	NA	0.293585	-1.28566	3.52153	-0.365086	0.715047	NA	0.284968	-0.434612	2.61141	-0.166428	0.86782	NA	0.420797	-0.358085	2.42986	-0.147369	0.882841
Solyc00g500111.1.1	NADH dehydrogenase subunit 5 (AHRD V3.3 *-* A0A0C5B7L0_9SOLA)	-	-	-	-	-	-	-	0.0651585	-0.0103882	3.18534	-0.00326124	0.997398	NA	0.541465	-0.0484623	2.01605	-0.0240382	0.980822	NA	0	NA	NA	NA	NA	NA	0.423922	-0.772077	2.30251	-0.335319	0.737385	NA	0	NA	NA	NA	NA	NA	0	NA	NA	NA	NA	NA	0.692774	0.51459	1.41912	0.362611	0.716895
Solyc00g500112.1.1	NADH-ubiquinone oxidoreductase chain 5 (AHRD V3.3 *-* A0A0C5ARN6_HYONI)	GO:0008137,GO:0042773,GO:0055114	-	-	-	-	-	-	0.202139	-1.3088	3.18534	-0.410881	0.681159	NA	0	NA	NA	NA	NA	NA	0.185161	-0.678444	3.30558	-0.205242	0.837383	NA	0	NA	NA	NA	NA	NA	0.21171	-0.924994	3.52153	-0.262668	0.792806	NA	0.142793	-0.795285	3.06038	-0.259865	0.794968	NA	0	NA	NA	NA	NA
Solyc00g500113.1.1	Ribosomal protein S13 (AHRD V3.3 *** K4D8U2_SOLLC)	GO:0003723,GO:0003735,GO:0005622,GO:0005840,GO:0006412	-	-	-	-	-	-	0.200602	0.20601	3.11005	0.06624	0.947187	NA	0.370536	-0.547619	2.39004	-0.229126	0.818771	NA	0.0741215	-0.317775	3.30558	-0.0961329	0.923415	NA	0.29592	-1.26334	2.8465	-0.443823	0.657171	NA	0.145494	0.397459	3.52153	0.112865	0.910137	NA	0.351319	1.3407	2.49245	0.537906	0.590642	NA	0.364518	-0.748974	1.87486	-0.399483	0.689538
Solyc00g500114.1.1	Transmembrane protein (AHRD V3.3 *** Q3EC50_ARATH)	-	-	-	-	-	-	-	0	NA	NA	NA	NA	NA	0	NA	NA	NA	NA	NA	0	NA	NA	NA	NA	NA	0	NA	NA	NA	NA	NA	0	NA	NA	NA	NA	NA	0	NA	NA	NA	NA	NA	0	NA	NA	NA	NA
Solyc00g500115.1.1	NADH-ubiquinone oxidoreductase chain 3 (AHRD V3.3 *** A0A2G2V3C2_CAPBA)	GO:0008137,GO:0055114	-	-	K03880	ND3; NADH-ubiquinone oxidoreductase chain 3 [EC:7.1.1.2]	sly00190 (Oxidative phosphorylation)	-	0	NA	NA	NA	NA	NA	0	NA	NA	NA	NA	NA	0	NA	NA	NA	NA	NA	0	NA	NA	NA	NA	NA	0	NA	NA	NA	NA	NA	0.293402	1.67232	3.04465	0.549265	0.582823	NA	0	NA	NA	NA	NA
Solyc00g500116.1.1	Cytochrome C oxidase subunit II-like%2C transmembrane domain-containing protein (AHRD V3.3 *** ATMG01280.1)	-	-	-	-	-	-	-	0	NA	NA	NA	NA	NA	0	NA	NA	NA	NA	NA	0	NA	NA	NA	NA	NA	0	NA	NA	NA	NA	NA	0	NA	NA	NA	NA	NA	0	NA	NA	NA	NA	NA	0	NA	NA	NA	NA
Solyc00g500117.1.1	Ribosomal protein S3 (AHRD V3.3 *** A0A290WKX3_SOLLC)	-	-	-	K02982	RP-S3; small subunit ribosomal protein S3	sly03010 (Ribosome)	-	0	NA	NA	NA	NA	NA	0	NA	NA	NA	NA	NA	0	NA	NA	NA	NA	NA	0	NA	NA	NA	NA	NA	0	NA	NA	NA	NA	NA	0	NA	NA	NA	NA	NA	0	NA	NA	NA	NA
Solyc00g500118.1.1	Cytochrome c oxidase subunit 2 (AHRD V3.3 *** A0A2G2X686_CAPBA)	GO:0016021,GO:0022900	-	-	-	-	-	-	0	NA	NA	NA	NA	NA	0	NA	NA	NA	NA	NA	0	NA	NA	NA	NA	NA	0	NA	NA	NA	NA	NA	0	NA	NA	NA	NA	NA	0	NA	NA	NA	NA	NA	0	NA	NA	NA	NA
Solyc00g500119.1.1	Cytochrome c oxidase subunit 2 (AHRD V3.3 *-* A0A0C5B2A3_HYONI)	-	-	-	-	-	-	-	0	NA	NA	NA	NA	NA	0	NA	NA	NA	NA	NA	0	NA	NA	NA	NA	NA	0	NA	NA	NA	NA	NA	0	NA	NA	NA	NA	NA	0	NA	NA	NA	NA	NA	0	NA	NA	NA	NA
Solyc00g500120.1.1	Unknown protein	-	-	-	-	-	-	-	0	NA	NA	NA	NA	NA	0	NA	NA	NA	NA	NA	0	NA	NA	NA	NA	NA	0	NA	NA	NA	NA	NA	0	NA	NA	NA	NA	NA	0	NA	NA	NA	NA	NA	0	NA	NA	NA	NA
Solyc00g500121.1.1	Unknown protein	-	-	-	-	-	-	-	1.36728	-3.31967	2.62543	-1.26443	0.206076	0.41857	0	NA	NA	NA	NA	NA	1.20355	-3.27176	3.11418	-1.0506	0.293442	0.629146	0	NA	NA	NA	NA	NA	1.37611	-3.51236	3.46775	-1.01286	0.311125	0.733532	1.07037	-2.66135	2.52512	-1.05395	0.291906	0.998562	0	NA	NA	NA	NA
Solyc00g500122.1.1	Unknown protein	-	-	-	-	-	-	-	0.154448	-0.371058	3.18534	-0.116489	0.907265	NA	0	NA	NA	NA	NA	NA	0.0925806	-0.317775	3.30558	-0.0961329	0.923415	NA	0	NA	NA	NA	NA	NA	0.105855	-0.564326	3.52153	-0.16025	0.872684	NA	0.0713965	-0.434616	3.06038	-0.142014	0.887069	NA	0	NA	NA	NA	NA
Solyc00g500123.1.1	NAD(P)H-quinone oxidoreductase subunit 1, chloroplastic (AHRD V3.3 *** A0A2G2XBN0_CAPBA)	GO:0016020,GO:0055114	-	-	K05572	ndhA; NAD(P)H-quinone oxidoreductase subunit 1 [EC:7.1.1.2]	sly00190 (Oxidative phosphorylation)	-	0	NA	NA	NA	NA	NA	0	NA	NA	NA	NA	NA	0	NA	NA	NA	NA	NA	0	NA	NA	NA	NA	NA	0	NA	NA	NA	NA	NA	0	NA	NA	NA	NA	NA	0	NA	NA	NA	NA
Solyc00g500124.1.1	NAD(P)H-quinone oxidoreductase subunit H, chloroplastic (AHRD V3.3 *** A0A1U8QCJ3_CAPAN)	GO:0016651,GO:0048038,GO:0051287,GO:0055114	-	-	K05579	ndhH; NAD(P)H-quinone oxidoreductase subunit H [EC:7.1.1.2]	sly00190 (Oxidative phosphorylation)	-	0	NA	NA	NA	NA	NA	0	NA	NA	NA	NA	NA	0	NA	NA	NA	NA	NA	0	NA	NA	NA	NA	NA	0	NA	NA	NA	NA	NA	0	NA	NA	NA	NA	NA	0	NA	NA	NA	NA
Solyc00g500125.1.1	Protein TIC 214 (AHRD V3.3 *** TI214_SOLTU)	-	-	-	-	-	-	-	0	NA	NA	NA	NA	NA	0	NA	NA	NA	NA	NA	0	NA	NA	NA	NA	NA	0	NA	NA	NA	NA	NA	0	NA	NA	NA	NA	NA	0	NA	NA	NA	NA	NA	0	NA	NA	NA	NA
Solyc00g500126.1.1	Protein TIC 214 (AHRD V3.3 *-* TI214_SOLTU)	GO:0016021	-	-	-	-	-	-	0	NA	NA	NA	NA	NA	0	NA	NA	NA	NA	NA	0	NA	NA	NA	NA	NA	0	NA	NA	NA	NA	NA	0	NA	NA	NA	NA	NA	0	NA	NA	NA	NA	NA	0	NA	NA	NA	NA
Solyc00g500127.1.1	50S ribosomal protein L14, chloroplastic (AHRD V3.3 *** I6N992_DATST)	GO:0009522,GO:0009579,GO:0015979,GO:0016021	-	-	-	-	-	-	0	NA	NA	NA	NA	NA	0	NA	NA	NA	NA	NA	0	NA	NA	NA	NA	NA	0	NA	NA	NA	NA	NA	0	NA	NA	NA	NA	NA	0	NA	NA	NA	NA	NA	0	NA	NA	NA	NA
Solyc00g500128.1.1	30S ribosomal protein S14, chloroplastic (AHRD V3.3 *-* A0A2G2X601_CAPBA)	-	-	-	-	-	-	-	0	NA	NA	NA	NA	NA	0	NA	NA	NA	NA	NA	0	NA	NA	NA	NA	NA	0	NA	NA	NA	NA	NA	0	NA	NA	NA	NA	NA	0	NA	NA	NA	NA	NA	0	NA	NA	NA	NA
Solyc00g500129.1.1	Ribosomal protein L2, plastid (AHRD V3.3 *-* A0A2U1PJW3_ARTAN)	-	-	-	-	-	-	-	0	NA	NA	NA	NA	NA	0	NA	NA	NA	NA	NA	0	NA	NA	NA	NA	NA	0	NA	NA	NA	NA	NA	0	NA	NA	NA	NA	NA	0	NA	NA	NA	NA	NA	0	NA	NA	NA	NA
Solyc00g500130.1.1	Photosystem II protein D1 (AHRD V3.3 *** A0A1U8QBZ9_CAPAN)	GO:0009772,GO:0019684,GO:0045156	-	-	K02703	psbA; photosystem II P680 reaction center D1 protein [EC:1.10.3.9]	sly00195 (Photosynthesis)	-	0	NA	NA	NA	NA	NA	0	NA	NA	NA	NA	NA	0	NA	NA	NA	NA	NA	0	NA	NA	NA	NA	NA	0	NA	NA	NA	NA	NA	0	NA	NA	NA	NA	NA	0	NA	NA	NA	NA
Solyc00g500131.1.1	Maturase K (AHRD V3.3 *** A0A2G3DGH8_CAPCH)	-	-	-	K20000	-	-	-	0	NA	NA	NA	NA	NA	0	NA	NA	NA	NA	NA	0	NA	NA	NA	NA	NA	0	NA	NA	NA	NA	NA	0	NA	NA	NA	NA	NA	0	NA	NA	NA	NA	NA	0	NA	NA	NA	NA
Solyc00g500132.1.1	Photosystem II reaction center protein K (AHRD V3.3 *** A0A1U8QD48_CAPAN)	-	-	-	K02712	psbK; photosystem II PsbK protein	sly00195 (Photosynthesis)	-	0	NA	NA	NA	NA	NA	0	NA	NA	NA	NA	NA	0	NA	NA	NA	NA	NA	0	NA	NA	NA	NA	NA	0	NA	NA	NA	NA	NA	0	NA	NA	NA	NA	NA	0	NA	NA	NA	NA
Solyc00g500133.1.1	ATP synthase subunit alpha, chloroplastic (AHRD V3.3 *** I6N942_DATST)	-	-	-	K02111	ATPF1A; F-type H+/Na+-transporting ATPase subunit alpha [EC:7.1.2.2 7.2.2.1]	sly00190 (Oxidative phosphorylation), sly00195 (Photosynthesis)	-	0	NA	NA	NA	NA	NA	0	NA	NA	NA	NA	NA	0	NA	NA	NA	NA	NA	0	NA	NA	NA	NA	NA	0	NA	NA	NA	NA	NA	0	NA	NA	NA	NA	NA	0	NA	NA	NA	NA
Solyc00g500134.1.1	30S ribosomal protein S2, chloroplastic (AHRD V3.3 *** I6N946_DATST)	GO:0003735,GO:0005622,GO:0005840,GO:0006412	-	-	K02967	RP-S2; small subunit ribosomal protein S2	sly03010 (Ribosome)	-	0	NA	NA	NA	NA	NA	0	NA	NA	NA	NA	NA	0	NA	NA	NA	NA	NA	0	NA	NA	NA	NA	NA	0	NA	NA	NA	NA	NA	0	NA	NA	NA	NA	NA	0	NA	NA	NA	NA
Solyc00g500135.1.1	DNA-directed RNA polymerase subunit beta'' (AHRD V3.3 *-* A0A1U8QCC7_CAPAN)	-	-	-	-	-	-	-	0	NA	NA	NA	NA	NA	0	NA	NA	NA	NA	NA	0	NA	NA	NA	NA	NA	0	NA	NA	NA	NA	NA	0	NA	NA	NA	NA	NA	0	NA	NA	NA	NA	NA	0	NA	NA	NA	NA
Solyc00g500136.1.1	Photosystem II CP43 reaction center protein (AHRD V3.3 *** A0A078EKT7_BRANA)	GO:0009521,GO:0009767,GO:0016020,GO:0016168,GO:0019684	-	-	K02705	psbC; photosystem II CP43 chlorophyll apoprotein	sly00195 (Photosynthesis)	-	0	NA	NA	NA	NA	NA	0	NA	NA	NA	NA	NA	0	NA	NA	NA	NA	NA	0	NA	NA	NA	NA	NA	0	NA	NA	NA	NA	NA	0	NA	NA	NA	NA	NA	0	NA	NA	NA	NA
Solyc00g500137.1.1	30S ribosomal protein S14, chloroplastic (AHRD V3.3 *-* A0A2G2X601_CAPBA)	-	-	-	K02954	RP-S14; small subunit ribosomal protein S14	sly03010 (Ribosome)	-	0	NA	NA	NA	NA	NA	0	NA	NA	NA	NA	NA	0	NA	NA	NA	NA	NA	0	NA	NA	NA	NA	NA	0	NA	NA	NA	NA	NA	0	NA	NA	NA	NA	NA	0	NA	NA	NA	NA
Solyc00g500138.1.1	50S ribosomal protein L14, chloroplastic (AHRD V3.3 *** I6N992_DATST)	GO:0009522,GO:0009579,GO:0015979,GO:0016021	-	-	K02690	psaB; photosystem I P700 chlorophyll a apoprotein A2	sly00195 (Photosynthesis)	-	0	NA	NA	NA	NA	NA	0	NA	NA	NA	NA	NA	0	NA	NA	NA	NA	NA	0	NA	NA	NA	NA	NA	0	NA	NA	NA	NA	NA	0	NA	NA	NA	NA	NA	0	NA	NA	NA	NA
Solyc00g500139.1.1	Photosystem I P700 chlorophyll a apoprotein A1 (AHRD V3.3 *** K4EPK3_DATST)	GO:0009522,GO:0009579,GO:0015979,GO:0016021	-	-	K02689	psaA; photosystem I P700 chlorophyll a apoprotein A1	sly00195 (Photosynthesis)	-	0	NA	NA	NA	NA	NA	0	NA	NA	NA	NA	NA	0	NA	NA	NA	NA	NA	0	NA	NA	NA	NA	NA	0	NA	NA	NA	NA	NA	0	NA	NA	NA	NA	NA	0	NA	NA	NA	NA
Solyc00g500140.1.1	ATP synthase epsilon chain, chloroplastic (AHRD V3.3 *** A0A1U8QCD5_CAPAN)	GO:0015986	-	-	K02114	ATPF1E; F-type H+-transporting ATPase subunit epsilon	sly00190 (Oxidative phosphorylation), sly00195 (Photosynthesis)	-	0	NA	NA	NA	NA	NA	0	NA	NA	NA	NA	NA	0	NA	NA	NA	NA	NA	0	NA	NA	NA	NA	NA	0	NA	NA	NA	NA	NA	0	NA	NA	NA	NA	NA	0	NA	NA	NA	NA
Solyc00g500141.1.1	Protein Ycf2 (AHRD V3.3 *-* A0A1W5PW46_9DIPS)	GO:0005524,GO:0009507	-	-	-	-	-	-	0.271274	-0.15466	3.18534	-0.0485536	0.961275	NA	0.537372	2.61712	2.03028	1.28904	0.197384	NA	0.142967	-0.678444	3.30558	-0.205242	0.837383	NA	0.353546	1.93442	3.19926	0.604646	0.545414	NA	0.16375	-0.924994	3.52153	-0.262668	0.792806	NA	0.181401	-0.434614	3.06038	-0.142013	0.88707	NA	0.283585	0.981076	2.60241	0.376988	0.706183
Solyc00g500142.1.1	NAD(P)H-quinone oxidoreductase subunit J, chloroplastic (AHRD V3.3 *** A0A1U8QD64_CAPAN)	GO:0005524,GO:0009507	-	-	-	-	-	-	0	NA	NA	NA	NA	NA	0	NA	NA	NA	NA	NA	0	NA	NA	NA	NA	NA	0	NA	NA	NA	NA	NA	0	NA	NA	NA	NA	NA	0	NA	NA	NA	NA	NA	0	NA	NA	NA	NA
Solyc00g500143.1.1	30S ribosomal protein S4, chloroplastic (AHRD V3.3 *** I6N958_DATST)	-	-	-	K02986	RP-S4; small subunit ribosomal protein S4	sly03010 (Ribosome)	-	2.29432	0.475235	1.28265	0.37051	0.711002	0.852614	4.58616	-0.538225	0.775198	-0.694307	0.48749	0.706801	1.5797	-0.343761	1.40935	-0.243914	0.807297	0.937439	6.20194	0.708389	0.774656	0.914457	0.360477	0.605741	1.51407	-1.13382	1.79283	-0.632421	0.527112	0.852901	2.94133	1.25846	1.11011	1.13363	0.25695	0.998562	5.94915	0.30134	0.589956	0.510783	0.609503
Solyc00g500144.1.1	30S ribosomal protein S14, chloroplastic (AHRD V3.3 *-* A0A2G2X601_CAPBA)	-	-	-	-	-	-	-	0	NA	NA	NA	NA	NA	0	NA	NA	NA	NA	NA	0	NA	NA	NA	NA	NA	0	NA	NA	NA	NA	NA	0	NA	NA	NA	NA	NA	0	NA	NA	NA	NA	NA	0	NA	NA	NA	NA
Solyc00g500145.1.1	Maturase K (AHRD V3.3 *** A0A2G3DGH8_CAPCH)	-	-	-	-	-	-	-	0	NA	NA	NA	NA	NA	0	NA	NA	NA	NA	NA	0	NA	NA	NA	NA	NA	0	NA	NA	NA	NA	NA	0	NA	NA	NA	NA	NA	0	NA	NA	NA	NA	NA	0	NA	NA	NA	NA
Solyc00g500146.1.1	NAD(P)H-quinone oxidoreductase subunit 2, chloroplastic (AHRD V3.3 *-* J7H400_CAPAN)	-	-	-	-	-	-	-	0.426424	-1.46562	2.22857	-0.657651	0.510762	NA	2.30984	0.685973	1.05384	0.650929	0.515092	0.727915	1.21013	2.39681	1.9846	1.2077	0.227161	0.559179	2.40242	0.800455	1.01601	0.78784	0.43079	0.667231	0.604147	0.683499	1.96932	0.347073	0.728536	NA	1.28777	1.98008	1.29795	1.52555	0.127122	0.898062	2.27647	0.314238	0.933994	0.336445	0.736535
Solyc00g500147.1.1	Protein Ycf2 (AHRD V3.3 *-* A0A0U1ZJJ5_9SOLN)	-	-	-	-	-	-	-	0	NA	NA	NA	NA	NA	0	NA	NA	NA	NA	NA	0	NA	NA	NA	NA	NA	0	NA	NA	NA	NA	NA	0	NA	NA	NA	NA	NA	0	NA	NA	NA	NA	NA	0	NA	NA	NA	NA
Solyc00g500148.1.1	Protein Ycf2 (AHRD V3.3 *-* A0A1W5PW46_9DIPS)	GO:0005524,GO:0009507	-	-	-	-	-	-	0	NA	NA	NA	NA	NA	0	NA	NA	NA	NA	NA	0	NA	NA	NA	NA	NA	0	NA	NA	NA	NA	NA	0	NA	NA	NA	NA	NA	0	NA	NA	NA	NA	NA	0	NA	NA	NA	NA
Solyc00g500149.1.1	NAD(P)H-quinone oxidoreductase subunit J, chloroplastic (AHRD V3.3 *** A0A1U8QD64_CAPAN)	GO:0005524,GO:0009507	-	-	-	-	-	-	0.10107	-0.948127	3.18534	-0.297653	0.765968	NA	0	NA	NA	NA	NA	NA	0.0925806	-0.317775	3.30558	-0.0961329	0.923415	NA	0	NA	NA	NA	NA	NA	0.105855	-0.564326	3.52153	-0.16025	0.872684	NA	0.0713965	-0.434616	3.06038	-0.142014	0.887069	NA	0	NA	NA	NA	NA
Solyc00g500150.1.1	50S ribosomal protein L2, chloroplastic (AHRD V3.3 *** I6N9C2_DATST)	GO:0003735,GO:0005840,GO:0006412	-	-	-	-	-	-	0	NA	NA	NA	NA	NA	0	NA	NA	NA	NA	NA	0	NA	NA	NA	NA	NA	0	NA	NA	NA	NA	NA	0	NA	NA	NA	NA	NA	0	NA	NA	NA	NA	NA	0	NA	NA	NA	NA
Solyc00g500151.1.1	Photosystem II protein D1 (AHRD V3.3 *** A0A1U8QBZ9_CAPAN)	GO:0009772,GO:0019684,GO:0045156	-	-	-	-	-	-	0	NA	NA	NA	NA	NA	0	NA	NA	NA	NA	NA	0	NA	NA	NA	NA	NA	0	NA	NA	NA	NA	NA	0	NA	NA	NA	NA	NA	0	NA	NA	NA	NA	NA	0	NA	NA	NA	NA
Solyc00g500152.1.1	50S ribosomal protein L2 (AHRD V3.3 *** H6T990_9CARY)	GO:0003735,GO:0005840,GO:0006412	-	-	-	-	-	-	0	NA	NA	NA	NA	NA	0	NA	NA	NA	NA	NA	0	NA	NA	NA	NA	NA	0	NA	NA	NA	NA	NA	0	NA	NA	NA	NA	NA	0	NA	NA	NA	NA	NA	0	NA	NA	NA	NA
Solyc00g500153.1.1	30S ribosomal protein S3, chloroplastic (AHRD V3.3 *** A0A1U8QD95_CAPAN)	GO:0003735,GO:0005840,GO:0006412	-	-	-	-	-	-	0	NA	NA	NA	NA	NA	0	NA	NA	NA	NA	NA	0	NA	NA	NA	NA	NA	0	NA	NA	NA	NA	NA	0	NA	NA	NA	NA	NA	0	NA	NA	NA	NA	NA	0	NA	NA	NA	NA
Solyc00g500154.1.1	NAD(P)H-quinone oxidoreductase subunit J, chloroplastic (AHRD V3.3 *** A0A1U8QD64_CAPAN)	GO:0005524,GO:0009507	-	-	-	-	-	-	0	NA	NA	NA	NA	NA	0	NA	NA	NA	NA	NA	0	NA	NA	NA	NA	NA	0	NA	NA	NA	NA	NA	0	NA	NA	NA	NA	NA	0	NA	NA	NA	NA	NA	0	NA	NA	NA	NA
Solyc00g500155.1.1	50S ribosomal protein L14, chloroplastic (AHRD V3.3 *** I6N992_DATST)	GO:0009522,GO:0009579,GO:0015979,GO:0016021	-	-	K02874	RP-L14; large subunit ribosomal protein L14	sly03010 (Ribosome)	-	0	NA	NA	NA	NA	NA	0	NA	NA	NA	NA	NA	0	NA	NA	NA	NA	NA	0	NA	NA	NA	NA	NA	0	NA	NA	NA	NA	NA	0	NA	NA	NA	NA	NA	0	NA	NA	NA	NA
Solyc00g500156.1.1	30S ribosomal protein S11, chloroplastic (AHRD V3.3 *** G9FCH9_9LAMI)	GO:0003735,GO:0005840,GO:0006412	-	-	K02948	RP-S11; small subunit ribosomal protein S11	sly03010 (Ribosome)	-	0	NA	NA	NA	NA	NA	0	NA	NA	NA	NA	NA	0	NA	NA	NA	NA	NA	0	NA	NA	NA	NA	NA	0	NA	NA	NA	NA	NA	0	NA	NA	NA	NA	NA	0	NA	NA	NA	NA
Solyc00g500157.1.1	Protein Ycf2 (AHRD V3.3 *-* A0A1W5PW46_9DIPS)	GO:0005524,GO:0009507	-	-	K03040	rpoA; DNA-directed RNA polymerase subunit alpha [EC:2.7.7.6]	sly03020 (RNA polymerase)	-	0	NA	NA	NA	NA	NA	0	NA	NA	NA	NA	NA	0	NA	NA	NA	NA	NA	0	NA	NA	NA	NA	NA	0	NA	NA	NA	NA	NA	0	NA	NA	NA	NA	NA	0	NA	NA	NA	NA
Solyc00g500158.1.1	Cytochrome b6-f complex subunit 4 (AHRD V3.3 *** A0A2G2XBM1_CAPBA)	GO:0009055,GO:0016020,GO:0016491	-	-	K02637	petD; cytochrome b6-f complex subunit 4	sly00195 (Photosynthesis)	-	4.39538	1.01651	0.851086	1.19436	0.232336	0.451471	4.52881	-0.768425	0.821067	-0.935886	0.349332	0.587799	4.65476	1.68652	0.913462	1.8463	0.064849	0.290445	6.86117	0.957028	0.625527	1.52996	0.126028	0.330946	2.42176	-0.981259	1.09245	-0.898223	0.369067	0.773927	6.307	1.83798	0.678361	2.70944	0.00673965	0.194744	7.29523	0.746173	0.622736	1.19822	0.230832
Solyc00g500159.1.1	Unknown protein	-	-	-	-	-	-	-	0.0579626	-0.0103882	3.18534	-0.00326124	0.997398	NA	0	NA	NA	NA	NA	NA	0	NA	NA	NA	NA	NA	0	NA	NA	NA	NA	NA	0	NA	NA	NA	NA	NA	0	NA	NA	NA	NA	NA	0	NA	NA	NA	NA
Solyc00g500160.1.1	Retrovirus-related Pol polyprotein from transposon TNT 1-94 (AHRD V3.3 *-* A0A2I0W6G5_9ASPA)	-	-	-	-	-	-	-	0	NA	NA	NA	NA	NA	0	NA	NA	NA	NA	NA	0	NA	NA	NA	NA	NA	0	NA	NA	NA	NA	NA	0	NA	NA	NA	NA	NA	0	NA	NA	NA	NA	NA	0	NA	NA	NA	NA
Solyc00g500161.1.1	Unknown protein	-	-	-	-	-	-	-	0.303209	-1.66947	3.18534	-0.52411	0.600202	NA	0.174597	-0.578004	3.30558	-0.174857	0.861192	NA	0.277742	-1.03911	3.30558	-0.314352	0.753254	NA	0.175231	-0.572189	3.30558	-0.173098	0.862574	NA	0.317565	-1.28566	3.52153	-0.365086	0.715047	NA	0.27287	-0.795283	3.06038	-0.259864	0.794969	NA	0.138588	-0.77705	3.06038	-0.253906	0.799568
Solyc00g500162.1.1	Unknown protein	-	-	-	-	-	-	-	0	NA	NA	NA	NA	NA	0	NA	NA	NA	NA	NA	0	NA	NA	NA	NA	NA	0	NA	NA	NA	NA	NA	0	NA	NA	NA	NA	NA	0	NA	NA	NA	NA	NA	0	NA	NA	NA	NA
Solyc00g500163.1.1	Unknown protein	-	-	-	-	-	-	-	0.260102	-0.731728	3.18534	-0.229718	0.818311	NA	0.0921452	-0.217334	3.30558	-0.0657478	0.947579	NA	0.185161	-0.678444	3.30558	-0.205242	0.837383	NA	0.0925372	-0.211519	3.30558	-0.0639885	0.948979	NA	0.21171	-0.924994	3.52153	-0.262668	0.792806	NA	0.142793	-0.795285	3.06038	-0.259865	0.794968	NA	0.0728617	-0.416381	3.06038	-0.136055	0.891778
Solyc00g500164.1.1	Unknown protein	-	-	-	-	-	-	-	0	NA	NA	NA	NA	NA	0	NA	NA	NA	NA	NA	0	NA	NA	NA	NA	NA	0	NA	NA	NA	NA	NA	0	NA	NA	NA	NA	NA	0	NA	NA	NA	NA	NA	0	NA	NA	NA	NA
Solyc00g500165.1.1	Unknown protein	-	-	-	-	-	-	-	0	NA	NA	NA	NA	NA	0	NA	NA	NA	NA	NA	0	NA	NA	NA	NA	NA	0	NA	NA	NA	NA	NA	0	NA	NA	NA	NA	NA	0	NA	NA	NA	NA	NA	0	NA	NA	NA	NA
Solyc00g500166.1.1	Unknown protein	-	-	-	-	-	-	-	0.0651585	-0.0103882	3.18534	-0.00326124	0.997398	NA	0	NA	NA	NA	NA	NA	0	NA	NA	NA	NA	NA	0	NA	NA	NA	NA	NA	0	NA	NA	NA	NA	NA	0	NA	NA	NA	NA	NA	0	NA	NA	NA	NA
Solyc00g500167.1.1	Cytochrome c biogenesis FC (AHRD V3.3 *-* A0A0C5APX0_HYONI)	-	-	-	-	-	-	-	5.35263	1.06738	0.977459	1.09199	0.274835	0.501281	5.13331	-0.763355	0.95336	-0.8007	0.423305	0.65389	4.33614	1.05411	1.11055	0.949181	0.342528	0.673432	5.69116	-0.148645	0.77129	-0.192723	0.847176	0.928347	2.89669	-1.19726	1.63608	-0.731782	0.464301	0.827211	6.14688	1.46593	0.79437	1.84539	0.0649802	0.713849	5.10821	-0.62391	0.664892	-0.938364	0.348058
Solyc00g500168.1.1	Transport membrane protein (AHRD V3.3 *** A0A0C5ARU2_HYONI)	GO:0016021	-	-	-	-	-	-	0	NA	NA	NA	NA	NA	0	NA	NA	NA	NA	NA	0	NA	NA	NA	NA	NA	0	NA	NA	NA	NA	NA	0	NA	NA	NA	NA	NA	0	NA	NA	NA	NA	NA	0	NA	NA	NA	NA
Solyc00g500169.1.1	NADH-ubiquinone oxidoreductase chain 5 (AHRD V3.3 *** A0A0C5ARN6_HYONI)	-	-	-	K03883	ND5; NADH-ubiquinone oxidoreductase chain 5 [EC:7.1.1.2]	sly00190 (Oxidative phosphorylation)	-	34.3964	0.84381	0.605964	1.39251	0.163768	0.361035	16.486	-0.166946	0.56324	-0.296404	0.766922	0.891361	24.858	0.426035	0.656219	0.649226	0.516192	0.798868	18.2439	0.269822	0.495937	0.544065	0.586397	0.781538	21.036	-0.66707	0.676693	-0.98578	0.324241	0.743209	33.9433	0.970392	0.483292	2.00788	0.0446559	0.60202	16.4326	-0.260786	0.408942	-0.637709	0.523663
Solyc00g500170.1.1	Cytochrome C oxidase subunit II-like%2C transmembrane domain-containing protein (AHRD V3.3 *** ATMG01280.1)	-	-	-	-	-	-	-	0	NA	NA	NA	NA	NA	0	NA	NA	NA	NA	NA	0	NA	NA	NA	NA	NA	0	NA	NA	NA	NA	NA	0	NA	NA	NA	NA	NA	0	NA	NA	NA	NA	NA	0	NA	NA	NA	NA
Solyc00g500171.1.1	NADH-ubiquinone oxidoreductase chain 4 (AHRD V3.3 *** A0A2G3CZD8_CAPCH)	-	-	-	-	-	-	-	0	NA	NA	NA	NA	NA	0	NA	NA	NA	NA	NA	0	NA	NA	NA	NA	NA	0	NA	NA	NA	NA	NA	0	NA	NA	NA	NA	NA	0	NA	NA	NA	NA	NA	0	NA	NA	NA	NA
Solyc00g500172.1.1	NADH-ubiquinone oxidoreductase chain 4 (AHRD V3.3 *** A0A2G2X0J9_CAPBA)	-	-	-	K03881	ND4; NADH-ubiquinone oxidoreductase chain 4 [EC:7.1.1.2]	sly00190 (Oxidative phosphorylation)	-	0	NA	NA	NA	NA	NA	0	NA	NA	NA	NA	NA	0	NA	NA	NA	NA	NA	0	NA	NA	NA	NA	NA	0	NA	NA	NA	NA	NA	0	NA	NA	NA	NA	NA	0	NA	NA	NA	NA
Solyc00g500173.1.1	ATPase subunit 4 (AHRD V3.3 *** A0A0C5B288_HYONI)	GO:0000276,GO:0015078,GO:0015986	-	-	-	-	-	-	0	NA	NA	NA	NA	NA	0	NA	NA	NA	NA	NA	0	NA	NA	NA	NA	NA	0	NA	NA	NA	NA	NA	0	NA	NA	NA	NA	NA	0	NA	NA	NA	NA	NA	0.141347	0.665628	3.06038	0.217498	0.82782
Solyc00g500174.1.1	Unknown protein	-	-	-	-	-	-	-	0.303209	-1.66947	3.18534	-0.52411	0.600202	NA	0	NA	NA	NA	NA	NA	0.277742	-1.03911	3.30558	-0.314352	0.753254	NA	0	NA	NA	NA	NA	NA	0.317565	-1.28566	3.52153	-0.365086	0.715047	NA	0.27287	-0.795283	3.06038	-0.259864	0.794969	NA	0	NA	NA	NA	NA
Solyc00g500175.1.1	Unknown protein	-	-	-	-	-	-	-	0.303209	-1.66947	3.18534	-0.52411	0.600202	NA	0	NA	NA	NA	NA	NA	0.277742	-1.03911	3.30558	-0.314352	0.753254	NA	0	NA	NA	NA	NA	NA	0.317565	-1.28566	3.52153	-0.365086	0.715047	NA	0.21419	-1.15595	3.06038	-0.377715	0.705642	NA	0	NA	NA	NA	NA
Solyc00g500176.1.1	Unknown protein	-	-	-	-	-	-	-	0	NA	NA	NA	NA	NA	0	NA	NA	NA	NA	NA	0	NA	NA	NA	NA	NA	0	NA	NA	NA	NA	NA	0	NA	NA	NA	NA	NA	0	NA	NA	NA	NA	NA	0	NA	NA	NA	NA
Solyc00g500177.1.1	Unknown protein	-	-	-	-	-	-	-	0	NA	NA	NA	NA	NA	0	NA	NA	NA	NA	NA	0	NA	NA	NA	NA	NA	0	NA	NA	NA	NA	NA	0	NA	NA	NA	NA	NA	0	NA	NA	NA	NA	NA	0	NA	NA	NA	NA
Solyc00g500178.1.1	Unknown protein	-	-	-	-	-	-	-	0	NA	NA	NA	NA	NA	0	NA	NA	NA	NA	NA	0	NA	NA	NA	NA	NA	0	NA	NA	NA	NA	NA	0	NA	NA	NA	NA	NA	0	NA	NA	NA	NA	NA	0	NA	NA	NA	NA
Solyc00g500179.1.1	Unknown protein	-	-	-	-	-	-	-	0.303209	-1.66947	3.18534	-0.52411	0.600202	NA	0	NA	NA	NA	NA	NA	0.277742	-1.03911	3.30558	-0.314352	0.753254	NA	0	NA	NA	NA	NA	NA	0.317565	-1.28566	3.52153	-0.365086	0.715047	NA	0.21419	-1.15595	3.06038	-0.377715	0.705642	NA	0	NA	NA	NA	NA
Solyc00g500180.1.1	Unknown protein	-	-	-	-	-	-	-	0.114566	0.56668	3.18534	0.177903	0.858799	NA	0.429296	1.4196	2.23703	0.634594	0.525694	NA	0	NA	NA	NA	NA	NA	0.172314	-0.572189	3.30558	-0.173098	0.862574	NA	0	NA	NA	NA	NA	NA	0.0586804	0.286723	3.06038	0.0936886	0.925357	NA	0.135097	-0.77705	3.06038	-0.253906	0.799568
Solyc00g500181.1.1	RNA-dependent RNA polymerase (AHRD V3.3 *** A0A2Z6JIR4_9VIRU)	-	-	-	-	-	-	-	0	NA	NA	NA	NA	NA	0	NA	NA	NA	NA	NA	0	NA	NA	NA	NA	NA	0	NA	NA	NA	NA	NA	0	NA	NA	NA	NA	NA	0	NA	NA	NA	NA	NA	0	NA	NA	NA	NA
Solyc00g500182.1.1	Transmembrane protein (AHRD V3.3 *-* A0A1P8B2M8_ARATH)	-	-	-	-	-	-	-	2.8411	1.12134	0.966233	1.16052	0.245835	0.467495	1.34402	0.0828476	1.31412	0.0630442	0.949731	0.97904	1.93823	0.591191	1.30475	0.453108	0.650471	0.871329	1.42301	0.315103	1.36905	0.230162	0.817966	0.9158	1.3119	-2.43694	1.67803	-1.45226	0.146428	0.552618	4.03598	1.879	0.84712	2.21811	0.0265475	0.45734	2.5242	1.40976	0.732623	1.92427	0.0543213
Solyc00g500183.1.1	NADH dehydrogenase subunit 7 (AHRD V3.3 *-* A0A220T1K3_9ROSI)	-	-	-	-	-	-	-	2.592	0.000946155	1.00489	0.000941554	0.999249	0.999748	1.42882	-0.563095	1.24926	-0.450744	0.652174	0.821906	3.23341	1.2766	1.15684	1.10352	0.2698	0.604933	2.20672	1.15101	0.921284	1.24935	0.211537	0.449182	1.85734	-1.60601	1.55242	-1.03452	0.300893	0.724033	3.72575	1.20828	0.892729	1.35347	0.175905	0.956035	2.28245	0.805521	0.806395	0.998917	0.317835
Solyc00g500184.1.1	NADH dehydrogenase subunit 7 (AHRD V3.3 *** A0A0C5B9X5_9SOLA)	GO:0016651,GO:0048038,GO:0051287,GO:0055114	-	-	K03935	NDUFS2; NADH dehydrogenase (ubiquinone) Fe-S protein 2 [EC:7.1.1.2 1.6.99.3]	sly00190 (Oxidative phosphorylation)	-	6.85028	0.811852	0.825751	0.983168	0.325525	0.556078	4.24844	-0.618542	0.924161	-0.669301	0.503304	0.718958	6.96855	1.40944	0.887244	1.58856	0.11216	0.390994	7.03271	1.28463	0.71208	1.80405	0.0712229	0.233628	4.58066	-0.186575	0.929027	-0.200828	0.840833	0.962261	8.97612	1.51811	0.640291	2.37098	0.0177412	0.357374	5.45936	0.245107	0.703039	0.348639	0.72736
Solyc00g500185.1.1	NADH dehydrogenase subunit 7 (AHRD V3.3 *-* G9FCP1_9LAMI)	-	-	-	-	-	-	-	2.87869	0.290717	0.736193	0.394893	0.692922	0.841557	2.18974	-2.49862	1.32743	-1.8823	0.0597954	0.183252	2.92332	0.894544	0.95846	0.933314	0.350658	0.679525	2.54282	-0.831614	1.10129	-0.75513	0.450171	0.682442	1.88961	-1.99974	1.34542	-1.48633	0.137191	0.537165	4.45855	1.49867	0.65804	2.27748	0.0227577	0.414296	2.60229	-0.609322	0.72986	-0.834848	0.403803
Solyc00g500186.1.1	Cytochrome c oxidase subunit 1 (AHRD V3.3 *** A0A2G2YXI2_CAPAN)	GO:0004129,GO:0009060,GO:0016021,GO:0020037,GO:0055114	-	-	-	-	-	-	0	NA	NA	NA	NA	NA	0	NA	NA	NA	NA	NA	0	NA	NA	NA	NA	NA	0	NA	NA	NA	NA	NA	0	NA	NA	NA	NA	NA	0	NA	NA	NA	NA	NA	0	NA	NA	NA	NA
Solyc00g500187.1.1	NADH-ubiquinone oxidoreductase chain 4 (AHRD V3.3 *-* A0A290WL40_SOLLC)	-	-	-	-	-	-	-	0	NA	NA	NA	NA	NA	0	NA	NA	NA	NA	NA	0	NA	NA	NA	NA	NA	0	NA	NA	NA	NA	NA	0	NA	NA	NA	NA	NA	0	NA	NA	NA	NA	NA	0	NA	NA	NA	NA
Solyc00g500188.1.1	NADH-ubiquinone oxidoreductase chain 4 (AHRD V3.3 *** A0A2G3CZD8_CAPCH)	-	-	-	-	-	-	-	0	NA	NA	NA	NA	NA	0	NA	NA	NA	NA	NA	0	NA	NA	NA	NA	NA	0	NA	NA	NA	NA	NA	0	NA	NA	NA	NA	NA	0	NA	NA	NA	NA	NA	0	NA	NA	NA	NA
Solyc00g500189.1.1	NADH-ubiquinone oxidoreductase chain 4 (AHRD V3.3 *** A0A2G2X0J9_CAPBA)	-	-	-	K03881	ND4; NADH-ubiquinone oxidoreductase chain 4 [EC:7.1.1.2]	sly00190 (Oxidative phosphorylation)	-	0	NA	NA	NA	NA	NA	0	NA	NA	NA	NA	NA	0	NA	NA	NA	NA	NA	0	NA	NA	NA	NA	NA	0	NA	NA	NA	NA	NA	0	NA	NA	NA	NA	NA	0	NA	NA	NA	NA
Solyc00g500190.1.1	30S ribosomal protein S2, chloroplastic (AHRD V3.3 *** I6N946_DATST)	GO:0003735,GO:0005622,GO:0005840,GO:0006412	-	-	-	-	-	-	20.8884	0.294096	0.675746	0.435216	0.663405	0.822938	1281.56	-0.0625487	0.48093	-0.130058	0.896521	0.954097	18.8848	0.571264	0.75331	0.758338	0.448249	0.755697	1644.89	0.835633	0.60777	1.37492	0.169157	0.394643	15.1233	-0.766727	0.744803	-1.02944	0.303275	0.725588	27.425	1.18779	0.568196	2.09045	0.0365772	0.545778	1487.58	0.228934	0.573925	0.398893	0.689972
Solyc00g500191.1.1	Protein TIC 214 (AHRD V3.3 *-* TI214_SOLTU)	GO:0016021	-	-	-	-	-	-	0	NA	NA	NA	NA	NA	0	NA	NA	NA	NA	NA	0	NA	NA	NA	NA	NA	0	NA	NA	NA	NA	NA	0	NA	NA	NA	NA	NA	0	NA	NA	NA	NA	NA	0	NA	NA	NA	NA
Solyc00g500192.1.1	NAD(P)H-quinone oxidoreductase subunit H, chloroplastic (AHRD V3.3 *** A0A1U8QCJ3_CAPAN)	GO:0016651,GO:0048038,GO:0051287,GO:0055114	-	-	K05579	ndhH; NAD(P)H-quinone oxidoreductase subunit H [EC:7.1.1.2]	sly00190 (Oxidative phosphorylation)	-	0	NA	NA	NA	NA	NA	0	NA	NA	NA	NA	NA	0	NA	NA	NA	NA	NA	0	NA	NA	NA	NA	NA	0	NA	NA	NA	NA	NA	0	NA	NA	NA	NA	NA	0	NA	NA	NA	NA
Solyc00g500193.1.1	NAD(P)H-quinone oxidoreductase subunit 1, chloroplastic (AHRD V3.3 *** A0A2G2XBN0_CAPBA)	GO:0016020,GO:0055114	-	-	K05572	ndhA; NAD(P)H-quinone oxidoreductase subunit 1 [EC:7.1.1.2]	sly00190 (Oxidative phosphorylation)	-	0	NA	NA	NA	NA	NA	0	NA	NA	NA	NA	NA	0	NA	NA	NA	NA	NA	0	NA	NA	NA	NA	NA	0	NA	NA	NA	NA	NA	0	NA	NA	NA	NA	NA	0	NA	NA	NA	NA
Solyc00g500194.1.1	Cytochrome c biogenesis protein CcsA (AHRD V3.3 *-* A0A1U8QCK2_CAPAN)	GO:0017004,GO:0020037	-	-	-	-	-	-	0.10107	-0.948127	3.18534	-0.297653	0.765968	NA	0.0833905	0.86467	3.30558	0.261579	0.793646	NA	0.0925806	-0.317775	3.30558	-0.0961329	0.923415	NA	0	NA	NA	NA	NA	NA	0.210895	0.397459	3.52153	0.112865	0.910137	NA	0.0713965	-0.434616	3.06038	-0.142014	0.887069	NA	0.211049	1.3199	3.05751	0.431692	0.665965
Solyc00g500195.1.1	NAD(P)H-quinone oxidoreductase subunit 5, chloroplastic (AHRD V3.3 *** J7H711_CAPAN)	-	-	-	K05577	ndhF; NAD(P)H-quinone oxidoreductase subunit 5 [EC:7.1.1.2]	sly00190 (Oxidative phosphorylation)	-	9.13253	-0.608506	0.97394	-0.624788	0.53211	0.734934	11.6106	-0.350196	0.576395	-0.607563	0.543477	0.749605	4.71361	1.57002	0.716238	2.19203	0.0283772	0.177246	15.3734	0.75833	0.533578	1.42122	0.155254	0.375641	2.8411	0.0425332	0.826985	0.0514317	0.958982	0.990405	10.0383	0.254764	0.818423	0.311286	0.755583	0.998562	15.5226	0.457869	0.507172	0.902788	0.366638
Solyc00g500196.1.1	Protein TIC 214 (AHRD V3.3 *** K4EQH9_DATST)	GO:0016021	-	-	-	-	-	-	2392.08	0.218969	0.675402	0.324205	0.745783	0.873815	3918.73	-0.571676	0.406348	-1.40686	0.159468	0.362655	3064.37	1.50538	0.879418	1.71179	0.0869356	0.341933	4678.48	0.241223	0.397698	0.606548	0.544151	0.754828	1786.93	-0.702187	0.760029	-0.923895	0.355541	0.765122	4383.98	1.79734	0.638305	2.8158	0.00486562	0.155181	4484.19	-0.0904749	0.485665	-0.186291	0.852217
Solyc00g500197.1.1	Ycf15 protein (AHRD V3.3 *-* J7H9P3_CAPAN)	-	-	-	-	-	-	-	0	NA	NA	NA	NA	NA	0	NA	NA	NA	NA	NA	0	NA	NA	NA	NA	NA	0	NA	NA	NA	NA	NA	0	NA	NA	NA	NA	NA	0	NA	NA	NA	NA	NA	0	NA	NA	NA	NA
Solyc00g500198.1.1	NAD(P)H-quinone oxidoreductase subunit 5, chloroplastic (AHRD V3.3 *** J7H711_CAPAN)	-	-	-	-	-	-	-	0	NA	NA	NA	NA	NA	0	NA	NA	NA	NA	NA	0	NA	NA	NA	NA	NA	0	NA	NA	NA	NA	NA	0	NA	NA	NA	NA	NA	0	NA	NA	NA	NA	NA	0	NA	NA	NA	NA
Solyc00g500199.1.1	Photosystem I P700 chlorophyll a apoprotein A1 (AHRD V3.3 *** K4EPK3_DATST)	GO:0009522,GO:0009579,GO:0015979,GO:0016021	-	-	-	-	-	-	0	NA	NA	NA	NA	NA	0	NA	NA	NA	NA	NA	0	NA	NA	NA	NA	NA	0	NA	NA	NA	NA	NA	0	NA	NA	NA	NA	NA	0	NA	NA	NA	NA	NA	0	NA	NA	NA	NA
Solyc00g500200.1.1	Photosystem II protein D1 (AHRD V3.3 *** A0A1U8QBZ9_CAPAN)	GO:0009772,GO:0019684,GO:0045156	-	-	K02703	psbA; photosystem II P680 reaction center D1 protein [EC:1.10.3.9]	sly00195 (Photosynthesis)	-	0	NA	NA	NA	NA	NA	0	NA	NA	NA	NA	NA	0	NA	NA	NA	NA	NA	0	NA	NA	NA	NA	NA	0	NA	NA	NA	NA	NA	0	NA	NA	NA	NA	NA	0	NA	NA	NA	NA
Solyc00g500201.1.1	Maturase K (AHRD V3.3 *** A0A2G3DGH8_CAPCH)	-	-	-	K20000	-	-	-	0	NA	NA	NA	NA	NA	0	NA	NA	NA	NA	NA	0	NA	NA	NA	NA	NA	0	NA	NA	NA	NA	NA	0	NA	NA	NA	NA	NA	0	NA	NA	NA	NA	NA	0	NA	NA	NA	NA
Solyc00g500202.1.1	Photosystem II reaction center protein K (AHRD V3.3 *** A0A1U8QD48_CAPAN)	-	-	-	K02712	psbK; photosystem II PsbK protein	sly00195 (Photosynthesis)	-	0	NA	NA	NA	NA	NA	0	NA	NA	NA	NA	NA	0	NA	NA	NA	NA	NA	0	NA	NA	NA	NA	NA	0	NA	NA	NA	NA	NA	0	NA	NA	NA	NA	NA	0	NA	NA	NA	NA
Solyc00g500203.1.1	ATP synthase subunit alpha, chloroplastic (AHRD V3.3 *** I6N942_DATST)	-	-	-	K02111	ATPF1A; F-type H+/Na+-transporting ATPase subunit alpha [EC:7.1.2.2 7.2.2.1]	sly00190 (Oxidative phosphorylation), sly00195 (Photosynthesis)	-	0	NA	NA	NA	NA	NA	0	NA	NA	NA	NA	NA	0	NA	NA	NA	NA	NA	0	NA	NA	NA	NA	NA	0	NA	NA	NA	NA	NA	0	NA	NA	NA	NA	NA	0	NA	NA	NA	NA
Solyc00g500204.1.1	30S ribosomal protein S2, chloroplastic (AHRD V3.3 *** I6N946_DATST)	GO:0003735,GO:0005622,GO:0005840,GO:0006412	-	-	K02967	RP-S2; small subunit ribosomal protein S2	sly03010 (Ribosome)	-	0	NA	NA	NA	NA	NA	0	NA	NA	NA	NA	NA	0	NA	NA	NA	NA	NA	0	NA	NA	NA	NA	NA	0	NA	NA	NA	NA	NA	0	NA	NA	NA	NA	NA	0	NA	NA	NA	NA
Solyc00g500205.1.1	DNA-directed RNA polymerase subunit beta'' (AHRD V3.3 *-* A0A1U8QCC7_CAPAN)	-	-	-	-	-	-	-	0	NA	NA	NA	NA	NA	0	NA	NA	NA	NA	NA	0	NA	NA	NA	NA	NA	0	NA	NA	NA	NA	NA	0	NA	NA	NA	NA	NA	0	NA	NA	NA	NA	NA	0	NA	NA	NA	NA
Solyc00g500206.1.1	Photosystem II CP43 reaction center protein (AHRD V3.3 *** A0A078EKT7_BRANA)	GO:0009521,GO:0009767,GO:0016020,GO:0016168,GO:0019684	-	-	K02705	psbC; photosystem II CP43 chlorophyll apoprotein	sly00195 (Photosynthesis)	-	0	NA	NA	NA	NA	NA	0	NA	NA	NA	NA	NA	0	NA	NA	NA	NA	NA	0	NA	NA	NA	NA	NA	0	NA	NA	NA	NA	NA	0	NA	NA	NA	NA	NA	0	NA	NA	NA	NA
Solyc00g500207.1.1	30S ribosomal protein S14, chloroplastic (AHRD V3.3 *-* A0A2G2X601_CAPBA)	-	-	-	K02954	RP-S14; small subunit ribosomal protein S14	sly03010 (Ribosome)	-	0	NA	NA	NA	NA	NA	0	NA	NA	NA	NA	NA	0	NA	NA	NA	NA	NA	0	NA	NA	NA	NA	NA	0	NA	NA	NA	NA	NA	0	NA	NA	NA	NA	NA	0	NA	NA	NA	NA
Solyc00g500208.1.1	Photosystem I P700 chlorophyll a apoprotein A2 (AHRD V3.3 *** I6N956_DATST)	GO:0009522,GO:0009579,GO:0015979,GO:0016021	-	-	K02690	psaB; photosystem I P700 chlorophyll a apoprotein A2	sly00195 (Photosynthesis)	-	0	NA	NA	NA	NA	NA	0	NA	NA	NA	NA	NA	0	NA	NA	NA	NA	NA	0	NA	NA	NA	NA	NA	0	NA	NA	NA	NA	NA	0	NA	NA	NA	NA	NA	0	NA	NA	NA	NA
Solyc00g500209.1.1	Photosystem I P700 chlorophyll a apoprotein A1 (AHRD V3.3 *** K4EPK3_DATST)	GO:0009522,GO:0009579,GO:0015979,GO:0016021	-	-	K02689	psaA; photosystem I P700 chlorophyll a apoprotein A1	sly00195 (Photosynthesis)	-	0	NA	NA	NA	NA	NA	0	NA	NA	NA	NA	NA	0	NA	NA	NA	NA	NA	0	NA	NA	NA	NA	NA	0	NA	NA	NA	NA	NA	0	NA	NA	NA	NA	NA	0	NA	NA	NA	NA
Solyc00g500210.1.1	Protein TIC 214 (AHRD V3.3 *** K4EQH9_DATST)	GO:0016021	-	-	-	-	-	-	0	NA	NA	NA	NA	NA	0	NA	NA	NA	NA	NA	0	NA	NA	NA	NA	NA	0	NA	NA	NA	NA	NA	0	NA	NA	NA	NA	NA	0	NA	NA	NA	NA	NA	0	NA	NA	NA	NA
Solyc00g500211.1.1	NAD(P)H-quinone oxidoreductase subunit 5, chloroplastic (AHRD V3.3 *** J7H711_CAPAN)	-	-	-	-	-	-	-	0	NA	NA	NA	NA	NA	0	NA	NA	NA	NA	NA	0	NA	NA	NA	NA	NA	0	NA	NA	NA	NA	NA	0	NA	NA	NA	NA	NA	0	NA	NA	NA	NA	NA	0	NA	NA	NA	NA
Solyc00g500212.1.1	30S ribosomal protein S4, chloroplastic (AHRD V3.3 *** I6N958_DATST)	-	-	-	K02986	RP-S4; small subunit ribosomal protein S4	sly03010 (Ribosome)	-	0	NA	NA	NA	NA	NA	0	NA	NA	NA	NA	NA	0	NA	NA	NA	NA	NA	0	NA	NA	NA	NA	NA	0	NA	NA	NA	NA	NA	0	NA	NA	NA	NA	NA	0	NA	NA	NA	NA
Solyc00g500213.1.1	Auxin-responsive GH3 family protein (AHRD V3.3 *** A0A2U1NZC8_ARTAN)	-	-	-	-	-	-	-	0	NA	NA	NA	NA	NA	0	NA	NA	NA	NA	NA	0	NA	NA	NA	NA	NA	0	NA	NA	NA	NA	NA	0	NA	NA	NA	NA	NA	0	NA	NA	NA	NA	NA	0	NA	NA	NA	NA
Solyc00g500214.1.1	Auxin-responsive GH3 family protein (AHRD V3.3 *** A0A2U1NZC8_ARTAN)	-	-	-	-	-	-	-	0	NA	NA	NA	NA	NA	0	NA	NA	NA	NA	NA	0	NA	NA	NA	NA	NA	0	NA	NA	NA	NA	NA	0	NA	NA	NA	NA	NA	0	NA	NA	NA	NA	NA	0	NA	NA	NA	NA
Solyc00g500215.1.1	Unknown protein	-	-	-	-	-	-	-	0.303209	-1.66947	3.18534	-0.52411	0.600202	NA	0	NA	NA	NA	NA	NA	0.277742	-1.03911	3.30558	-0.314352	0.753254	NA	0	NA	NA	NA	NA	NA	0.317565	-1.28566	3.52153	-0.365086	0.715047	NA	0.21419	-1.15595	3.06038	-0.377715	0.705642	NA	0.0614313	0.304958	3.06038	0.0996469	0.920625
Solyc00g500216.1.1	Auxin-responsive GH3 family protein (AHRD V3.3 *** A0A2U1MJ34_ARTAN)	-	-	-	-	-	-	-	0	NA	NA	NA	NA	NA	0	NA	NA	NA	NA	NA	0	NA	NA	NA	NA	NA	0	NA	NA	NA	NA	NA	0	NA	NA	NA	NA	NA	0	NA	NA	NA	NA	NA	0	NA	NA	NA	NA
Solyc00g500217.1.1	Retrovirus-related Pol polyprotein from transposon TNT 1-94 (AHRD V3.3 *-* A0A2I0VJ33_9ASPA)	-	-	-	-	-	-	-	0	NA	NA	NA	NA	NA	0	NA	NA	NA	NA	NA	0	NA	NA	NA	NA	NA	0	NA	NA	NA	NA	NA	0	NA	NA	NA	NA	NA	0	NA	NA	NA	NA	NA	0	NA	NA	NA	NA
Solyc00g500218.1.1	Auxin-responsive GH3 family protein (AHRD V3.3 *** A0A2U1NZC8_ARTAN)	-	-	-	K14506	JAR1_4_6; jasmonic acid-amino synthetase [EC:6.3.2.52]	sly04075 (Plant hormone signal transduction)	JA Signaling/Response	0.10107	-0.948127	3.18534	-0.297653	0.765968	NA	0	NA	NA	NA	NA	NA	0.0925806	-0.317775	3.30558	-0.0961329	0.923415	NA	0	NA	NA	NA	NA	NA	0.105855	-0.564326	3.52153	-0.16025	0.872684	NA	0.0713965	-0.434616	3.06038	-0.142014	0.887069	NA	0	NA	NA	NA	NA
Solyc00g500219.1.1	B3 domain-containing protein (AHRD V3.3 *** A0A2K3PAY3_TRIPR)	-	B3	-	-	-	-	-	0	NA	NA	NA	NA	NA	0	NA	NA	NA	NA	NA	0	NA	NA	NA	NA	NA	0	NA	NA	NA	NA	NA	0	NA	NA	NA	NA	NA	0	NA	NA	NA	NA	NA	0	NA	NA	NA	NA
Solyc00g500220.1.1	B3 domain-containing protein At1g49475-like (AHRD V3.3 *-* XP_025886111.1)	-	-	-	-	-	-	-	0	NA	NA	NA	NA	NA	0	NA	NA	NA	NA	NA	0	NA	NA	NA	NA	NA	0	NA	NA	NA	NA	NA	0	NA	NA	NA	NA	NA	0	NA	NA	NA	NA	NA	0	NA	NA	NA	NA
Solyc00g500221.1.1	B3 domain-containing protein (AHRD V3.3 *-* A0A1Q3DFU3_CEPFO)	GO:0003677	B3	-	-	-	-	-	0.10107	-0.948127	3.18534	-0.297653	0.765968	NA	0	NA	NA	NA	NA	NA	0.0925806	-0.317775	3.30558	-0.0961329	0.923415	NA	0	NA	NA	NA	NA	NA	0.105855	-0.564326	3.52153	-0.16025	0.872684	NA	0.0713965	-0.434616	3.06038	-0.142014	0.887069	NA	0	NA	NA	NA	NA
Solyc00g500222.1.1	Transcriptional factor B3 family protein (AHRD V3.3 *-* A0A2H1ZEQ2_ARATH)	-	B3	-	-	-	-	-	0	NA	NA	NA	NA	NA	0	NA	NA	NA	NA	NA	0	NA	NA	NA	NA	NA	0	NA	NA	NA	NA	NA	0	NA	NA	NA	NA	NA	0	NA	NA	NA	NA	NA	0	NA	NA	NA	NA
Solyc00g500223.1.1	Retrovirus-related Pol polyprotein from transposon TNT 1-94 (AHRD V3.3 *-* A0A2I0W6G5_9ASPA)	-	-	-	-	-	-	-	0	NA	NA	NA	NA	NA	0	NA	NA	NA	NA	NA	0	NA	NA	NA	NA	NA	0	NA	NA	NA	NA	NA	0	NA	NA	NA	NA	NA	0	NA	NA	NA	NA	NA	0	NA	NA	NA	NA
Solyc00g500224.1.1	Cytochrome c biogenesis FC (AHRD V3.3 *-* A0A0C5B7H6_9SOLA)	-	-	-	-	-	-	-	0	NA	NA	NA	NA	NA	0	NA	NA	NA	NA	NA	0	NA	NA	NA	NA	NA	0	NA	NA	NA	NA	NA	0	NA	NA	NA	NA	NA	0	NA	NA	NA	NA	NA	0	NA	NA	NA	NA
Solyc00g500225.1.1	NADH-ubiquinone oxidoreductase chain 3 (AHRD V3.3 *** G9FCN6_9LAMI)	GO:0008137,GO:0055114	-	-	-	-	-	-	0	NA	NA	NA	NA	NA	0	NA	NA	NA	NA	NA	0	NA	NA	NA	NA	NA	0	NA	NA	NA	NA	NA	0	NA	NA	NA	NA	NA	0	NA	NA	NA	NA	NA	0	NA	NA	NA	NA
Solyc00g500226.1.1	Cytochrome c biogenesis FC (AHRD V3.3 *-* A0A0C5B7H6_9SOLA)	-	-	-	-	-	-	-	0	NA	NA	NA	NA	NA	0	NA	NA	NA	NA	NA	0	NA	NA	NA	NA	NA	0	NA	NA	NA	NA	NA	0	NA	NA	NA	NA	NA	0	NA	NA	NA	NA	NA	0	NA	NA	NA	NA
Solyc00g500227.1.1	RNA-dependent RNA polymerase (AHRD V3.3 *** A0A2Z6JIR4_9VIRU)	-	-	-	-	-	-	-	0	NA	NA	NA	NA	NA	0	NA	NA	NA	NA	NA	0	NA	NA	NA	NA	NA	0	NA	NA	NA	NA	NA	0	NA	NA	NA	NA	NA	0	NA	NA	NA	NA	NA	0	NA	NA	NA	NA
Solyc00g500228.1.1	Ribosomal protein L2 (AHRD V3.3 *** A0A290WL33_SOLLC)	-	-	-	-	-	-	-	63.9047	0.646932	0.597446	1.08283	0.278884	0.506356	103.849	-1.04156	0.517351	-2.01325	0.0440878	0.147508	60.9817	1.08595	0.784172	1.38484	0.166102	0.480849	131.221	0.182308	0.508368	0.358615	0.719883	0.862651	41.2222	-0.786513	0.674561	-1.16596	0.24363	0.673271	84.4846	1.43159	0.519329	2.75661	0.00584039	0.175675	119.932	-0.279804	0.442348	-0.632542	0.527033
Solyc00g500229.1.1	Unknown protein	-	-	-	-	-	-	-	0	NA	NA	NA	NA	NA	0	NA	NA	NA	NA	NA	0	NA	NA	NA	NA	NA	0	NA	NA	NA	NA	NA	0	NA	NA	NA	NA	NA	0	NA	NA	NA	NA	NA	0	NA	NA	NA	NA
Solyc00g500230.1.1	Unknown protein	-	-	-	-	-	-	-	0	NA	NA	NA	NA	NA	0	NA	NA	NA	NA	NA	0	NA	NA	NA	NA	NA	0	NA	NA	NA	NA	NA	0	NA	NA	NA	NA	NA	0	NA	NA	NA	NA	NA	0	NA	NA	NA	NA
Solyc00g500231.1.1	Unknown protein	-	-	-	-	-	-	-	0	NA	NA	NA	NA	NA	0	NA	NA	NA	NA	NA	0	NA	NA	NA	NA	NA	0	NA	NA	NA	NA	NA	0	NA	NA	NA	NA	NA	0	NA	NA	NA	NA	NA	0.0665013	0.304958	3.06038	0.0996469	0.920625
Solyc00g500232.1.1	Unknown protein	-	-	-	-	-	-	-	0.202139	-1.3088	3.18534	-0.410881	0.681159	NA	0	NA	NA	NA	NA	NA	0.185161	-0.678444	3.30558	-0.205242	0.837383	NA	0	NA	NA	NA	NA	NA	0.21171	-0.924994	3.52153	-0.262668	0.792806	NA	0.371317	0.299903	2.93497	0.102183	0.918611	0.998562	0	NA	NA	NA	NA
Solyc00g500233.1.1	Unknown protein	-	-	-	-	-	-	-	0	NA	NA	NA	NA	NA	0	NA	NA	NA	NA	NA	0	NA	NA	NA	NA	NA	0	NA	NA	NA	NA	NA	0	NA	NA	NA	NA	NA	0	NA	NA	NA	NA	NA	0	NA	NA	NA	NA
Solyc00g500234.1.1	Unknown protein	-	-	-	-	-	-	-	2.66231	1.36309	0.919161	1.48297	0.138082	0.322132	4.16581	0.908645	1.03052	0.881735	0.37792	0.613257	3.59559	2.48968	1.35211	1.84134	0.0655721	0.291686	3.03102	-0.313557	1.19454	-0.262492	0.792943	0.903405	1.61549	0.440273	1.49593	0.294314	0.768518	0.940254	2.94552	1.61669	0.932359	1.73398	0.0829212	0.788906	3.13914	-0.245538	0.856999	-0.286508	0.774489
Solyc00g500235.1.1	Unknown protein	-	-	-	-	-	-	-	0	NA	NA	NA	NA	NA	0	NA	NA	NA	NA	NA	0	NA	NA	NA	NA	NA	0	NA	NA	NA	NA	NA	0	NA	NA	NA	NA	NA	0	NA	NA	NA	NA	NA	0	NA	NA	NA	NA
Solyc00g500236.1.1	MP domain-containing protein (AHRD V3.3 *-* A0A1Q3BUD1_CEPFO)	-	-	-	-	-	-	-	15.2406	-0.805397	0.412221	-1.9538	0.0507251	0.161482	7.99005	-1.01424	0.614299	-1.65105	0.0987273	0.261505	14.2315	-0.383256	0.468679	-0.817738	0.413507	0.728992	9.79473	0.05779	0.526059	0.109855	0.912525	0.961178	15.2976	-0.310985	0.390174	-0.797041	0.425427	0.809168	15.5354	-0.085872	0.315539	-0.272144	0.785511	0.998562	9.64688	-0.13054	0.396288	-0.329408	0.741847
Solyc00g500237.1.1	Transport membrane protein (AHRD V3.3 *-* A0A0C5ARU2_HYONI)	-	-	-	-	-	-	-	0	NA	NA	NA	NA	NA	0	NA	NA	NA	NA	NA	0	NA	NA	NA	NA	NA	0	NA	NA	NA	NA	NA	0	NA	NA	NA	NA	NA	0	NA	NA	NA	NA	NA	0	NA	NA	NA	NA
Solyc00g500238.1.1	orf211 gene product (mitochondrion) (AHRD V3.3 --* NP_064093.1)	-	-	-	-	-	-	-	0	NA	NA	NA	NA	NA	0	NA	NA	NA	NA	NA	0	NA	NA	NA	NA	NA	0	NA	NA	NA	NA	NA	0	NA	NA	NA	NA	NA	0	NA	NA	NA	NA	NA	0	NA	NA	NA	NA
Solyc00g500239.1.1	Protein Ycf2 (AHRD V3.3 *-* A0A142DP97_9LAMI)	-	-	-	-	-	-	-	0	NA	NA	NA	NA	NA	0	NA	NA	NA	NA	NA	0	NA	NA	NA	NA	NA	0	NA	NA	NA	NA	NA	0	NA	NA	NA	NA	NA	0	NA	NA	NA	NA	NA	0	NA	NA	NA	NA
Solyc00g500240.1.1	Cytochrome b (AHRD V3.3 *** A0A2G3ARK2_CAPCH)	-	-	-	-	-	-	-	0	NA	NA	NA	NA	NA	0	NA	NA	NA	NA	NA	0	NA	NA	NA	NA	NA	0	NA	NA	NA	NA	NA	0	NA	NA	NA	NA	NA	0	NA	NA	NA	NA	NA	0	NA	NA	NA	NA
Solyc00g500241.1.1	Cytochrome c biogenesis FC (AHRD V3.3 *-* A0A0C5B7H6_9SOLA)	-	-	-	-	-	-	-	0	NA	NA	NA	NA	NA	0	NA	NA	NA	NA	NA	0	NA	NA	NA	NA	NA	0	NA	NA	NA	NA	NA	0	NA	NA	NA	NA	NA	0	NA	NA	NA	NA	NA	0	NA	NA	NA	NA
Solyc00g500242.1.1	Heme exporter protein C (AHRD V3.3 *** A0A2S4LUD9_9BRAD)	GO:0017004,GO:0020037	-	-	-	-	-	-	0	NA	NA	NA	NA	NA	0	NA	NA	NA	NA	NA	0	NA	NA	NA	NA	NA	0	NA	NA	NA	NA	NA	0	NA	NA	NA	NA	NA	0	NA	NA	NA	NA	NA	0	NA	NA	NA	NA
Solyc00g500243.1.1	Cytochrome c oxidase subunit 2 (AHRD V3.3 *-* A0A0C5B2A3_HYONI)	-	-	-	K02261	COX2; cytochrome c oxidase subunit 2	sly00190 (Oxidative phosphorylation)	-	32.7886	0.762877	0.364453	2.09321	0.0363303	0.127461	31.3048	0.286233	0.437511	0.654231	0.512963	0.726712	21.5976	-0.0783007	0.486812	-0.160844	0.872216	0.962892	33.3406	0.513555	0.388764	1.32099	0.186503	0.417546	20.753	-0.650041	0.501684	-1.29572	0.195073	0.620006	27.1009	0.475805	0.453604	1.04894	0.294204	0.998562	29.5088	-0.104061	0.337666	-0.308177	0.757948
Solyc00g500244.1.1	Cytochrome c oxidase subunit 2 (AHRD V3.3 *** A0A2G2X686_CAPBA)	GO:0016021,GO:0022900	-	-	-	-	-	-	0	NA	NA	NA	NA	NA	0	NA	NA	NA	NA	NA	0	NA	NA	NA	NA	NA	0	NA	NA	NA	NA	NA	0	NA	NA	NA	NA	NA	0	NA	NA	NA	NA	NA	0	NA	NA	NA	NA
Solyc00g500245.1.1	Ribosomal protein S3 (AHRD V3.3 *** A0A290WKX3_SOLLC)	-	-	-	K02982	RP-S3; small subunit ribosomal protein S3	sly03010 (Ribosome)	-	0	NA	NA	NA	NA	NA	0	NA	NA	NA	NA	NA	0	NA	NA	NA	NA	NA	0	NA	NA	NA	NA	NA	0	NA	NA	NA	NA	NA	0	NA	NA	NA	NA	NA	0	NA	NA	NA	NA
Solyc00g500246.1.1	Unknown protein	-	-	-	-	-	-	-	0.10107	-0.948127	3.18534	-0.297653	0.765968	NA	0	NA	NA	NA	NA	NA	0.0925806	-0.317775	3.30558	-0.0961329	0.923415	NA	0	NA	NA	NA	NA	NA	0.105855	-0.564326	3.52153	-0.16025	0.872684	NA	0.0713965	-0.434616	3.06038	-0.142014	0.887069	NA	0.0665013	0.304958	3.06038	0.0996469	0.920625
Solyc00g500247.1.1	AT hook motif DNA-binding family protein (AHRD V3.3 *-* A0A2U1PYS7_ARTAN)	-	-	-	-	-	-	-	0.0718134	-0.948127	3.18534	-0.297653	0.765968	NA	0	NA	NA	NA	NA	NA	0.0657183	-0.317775	3.30558	-0.0961329	0.923415	NA	0	NA	NA	NA	NA	NA	0.0753984	-0.564326	3.52153	-0.16025	0.872684	NA	0.050879	-0.434616	3.06038	-0.142014	0.887069	NA	0	NA	NA	NA	NA
Solyc00g500248.1.1	AT hook, DNA-binding motif-containing protein (AHRD V3.3 *-* A0A2U1KK62_ARTAN)	-	-	-	-	-	-	-	0	NA	NA	NA	NA	NA	0	NA	NA	NA	NA	NA	0	NA	NA	NA	NA	NA	0	NA	NA	NA	NA	NA	0	NA	NA	NA	NA	NA	0	NA	NA	NA	NA	NA	0	NA	NA	NA	NA
Solyc00g500249.1.1	Cytochrome c biogenesis FN (AHRD V3.3 *** A0A0C5B9X0_9SOLA)	GO:0017004,GO:0020037	-	-	-	-	-	-	0	NA	NA	NA	NA	NA	0	NA	NA	NA	NA	NA	0	NA	NA	NA	NA	NA	0	NA	NA	NA	NA	NA	0	NA	NA	NA	NA	NA	0	NA	NA	NA	NA	NA	0	NA	NA	NA	NA
Solyc00g500250.1.1	Cytochrome c oxidase subunit 1 (AHRD V3.3 *** A0A2G2YXI2_CAPAN)	GO:0004129,GO:0009060,GO:0016021,GO:0020037,GO:0055114	-	-	K02256	COX1; cytochrome c oxidase subunit 1 [EC:1.9.3.1]	sly00190 (Oxidative phosphorylation)	-	32.7293	1.14422	0.739567	1.54715	0.121826	0.295959	18.4872	-1.25694	0.822657	-1.5279	0.126536	0.310714	22.5447	0.657098	0.772662	0.850435	0.395084	0.714485	22.9837	0.0186212	0.628479	0.029629	0.976363	0.990074	18.0213	-0.585689	0.814662	-0.718935	0.472181	0.830986	42.0383	1.73466	0.598197	2.89982	0.00373376	0.126914	25.3191	0.151514	0.578699	0.261819	0.793461
Solyc00g500251.1.1	NADH-ubiquinone oxidoreductase chain 4 (AHRD V3.3 *-* A0A290WL40_SOLLC)	-	-	-	-	-	-	-	0	NA	NA	NA	NA	NA	0	NA	NA	NA	NA	NA	0	NA	NA	NA	NA	NA	0	NA	NA	NA	NA	NA	0	NA	NA	NA	NA	NA	0	NA	NA	NA	NA	NA	0	NA	NA	NA	NA
Solyc00g500252.1.1	NADH-ubiquinone oxidoreductase chain 4 (AHRD V3.3 *** A0A2G3CZD8_CAPCH)	-	-	-	-	-	-	-	0	NA	NA	NA	NA	NA	0	NA	NA	NA	NA	NA	0	NA	NA	NA	NA	NA	0	NA	NA	NA	NA	NA	0	NA	NA	NA	NA	NA	0	NA	NA	NA	NA	NA	0	NA	NA	NA	NA
Solyc00g500253.1.1	NADH-ubiquinone oxidoreductase chain 4 (AHRD V3.3 *** A0A2G2X0J9_CAPBA)	-	-	-	K03881	ND4; NADH-ubiquinone oxidoreductase chain 4 [EC:7.1.1.2]	sly00190 (Oxidative phosphorylation)	-	0	NA	NA	NA	NA	NA	0	NA	NA	NA	NA	NA	0	NA	NA	NA	NA	NA	0	NA	NA	NA	NA	NA	0	NA	NA	NA	NA	NA	0	NA	NA	NA	NA	NA	0	NA	NA	NA	NA
Solyc00g500254.1.1	50S ribosomal protein L20, chloroplastic (AHRD V3.3 *-* A0A2P1M7F3_9LAMI)	-	-	-	-	-	-	-	1.43812	0.861284	1.15157	0.74792	0.454508	0.674163	4.28469	-0.705691	0.724228	-0.974404	0.329856	0.569048	1.07557	0.539808	1.35759	0.397621	0.690909	0.889255	4.52496	-0.339703	0.621122	-0.546918	0.584435	0.780327	0.953009	-0.0710576	1.69593	-0.0418988	0.966579	NA	1.89737	1.54931	0.84459	1.83439	0.0665957	0.719235	4.8881	-0.130493	0.625758	-0.208536	0.83481
Solyc00g500255.1.1	RNA-dependent RNA polymerase (AHRD V3.3 *-* A0A2Z6JIR4_9VIRU)	-	-	-	-	-	-	-	0	NA	NA	NA	NA	NA	0	NA	NA	NA	NA	NA	0	NA	NA	NA	NA	NA	0	NA	NA	NA	NA	NA	0	NA	NA	NA	NA	NA	0	NA	NA	NA	NA	NA	0	NA	NA	NA	NA
Solyc00g500256.1.1	NADH-ubiquinone oxidoreductase chain 5 (AHRD V3.3 *-* A0A1Y0B159_9LAMI)	-	-	-	-	-	-	-	2.55048	1.6316	0.960066	1.69947	0.0892316	0.238994	2.88648	-0.451003	1.19527	-0.377323	0.705934	0.854897	1.65626	1.11088	1.55625	0.713817	0.47534	0.772519	4.03398	0.880634	0.854262	1.03087	0.302602	0.548972	1.27728	0.16934	1.56234	0.108389	0.913687	0.981084	3.02681	1.94996	0.788589	2.47272	0.0134088	0.303399	3.08694	-0.206889	0.770324	-0.268574	0.788257
Solyc00g500257.1.1	Transmembrane protein (AHRD V3.3 *-* A0A1P8B2M8_ARATH)	-	-	-	-	-	-	-	0	NA	NA	NA	NA	NA	0	NA	NA	NA	NA	NA	0	NA	NA	NA	NA	NA	0	NA	NA	NA	NA	NA	0	NA	NA	NA	NA	NA	0	NA	NA	NA	NA	NA	0	NA	NA	NA	NA
Solyc00g500258.1.1	Chitinase (AHRD V3.3 *-* B9VRK7_CAPAN)	GO:0004568,GO:0006032,GO:0016998	-	-	-	-	-	-	0.10107	-0.948127	3.18534	-0.297653	0.765968	NA	0	NA	NA	NA	NA	NA	0.0925806	-0.317775	3.30558	-0.0961329	0.923415	NA	0	NA	NA	NA	NA	NA	0.105855	-0.564326	3.52153	-0.16025	0.872684	NA	0.0713965	-0.434616	3.06038	-0.142014	0.887069	NA	0	NA	NA	NA	NA
Solyc00g500259.1.1	Unknown protein	-	-	-	-	-	-	-	3.84818	1.19381	1.07873	1.10668	0.26843	0.494528	3.08931	0.400048	0.852278	0.469386	0.638794	0.813126	4.04341	1.82215	1.40455	1.29732	0.194521	0.516642	2.39264	-0.706286	1.06221	-0.664921	0.506101	0.726008	1.95445	-1.1346	1.60229	-0.708112	0.478876	0.833881	4.55266	1.62647	0.865698	1.8788	0.0602723	0.68828	2.70554	-0.202991	0.763298	-0.265939	0.790286
Solyc00g500260.1.1	Cytochrome b (AHRD V3.3 *-* A0A2G3ARK2_CAPCH)	-	-	-	K00412	CYTB; ubiquinol-cytochrome c reductase cytochrome b subunit	sly00190 (Oxidative phosphorylation)	-	1.20793	1.9742	1.3816	1.42892	0.153026	0.345239	1.37496	-1.6231	1.90508	-0.851988	0.394221	0.629019	0.796554	1.56787	1.89803	0.826055	0.408773	0.724987	2.24244	0.941071	1.21407	0.77514	0.438257	0.672797	0.413332	-0.659784	2.20264	-0.299542	0.764526	NA	1.09925	1.74582	1.46541	1.19135	0.233517	0.990704	1.11166	-2.26126	1.52972	-1.47822	0.13935
Solyc00g500261.1.1	NADH-ubiquinone oxidoreductase chain 3 (AHRD V3.3 *** A0A2G2V3C2_CAPBA)	GO:0008137,GO:0055114	-	-	K03880	ND3; NADH-ubiquinone oxidoreductase chain 3 [EC:7.1.1.2]	sly00190 (Oxidative phosphorylation)	-	1.2953	0.612837	1.29646	0.472699	0.636428	0.806095	1.41254	1.60568	1.31622	1.21992	0.222497	0.447823	0.914627	0.0553262	1.44077	0.0384005	0.969368	0.992375	0.995413	0.666933	1.58011	0.422081	0.672966	0.837761	0.967255	-0.0206984	1.58387	-0.0130682	0.989573	NA	1.54981	1.17077	0.915981	1.27816	0.201194	0.981165	0.948477	0.190808	1.20883	0.157846	0.874578
Solyc00g500262.1.1	Transmembrane protein (AHRD V3.3 *-* Q3EC50_ARATH)	-	-	-	-	-	-	-	0	NA	NA	NA	NA	NA	0	NA	NA	NA	NA	NA	0	NA	NA	NA	NA	NA	0	NA	NA	NA	NA	NA	0	NA	NA	NA	NA	NA	0	NA	NA	NA	NA	NA	0	NA	NA	NA	NA
Solyc00g500263.1.1	RNA-dependent RNA polymerase (AHRD V3.3 *** A0A2Z6JIR4_9VIRU)	-	-	-	-	-	-	-	4.16943	-1.16059	0.738356	-1.57186	0.115983	0.28652	4.44193	0.775274	0.871585	0.8895	0.373735	0.609095	3.23305	-2.56032	1.09605	-2.33596	0.0194932	0.138862	3.02248	-0.907839	1.03972	-0.873155	0.382579	0.625037	4.08518	-0.965794	0.85594	-1.12834	0.259175	0.68937	3.48806	-0.991945	0.600928	-1.65069	0.0988022	0.837719	3.99001	0.194254	0.719674	0.269919	0.787223
Solyc00g500264.1.1	Unknown protein	-	-	-	-	-	-	-	0.707487	-3.00128	3.14556	-0.954135	0.340015	NA	0	NA	NA	NA	NA	NA	0.648064	-2.37332	3.26719	-0.72641	0.467587	0.767472	0	NA	NA	NA	NA	NA	0.740985	-2.61294	3.48569	-0.749619	0.453484	NA	0.54825	-2.12495	2.77747	-0.765064	0.444234	0.998562	0	NA	NA	NA	NA
Solyc00g500265.1.1	Unknown protein	-	-	-	-	-	-	-	0	NA	NA	NA	NA	NA	0	NA	NA	NA	NA	NA	0	NA	NA	NA	NA	NA	0	NA	NA	NA	NA	NA	0	NA	NA	NA	NA	NA	0	NA	NA	NA	NA	NA	0	NA	NA	NA	NA
Solyc00g500266.1.1	Unknown protein	-	-	-	-	-	-	-	0.10107	-0.948127	3.18534	-0.297653	0.765968	NA	0.0864184	-0.217334	3.30558	-0.0657478	0.947579	NA	0.0925806	-0.317775	3.30558	-0.0961329	0.923415	NA	0.0865478	-0.211519	3.30558	-0.0639885	0.948979	NA	0.105855	-0.564326	3.52153	-0.16025	0.872684	NA	0.0713965	-0.434616	3.06038	-0.142014	0.887069	NA	0.0686838	-0.416381	3.06038	-0.136055	0.891778
Solyc00g500267.1.1	Unknown protein	-	-	-	-	-	-	-	0	NA	NA	NA	NA	NA	0	NA	NA	NA	NA	NA	0	NA	NA	NA	NA	NA	0	NA	NA	NA	NA	NA	0	NA	NA	NA	NA	NA	0	NA	NA	NA	NA	NA	0	NA	NA	NA	NA
Solyc00g500268.1.1	Unknown protein	-	-	-	-	-	-	-	235.473	0.708917	0.661669	1.07141	NA	NA	589.435	-0.484011	0.832866	-0.581139	0.561147	0.761843	273.122	1.64471	0.845569	1.94509	0.0517643	0.254612	555.269	-0.866785	0.806573	-1.07465	0.28253	0.528834	148.597	-0.793144	0.561286	-1.41308	0.157631	0.571758	286.638	1.30942	0.576599	2.27093	0.0231509	0.418484	568.709	-0.592454	0.665245	-0.890581	0.373154
Solyc00g500269.1.1	Unknown protein	-	-	-	-	-	-	-	0.481953	-2.45222	3.00816	-0.815188	0.414964	NA	0	NA	NA	NA	NA	NA	0.441806	-1.82623	3.21311	-0.568368	0.569785	NA	0	NA	NA	NA	NA	NA	0.505295	-2.06721	3.46582	-0.596456	0.55087	NA	0.340734	-1.94062	3.01116	-0.644477	0.519266	NA	0	NA	NA	NA	NA
Solyc00g500270.1.1	Unknown protein	-	-	-	-	-	-	-	0	NA	NA	NA	NA	NA	0	NA	NA	NA	NA	NA	0	NA	NA	NA	NA	NA	0	NA	NA	NA	NA	NA	0	NA	NA	NA	NA	NA	0	NA	NA	NA	NA	NA	0	NA	NA	NA	NA
Solyc00g500271.1.1	NADH-ubiquinone oxidoreductase chain 5 (AHRD V3.3 *** A0A0C5ARN6_HYONI)	-	-	-	-	-	-	-	0	NA	NA	NA	NA	NA	0	NA	NA	NA	NA	NA	0	NA	NA	NA	NA	NA	0	NA	NA	NA	NA	NA	0	NA	NA	NA	NA	NA	0	NA	NA	NA	NA	NA	0	NA	NA	NA	NA
Solyc00g500272.1.1	Cytochrome C oxidase subunit II-like%2C transmembrane domain-containing protein (AHRD V3.3 *** ATMG01280.1)	-	-	-	-	-	-	-	0	NA	NA	NA	NA	NA	0	NA	NA	NA	NA	NA	0	NA	NA	NA	NA	NA	0	NA	NA	NA	NA	NA	0	NA	NA	NA	NA	NA	0	NA	NA	NA	NA	NA	0	NA	NA	NA	NA
Solyc00g500273.1.1	Ribosomal protein S19 (AHRD V3.3 *** A0A290WKX2_SOLLC)	GO:0003735,GO:0005840,GO:0006412	-	-	K02965	RP-S19; small subunit ribosomal protein S19	sly03010 (Ribosome)	-	2.45489	-0.884063	1.0388	-0.851046	0.394744	0.62205	3.90674	-0.971268	0.97012	-1.00118	0.316738	0.555526	3.06876	0.730811	1.1077	0.659753	0.509412	0.794045	5.25847	0.460206	0.716295	0.642481	0.520561	0.737663	2.79398	0.31844	1.29948	0.245052	0.806416	0.95203	4.705	1.43346	0.798358	1.79551	0.0725727	0.74927	5.98176	0.522708	0.594701	0.878943	0.379432
Solyc00g500274.1.1	Ribosomal protein S3 (AHRD V3.3 *** A0A290WKX3_SOLLC)	-	-	-	K02982	RP-S3; small subunit ribosomal protein S3	sly03010 (Ribosome)	-	0	NA	NA	NA	NA	NA	0	NA	NA	NA	NA	NA	0	NA	NA	NA	NA	NA	0	NA	NA	NA	NA	NA	0	NA	NA	NA	NA	NA	0	NA	NA	NA	NA	NA	0	NA	NA	NA	NA
Solyc00g500275.1.1	Cytochrome c oxidase subunit 2 (AHRD V3.3 *** A0A2G2X686_CAPBA)	GO:0016021,GO:0022900	-	-	-	-	-	-	0	NA	NA	NA	NA	NA	0	NA	NA	NA	NA	NA	0	NA	NA	NA	NA	NA	0	NA	NA	NA	NA	NA	0	NA	NA	NA	NA	NA	0	NA	NA	NA	NA	NA	0	NA	NA	NA	NA
Solyc00g500276.1.1	Cytochrome c oxidase subunit 2 (AHRD V3.3 *-* A0A0C5B2A3_HYONI)	-	-	-	-	-	-	-	0	NA	NA	NA	NA	NA	0	NA	NA	NA	NA	NA	0	NA	NA	NA	NA	NA	0	NA	NA	NA	NA	NA	0	NA	NA	NA	NA	NA	0	NA	NA	NA	NA	NA	0	NA	NA	NA	NA
Solyc00g500277.1.1	Heme exporter protein C (AHRD V3.3 *** A0A2S4LUD9_9BRAD)	GO:0017004,GO:0020037	-	-	-	-	-	-	0	NA	NA	NA	NA	NA	0	NA	NA	NA	NA	NA	0	NA	NA	NA	NA	NA	0	NA	NA	NA	NA	NA	0	NA	NA	NA	NA	NA	0	NA	NA	NA	NA	NA	0	NA	NA	NA	NA
Solyc00g500278.1.1	Protein TIC 214 (AHRD V3.3 *-* TI214_SOLTU)	GO:0016021	-	-	-	-	-	-	0	NA	NA	NA	NA	NA	0	NA	NA	NA	NA	NA	0	NA	NA	NA	NA	NA	0	NA	NA	NA	NA	NA	0	NA	NA	NA	NA	NA	0	NA	NA	NA	NA	NA	0	NA	NA	NA	NA
Solyc00g500279.1.1	Protein TIC 214 (AHRD V3.3 *-* TI214_SOLTU)	-	-	-	-	-	-	-	0	NA	NA	NA	NA	NA	0	NA	NA	NA	NA	NA	0	NA	NA	NA	NA	NA	0	NA	NA	NA	NA	NA	0	NA	NA	NA	NA	NA	0	NA	NA	NA	NA	NA	0	NA	NA	NA	NA
Solyc00g500280.1.1	NAD(P)H-quinone oxidoreductase subunit H, chloroplastic (AHRD V3.3 *** A0A1S5SJX5_ORYVI)	-	-	-	-	-	-	-	0	NA	NA	NA	NA	NA	0	NA	NA	NA	NA	NA	0	NA	NA	NA	NA	NA	0	NA	NA	NA	NA	NA	0	NA	NA	NA	NA	NA	0	NA	NA	NA	NA	NA	0	NA	NA	NA	NA
Solyc00g500281.1.1	Retrovirus-related Pol polyprotein from transposon TNT 1-94 (AHRD V3.3 *-* A0A2I0X5W4_9ASPA)	-	-	-	-	-	-	-	1.1883	3.85255	1.38896	2.77368	0.00554254	0.0303498	0.453821	2.94349	2.45472	1.19911	0.230485	NA	0	NA	NA	NA	NA	NA	0	NA	NA	NA	NA	NA	0	NA	NA	NA	NA	NA	0	NA	NA	NA	NA	NA	0	NA	NA	NA	NA
Solyc00g500282.1.1	Unknown protein	-	-	-	-	-	-	-	0.263326	-0.731728	3.18534	-0.229718	0.818311	NA	0	NA	NA	NA	NA	NA	0.185161	-0.678444	3.30558	-0.205242	0.837383	NA	0	NA	NA	NA	NA	NA	0.21171	-0.924994	3.52153	-0.262668	0.792806	NA	0.142793	-0.795285	3.06038	-0.259865	0.794968	NA	0	NA	NA	NA	NA
Solyc00g500283.1.1	Unknown protein	-	-	-	-	-	-	-	0.303209	-1.66947	3.18534	-0.52411	0.600202	NA	0	NA	NA	NA	NA	NA	0.277742	-1.03911	3.30558	-0.314352	0.753254	NA	0	NA	NA	NA	NA	NA	0.317565	-1.28566	3.52153	-0.365086	0.715047	NA	0.21419	-1.15595	3.06038	-0.377715	0.705642	NA	0	NA	NA	NA	NA
Solyc00g500284.1.1	Auxin-responsive GH3 family protein (AHRD V3.3 *-* A0A2U1NZC8_ARTAN)	-	-	-	-	-	-	-	0	NA	NA	NA	NA	NA	0	NA	NA	NA	NA	NA	0	NA	NA	NA	NA	NA	0	NA	NA	NA	NA	NA	0	NA	NA	NA	NA	NA	0	NA	NA	NA	NA	NA	0	NA	NA	NA	NA
Solyc00g500285.1.1	Auxin-responsive GH3 family protein (AHRD V3.3 *-* A0A2U1MJ34_ARTAN)	-	-	-	-	-	-	-	0	NA	NA	NA	NA	NA	0	NA	NA	NA	NA	NA	0	NA	NA	NA	NA	NA	0	NA	NA	NA	NA	NA	0	NA	NA	NA	NA	NA	0	NA	NA	NA	NA	NA	0	NA	NA	NA	NA
Solyc00g500286.1.1	Auxin-responsive GH3 family protein (AHRD V3.3 *-* A0A2U1NZC8_ARTAN)	-	-	-	K14506	JAR1_4_6; jasmonic acid-amino synthetase [EC:6.3.2.52]	sly04075 (Plant hormone signal transduction)	JA Signaling/Response	0	NA	NA	NA	NA	NA	0	NA	NA	NA	NA	NA	0	NA	NA	NA	NA	NA	0	NA	NA	NA	NA	NA	0	NA	NA	NA	NA	NA	0	NA	NA	NA	NA	NA	0	NA	NA	NA	NA
Solyc00g500287.1.1	Auxin-responsive GH3 family protein (AHRD V3.3 *-* A0A2U1MJ34_ARTAN)	-	-	-	-	-	-	-	0	NA	NA	NA	NA	NA	0	NA	NA	NA	NA	NA	0	NA	NA	NA	NA	NA	0	NA	NA	NA	NA	NA	0	NA	NA	NA	NA	NA	0.0484743	0.286723	3.06038	0.0936886	0.925357	NA	0	NA	NA	NA	NA
Solyc00g500288.1.1	Unknown protein	-	-	-	-	-	-	-	0.202139	-1.3088	3.18534	-0.410881	0.681159	NA	0	NA	NA	NA	NA	NA	0.185161	-0.678444	3.30558	-0.205242	0.837383	NA	0	NA	NA	NA	NA	NA	0.21171	-0.924994	3.52153	-0.262668	0.792806	NA	0.142793	-0.795285	3.06038	-0.259865	0.794968	NA	0	NA	NA	NA	NA
Solyc00g500289.1.1	Unknown protein	-	-	-	-	-	-	-	0	NA	NA	NA	NA	NA	0	NA	NA	NA	NA	NA	0	NA	NA	NA	NA	NA	0	NA	NA	NA	NA	NA	0	NA	NA	NA	NA	NA	0	NA	NA	NA	NA	NA	0	NA	NA	NA	NA
Solyc00g500290.1.1	DNA-directed RNA polymerase subunit beta'' (AHRD V3.3 *** A0A1U8QCC7_CAPAN)	-	-	-	K03046	rpoC; DNA-directed RNA polymerase subunit beta' [EC:2.7.7.6]	sly03020 (RNA polymerase)	-	17.5668	1.00282	0.815876	1.22913	0.219023	0.435101	69.7851	-0.497385	0.391998	-1.26885	0.204495	0.424952	13.9262	0.91608	0.974182	0.940359	0.347034	0.676234	93.741	0.704416	0.417119	1.68876	0.0912647	0.271512	9.90657	-0.844795	0.987518	-0.855473	0.392289	0.790504	25.5486	1.86338	0.687738	2.70943	0.0067398	0.194744	85.3412	0.138034	0.387773	0.355966	0.721866
Solyc00g500291.1.1	30S ribosomal protein S2, chloroplastic (AHRD V3.3 *** I6N946_DATST)	GO:0003735,GO:0005622,GO:0005840,GO:0006412	-	-	K02967	RP-S2; small subunit ribosomal protein S2	sly03010 (Ribosome)	-	0	NA	NA	NA	NA	NA	0	NA	NA	NA	NA	NA	0	NA	NA	NA	NA	NA	0	NA	NA	NA	NA	NA	0	NA	NA	NA	NA	NA	0	NA	NA	NA	NA	NA	0	NA	NA	NA	NA
Solyc00g500292.1.1	ATP synthase subunit alpha, chloroplastic (AHRD V3.3 *** I6N942_DATST)	-	-	-	K02111	ATPF1A; F-type H+/Na+-transporting ATPase subunit alpha [EC:7.1.2.2 7.2.2.1]	sly00190 (Oxidative phosphorylation), sly00195 (Photosynthesis)	-	0	NA	NA	NA	NA	NA	0	NA	NA	NA	NA	NA	0	NA	NA	NA	NA	NA	0	NA	NA	NA	NA	NA	0	NA	NA	NA	NA	NA	0	NA	NA	NA	NA	NA	0	NA	NA	NA	NA
Solyc00g500293.1.1	Photosystem II reaction center protein K (AHRD V3.3 *** A0A1U8QD48_CAPAN)	-	-	-	K02712	psbK; photosystem II PsbK protein	sly00195 (Photosynthesis)	-	3.5054	-0.03182	0.734058	-0.0433482	0.965424	0.984123	2.14023	-1.32847	1.15528	-1.14991	0.250183	0.481579	2.88891	-0.182811	0.811341	-0.22532	0.82173	0.943421	2.51341	-0.313326	1.05403	-0.297265	0.766264	0.888551	2.51685	-1.88024	1.14141	-1.6473	0.099496	0.470752	3.74057	0.511971	0.559951	0.914314	0.360552	0.998562	2.59668	-0.200753	0.799798	-0.251004	0.801811
Solyc00g500294.1.1	Unknown protein	-	-	-	-	-	-	-	20.5718	0.653978	0.748609	0.873591	0.382341	0.611391	177.498	-0.178186	0.509093	-0.350006	0.726334	0.867077	20.5982	1.22387	0.776183	1.57679	0.114845	0.39625	218.084	0.61579	0.48417	1.27184	0.203428	0.438677	13.8504	-0.453946	0.851405	-0.533173	0.593914	0.881868	30.3985	1.65158	0.642602	2.57014	0.0101657	0.255535	207.616	0.180234	0.57319	0.31444	0.753187
Solyc00g500295.1.1	Maturase K (AHRD V3.3 *** A0A2G3DGH8_CAPCH)	-	-	-	K20000	-	-	-	0	NA	NA	NA	NA	NA	0	NA	NA	NA	NA	NA	0	NA	NA	NA	NA	NA	0	NA	NA	NA	NA	NA	0	NA	NA	NA	NA	NA	0	NA	NA	NA	NA	NA	0	NA	NA	NA	NA
Solyc00g500296.1.1	Photosystem II protein D1 (AHRD V3.3 *** A0A1U8QBZ9_CAPAN)	GO:0009772,GO:0019684,GO:0045156	-	-	K02703	psbA; photosystem II P680 reaction center D1 protein [EC:1.10.3.9]	sly00195 (Photosynthesis)	-	0	NA	NA	NA	NA	NA	0	NA	NA	NA	NA	NA	0	NA	NA	NA	NA	NA	0	NA	NA	NA	NA	NA	0	NA	NA	NA	NA	NA	0	NA	NA	NA	NA	NA	0	NA	NA	NA	NA
Solyc00g500297.1.1	50S ribosomal protein L2 (AHRD V3.3 *** H6T990_9CARY)	GO:0003735,GO:0005840,GO:0006412	-	-	-	-	-	-	0	NA	NA	NA	NA	NA	0	NA	NA	NA	NA	NA	0	NA	NA	NA	NA	NA	0	NA	NA	NA	NA	NA	0	NA	NA	NA	NA	NA	0	NA	NA	NA	NA	NA	0	NA	NA	NA	NA
Solyc00g500298.1.1	50S ribosomal protein L2, chloroplastic (AHRD V3.3 *** I6N9C2_DATST)	GO:0003735,GO:0005840,GO:0006412	-	-	-	-	-	-	0	NA	NA	NA	NA	NA	0	NA	NA	NA	NA	NA	0	NA	NA	NA	NA	NA	0	NA	NA	NA	NA	NA	0	NA	NA	NA	NA	NA	0	NA	NA	NA	NA	NA	0	NA	NA	NA	NA
Solyc00g500299.1.1	Ycf15 protein (AHRD V3.3 *-* J7H9P3_CAPAN)	-	-	-	-	-	-	-	0	NA	NA	NA	NA	NA	0	NA	NA	NA	NA	NA	0	NA	NA	NA	NA	NA	0	NA	NA	NA	NA	NA	0	NA	NA	NA	NA	NA	0	NA	NA	NA	NA	NA	0	NA	NA	NA	NA
Solyc00g500300.1.1	Ycf15 protein (AHRD V3.3 *-* J7H9P3_CAPAN)	-	-	-	-	-	-	-	0	NA	NA	NA	NA	NA	0	NA	NA	NA	NA	NA	0	NA	NA	NA	NA	NA	0	NA	NA	NA	NA	NA	0	NA	NA	NA	NA	NA	0	NA	NA	NA	NA	NA	0	NA	NA	NA	NA
Solyc00g500301.1.1	Ycf15 (AHRD V3.3 *-* A0A346JLD3_9ASTE)	-	-	-	-	-	-	-	0	NA	NA	NA	NA	NA	0	NA	NA	NA	NA	NA	0	NA	NA	NA	NA	NA	0	NA	NA	NA	NA	NA	0	NA	NA	NA	NA	NA	0	NA	NA	NA	NA	NA	0	NA	NA	NA	NA
Solyc00g500302.1.1	ATPase subunit 4 (AHRD V3.3 *** A0A0C5B288_HYONI)	GO:0000276,GO:0015078,GO:0015986	-	-	-	-	-	-	0	NA	NA	NA	NA	NA	0	NA	NA	NA	NA	NA	0	NA	NA	NA	NA	NA	0	NA	NA	NA	NA	NA	0	NA	NA	NA	NA	NA	0	NA	NA	NA	NA	NA	0	NA	NA	NA	NA
Solyc00g500303.1.1	Cytochrome c oxidase subunit 3 (AHRD V3.3 *** A0A0C5BKQ0_9SOLA)	GO:0015002,GO:0016020	-	-	K02262	COX3; cytochrome c oxidase subunit 3	sly00190 (Oxidative phosphorylation)	-	39.7606	2.04206	0.662111	3.08416	NA	NA	33.4559	-1.31796	0.722629	-1.82384	0.0681765	0.201146	33.4736	0.782011	0.936791	0.834777	0.403844	0.72149	40.7766	-0.110398	0.627706	-0.175876	0.860392	0.934952	25.1552	-0.755661	0.869121	-0.869454	0.384599	0.785832	60.4035	1.74476	0.671105	2.59982	0.00932715	0.240784	38.1594	-0.426542	0.504512	-0.845456	0.397856
Solyc00g500304.1.1	Protein Ycf2 (AHRD V3.3 *-* A0A142DP97_9LAMI)	-	-	-	-	-	-	-	0	NA	NA	NA	NA	NA	0	NA	NA	NA	NA	NA	0	NA	NA	NA	NA	NA	0	NA	NA	NA	NA	NA	0	NA	NA	NA	NA	NA	0	NA	NA	NA	NA	NA	0	NA	NA	NA	NA
Solyc00g500305.1.1	Unknown protein	-	-	-	-	-	-	-	0	NA	NA	NA	NA	NA	0	NA	NA	NA	NA	NA	0	NA	NA	NA	NA	NA	0	NA	NA	NA	NA	NA	0	NA	NA	NA	NA	NA	0	NA	NA	NA	NA	NA	0	NA	NA	NA	NA
Solyc00g500306.1.1	Unknown protein	-	-	-	-	-	-	-	0	NA	NA	NA	NA	NA	0	NA	NA	NA	NA	NA	0	NA	NA	NA	NA	NA	0	NA	NA	NA	NA	NA	0	NA	NA	NA	NA	NA	0	NA	NA	NA	NA	NA	0	NA	NA	NA	NA
Solyc00g500307.1.1	Unknown protein	-	-	-	-	-	-	-	0	NA	NA	NA	NA	NA	0	NA	NA	NA	NA	NA	0	NA	NA	NA	NA	NA	0	NA	NA	NA	NA	NA	0	NA	NA	NA	NA	NA	0	NA	NA	NA	NA	NA	0	NA	NA	NA	NA
Solyc00g500308.1.1	Unknown protein	-	-	-	-	-	-	-	0	NA	NA	NA	NA	NA	0	NA	NA	NA	NA	NA	0	NA	NA	NA	NA	NA	0	NA	NA	NA	NA	NA	0	NA	NA	NA	NA	NA	0	NA	NA	NA	NA	NA	0	NA	NA	NA	NA
Solyc00g500309.1.1	Ribosomal protein S3 (AHRD V3.3 *** A0A290WKX3_SOLLC)	-	-	-	K02982	RP-S3; small subunit ribosomal protein S3	sly03010 (Ribosome)	-	0	NA	NA	NA	NA	NA	0	NA	NA	NA	NA	NA	0	NA	NA	NA	NA	NA	0	NA	NA	NA	NA	NA	0	NA	NA	NA	NA	NA	0	NA	NA	NA	NA	NA	0	NA	NA	NA	NA
Solyc00g500310.1.1	Cytochrome c oxidase subunit 2 (AHRD V3.3 *** A0A2G2X686_CAPBA)	GO:0016021,GO:0022900	-	-	-	-	-	-	0	NA	NA	NA	NA	NA	0	NA	NA	NA	NA	NA	0	NA	NA	NA	NA	NA	0	NA	NA	NA	NA	NA	0	NA	NA	NA	NA	NA	0	NA	NA	NA	NA	NA	0	NA	NA	NA	NA
Solyc00g500311.1.1	Cytochrome c oxidase subunit 2 (AHRD V3.3 *-* A0A0C5B2A3_HYONI)	-	-	-	-	-	-	-	15.2909	1.26207	0.828502	1.52331	0.12768	0.305412	20.2084	-0.388377	0.680634	-0.57061	0.568264	0.766905	9.35259	0.400846	0.970043	0.413225	0.679442	0.884136	23.62	0.309732	0.588741	0.526092	0.598824	0.789888	7.75707	-0.85878	1.02914	-0.834465	0.404019	0.79835	21.04	1.95376	0.660105	2.95977	0.0030787	0.109219	23.1323	0.020523	0.495069	0.0414549	0.966933
Solyc00g500312.1.1	Cytochrome b (AHRD V3.3 *-* A0A2G3ARK2_CAPCH)	-	-	-	K00412	CYTB; ubiquinol-cytochrome c reductase cytochrome b subunit	sly00190 (Oxidative phosphorylation)	-	0	NA	NA	NA	NA	NA	0	NA	NA	NA	NA	NA	0	NA	NA	NA	NA	NA	0	NA	NA	NA	NA	NA	0	NA	NA	NA	NA	NA	0	NA	NA	NA	NA	NA	0	NA	NA	NA	NA
Solyc00g500313.1.1	Unknown protein	-	-	-	-	-	-	-	0.686511	2.50366	1.48176	1.68966	0.0910936	NA	0.445975	0.467222	2.29059	0.203974	0.838374	NA	0.371507	1.90529	3.23994	0.588063	0.55649	NA	0.358605	-0.211529	2.71138	-0.0780151	0.937816	NA	0.150112	0.397459	3.52153	0.112865	0.910137	NA	0.786421	2.55799	1.31355	1.94739	0.0514877	0.64599	0.279104	-0.777049	2.57619	-0.301627	0.762937
Solyc00g500314.1.1	NADH dehydrogenase subunit 2 (AHRD V3.3 *-* A0A0C5B2A9_HYONI)	-	-	-	-	-	-	-	0.637019	2.28665	1.93265	1.18317	0.236743	NA	0.664115	-1.38233	2.15193	-0.642369	0.520633	NA	0.406901	1.90453	3.18004	0.598902	0.549238	NA	0.747168	-0.614088	1.88987	-0.324937	0.745229	0.87791	0.130508	-0.564326	3.52153	-0.16025	0.872684	NA	0.60566	2.0783	1.5223	1.36524	0.172177	0.953979	0.615065	-1.21668	1.5718	-0.774067	0.438891
Solyc00g500315.1.1	LOW QUALITY PROTEIN: uncharacterized protein LOC112326444, partial (AHRD V3.3 *-* XP_024449890.1)	-	-	-	-	-	-	-	24.7169	0.680673	0.519332	1.31067	0.189969	0.39726	9.69065	-0.761037	0.635634	-1.19729	0.231194	0.458229	18.1455	0.261957	0.540211	0.484915	0.627737	0.860545	12.1637	0.342028	0.450153	0.759804	0.447372	0.680745	16.5585	-0.430685	0.591232	-0.728454	0.466336	0.828482	19.5183	0.291675	0.436308	0.668506	0.503811	0.998562	12.2731	0.133459	0.356642	0.37421	0.708248
Solyc00g500316.1.1	NADH dehydrogenase subunit 2 (AHRD V3.3 *-* A0A060DER8_9GENT)	-	-	-	-	-	-	-	1.99071	2.00261	1.07634	1.86057	0.0628044	0.187816	2.61688	-0.409193	0.893958	-0.457732	0.647145	0.819263	0.822975	0.0580924	1.74822	0.0332294	0.973492	0.993239	2.61904	-0.411764	0.825963	-0.498526	0.618114	0.80467	0.68006	-1.36093	2.12658	-0.639959	0.522199	NA	1.37347	1.21086	1.09211	1.10873	0.267545	0.998562	2.18052	-1.14637	0.739476	-1.55025	0.121083
Solyc00g500317.1.1	NADH-ubiquinone oxidoreductase chain 5 (AHRD V3.3 *** A0A0C5ARN6_HYONI)	-	-	-	-	-	-	-	0	NA	NA	NA	NA	NA	0	NA	NA	NA	NA	NA	0	NA	NA	NA	NA	NA	0	NA	NA	NA	NA	NA	0	NA	NA	NA	NA	NA	0	NA	NA	NA	NA	NA	0	NA	NA	NA	NA
Solyc00g500318.1.1	Cytochrome C oxidase subunit II-like%2C transmembrane domain-containing protein (AHRD V3.3 *** ATMG01280.1)	-	-	-	-	-	-	-	0	NA	NA	NA	NA	NA	0	NA	NA	NA	NA	NA	0	NA	NA	NA	NA	NA	0	NA	NA	NA	NA	NA	0	NA	NA	NA	NA	NA	0	NA	NA	NA	NA	NA	0	NA	NA	NA	NA
Solyc00g500319.1.1	DNA-directed RNA polymerase subunit beta'' (AHRD V3.3 *** A0A1U8QCC7_CAPAN)	-	-	-	-	-	-	-	0	NA	NA	NA	NA	NA	0	NA	NA	NA	NA	NA	0	NA	NA	NA	NA	NA	0	NA	NA	NA	NA	NA	0	NA	NA	NA	NA	NA	0	NA	NA	NA	NA	NA	0	NA	NA	NA	NA
Solyc00g500320.1.1	Photosystem II protein D1 (AHRD V3.3 *** A0A1U8QBZ9_CAPAN)	GO:0009772,GO:0019684,GO:0045156	-	-	K02967	RP-S2; small subunit ribosomal protein S2	sly03010 (Ribosome)	-	0	NA	NA	NA	NA	NA	0	NA	NA	NA	NA	NA	0	NA	NA	NA	NA	NA	0	NA	NA	NA	NA	NA	0	NA	NA	NA	NA	NA	0	NA	NA	NA	NA	NA	0	NA	NA	NA	NA
Solyc00g500321.1.1	ATP synthase subunit b, chloroplastic (AHRD V3.3 *** I6N943_DATST)	GO:0015078,GO:0015986,GO:0045263	-	-	-	-	-	-	0	NA	NA	NA	NA	NA	0	NA	NA	NA	NA	NA	0	NA	NA	NA	NA	NA	0	NA	NA	NA	NA	NA	0	NA	NA	NA	NA	NA	0	NA	NA	NA	NA	NA	0	NA	NA	NA	NA
Solyc00g500322.1.1	ATP synthase subunit b, chloroplastic (AHRD V3.3 *** I6N943_DATST)	GO:0015078,GO:0015986,GO:0045263	-	-	K02109	ATPF0B; F-type H+-transporting ATPase subunit b	sly00190 (Oxidative phosphorylation), sly00195 (Photosynthesis)	-	11.4634	0.899334	0.821341	1.09496	0.273535	0.499778	4.253	-0.402202	0.719949	-0.558653	0.576398	0.772336	10.0704	1.11178	0.868358	1.28033	0.20043	0.524436	4.86291	0.183069	0.635507	0.288067	0.773295	0.891913	6.63934	-0.987418	1.03734	-0.951871	0.341162	0.754555	12.1718	1.16911	0.78367	1.49184	0.135741	0.916826	5.87139	0.472729	0.614589	0.76918	0.441786
Solyc00g500323.1.1	ATP synthase subunit alpha, chloroplastic (AHRD V3.3 *** I6N942_DATST)	-	-	-	K02111	ATPF1A; F-type H+/Na+-transporting ATPase subunit alpha [EC:7.1.2.2 7.2.2.1]	sly00190 (Oxidative phosphorylation), sly00195 (Photosynthesis)	-	0	NA	NA	NA	NA	NA	0	NA	NA	NA	NA	NA	0	NA	NA	NA	NA	NA	0	NA	NA	NA	NA	NA	0	NA	NA	NA	NA	NA	0	NA	NA	NA	NA	NA	0	NA	NA	NA	NA
Solyc00g500324.1.1	Protein TIC 214 (AHRD V3.3 *** TI214_SOLTU)	GO:0016021	-	-	-	-	-	-	0	NA	NA	NA	NA	NA	0.220081	1.14482	3.30208	0.346697	0.728819	NA	0	NA	NA	NA	NA	NA	0.0680266	-0.211519	3.30558	-0.0639885	0.948979	NA	0	NA	NA	NA	NA	NA	0	NA	NA	NA	NA	NA	0.275924	0.980993	2.62362	0.373907	0.708473
Solyc00g500325.1.1	Ycf15 (AHRD V3.3 *-* A0A346JLD3_9ASTE)	-	-	-	-	-	-	-	0	NA	NA	NA	NA	NA	0	NA	NA	NA	NA	NA	0	NA	NA	NA	NA	NA	0	NA	NA	NA	NA	NA	0	NA	NA	NA	NA	NA	0	NA	NA	NA	NA	NA	0	NA	NA	NA	NA
Solyc00g500326.1.1	Ycf15 protein (AHRD V3.3 *-* J7H9P3_CAPAN)	-	-	-	-	-	-	-	0	NA	NA	NA	NA	NA	0	NA	NA	NA	NA	NA	0	NA	NA	NA	NA	NA	0	NA	NA	NA	NA	NA	0	NA	NA	NA	NA	NA	0	NA	NA	NA	NA	NA	0	NA	NA	NA	NA
Solyc00g500327.1.1	Protein Ycf2 (AHRD V3.3 *** A0A1Z1GA65_LITCN)	-	-	-	-	-	-	-	0	NA	NA	NA	NA	NA	0	NA	NA	NA	NA	NA	0	NA	NA	NA	NA	NA	0	NA	NA	NA	NA	NA	0	NA	NA	NA	NA	NA	0	NA	NA	NA	NA	NA	0	NA	NA	NA	NA
Solyc00g500328.1.1	Ribosomal protein L2, plastid (AHRD V3.3 *-* A0A2U1PJW3_ARTAN)	-	-	-	-	-	-	-	0	NA	NA	NA	NA	NA	0	NA	NA	NA	NA	NA	0	NA	NA	NA	NA	NA	0	NA	NA	NA	NA	NA	0	NA	NA	NA	NA	NA	0	NA	NA	NA	NA	NA	0	NA	NA	NA	NA
Solyc00g500329.1.1	Photosystem II protein D1 (AHRD V3.3 *** A0A1U8QBZ9_CAPAN)	GO:0009772,GO:0019684,GO:0045156	-	-	K02703	psbA; photosystem II P680 reaction center D1 protein [EC:1.10.3.9]	sly00195 (Photosynthesis)	-	0	NA	NA	NA	NA	NA	0	NA	NA	NA	NA	NA	0	NA	NA	NA	NA	NA	0	NA	NA	NA	NA	NA	0	NA	NA	NA	NA	NA	0	NA	NA	NA	NA	NA	0	NA	NA	NA	NA
Solyc00g500330.1.1	Maturase K (AHRD V3.3 *** A0A2G3DGH8_CAPCH)	-	-	-	K20000	-	-	-	0	NA	NA	NA	NA	NA	0	NA	NA	NA	NA	NA	0	NA	NA	NA	NA	NA	0	NA	NA	NA	NA	NA	0	NA	NA	NA	NA	NA	0	NA	NA	NA	NA	NA	0	NA	NA	NA	NA
Solyc00g500331.1.1	Photosystem II reaction center protein K (AHRD V3.3 *** A0A1U8QD48_CAPAN)	-	-	-	K02712	psbK; photosystem II PsbK protein	sly00195 (Photosynthesis)	-	0	NA	NA	NA	NA	NA	0	NA	NA	NA	NA	NA	0	NA	NA	NA	NA	NA	0	NA	NA	NA	NA	NA	0	NA	NA	NA	NA	NA	0	NA	NA	NA	NA	NA	0	NA	NA	NA	NA
Solyc00g500332.1.1	ATP synthase subunit alpha, chloroplastic (AHRD V3.3 *** I6N942_DATST)	-	-	-	K02111	ATPF1A; F-type H+/Na+-transporting ATPase subunit alpha [EC:7.1.2.2 7.2.2.1]	sly00190 (Oxidative phosphorylation), sly00195 (Photosynthesis)	-	0	NA	NA	NA	NA	NA	0	NA	NA	NA	NA	NA	0	NA	NA	NA	NA	NA	0	NA	NA	NA	NA	NA	0	NA	NA	NA	NA	NA	0	NA	NA	NA	NA	NA	0	NA	NA	NA	NA
Solyc00g500333.1.1	ATP synthase subunit b, chloroplastic (AHRD V3.3 *** I6N943_DATST)	-	-	-	-	-	-	-	0	NA	NA	NA	NA	NA	0	NA	NA	NA	NA	NA	0	NA	NA	NA	NA	NA	0	NA	NA	NA	NA	NA	0	NA	NA	NA	NA	NA	0	NA	NA	NA	NA	NA	0	NA	NA	NA	NA
Solyc00g500334.1.1	ATP synthase subunit c, chloroplastic (AHRD V3.3 *** A0A2G2XQ72_CAPBA)	-	-	-	-	-	-	-	0	NA	NA	NA	NA	NA	0	NA	NA	NA	NA	NA	0	NA	NA	NA	NA	NA	0	NA	NA	NA	NA	NA	0	NA	NA	NA	NA	NA	0	NA	NA	NA	NA	NA	0	NA	NA	NA	NA
Solyc00g500335.1.1	ATP synthase subunit a, chloroplastic (AHRD V3.3 *** J7H3L4_CAPAN)	GO:0015078,GO:0015986,GO:0045263	-	-	K02108	ATPF0A; F-type H+-transporting ATPase subunit a	sly00190 (Oxidative phosphorylation), sly00195 (Photosynthesis)	-	11.3418	0.430446	0.813131	0.529369	0.59655	0.779687	19.1022	-0.523315	0.503729	-1.03888	0.298859	0.53761	8.51163	0.0229561	0.837114	0.027423	0.978122	0.993828	28.93	1.05857	0.455949	2.32169	0.0202495	0.101998	8.07389	-0.548258	0.908298	-0.603611	0.546103	0.860232	15.2833	1.32458	0.691193	1.91637	0.0553181	0.666696	24.3551	0.244002	0.52947	0.460842	0.644912
Solyc00g500336.1.1	Retrovirus-related Pol polyprotein from transposon TNT 1-94 (AHRD V3.3 *-* A0A2K3MZL8_TRIPR)	-	-	-	-	-	-	-	0	NA	NA	NA	NA	NA	0	NA	NA	NA	NA	NA	0	NA	NA	NA	NA	NA	0	NA	NA	NA	NA	NA	0	NA	NA	NA	NA	NA	0	NA	NA	NA	NA	NA	0	NA	NA	NA	NA
Solyc00g500337.1.1	Retrovirus-related Pol polyprotein from transposon TNT 1-94 (AHRD V3.3 *-* A0A2K3MZL8_TRIPR)	-	-	-	-	-	-	-	0	NA	NA	NA	NA	NA	0	NA	NA	NA	NA	NA	0	NA	NA	NA	NA	NA	0	NA	NA	NA	NA	NA	0	NA	NA	NA	NA	NA	0	NA	NA	NA	NA	NA	0	NA	NA	NA	NA
Solyc00g500338.1.1	Unknown protein	-	-	-	-	-	-	-	0.202139	-1.3088	3.18534	-0.410881	0.681159	NA	0.937102	-2.83685	2.3343	-1.21529	0.224255	0.449975	0.185161	-0.678444	3.30558	-0.205242	0.837383	NA	0.939282	-2.82903	2.3136	-1.22279	0.22141	0.461073	0.21171	-0.924994	3.52153	-0.262668	0.792806	NA	0.142793	-0.795285	3.06038	-0.259865	0.794968	NA	0.797171	-2.66934	1.84729	-1.44501	0.148456
Solyc00g500339.1.1	Unknown protein	-	-	-	-	-	-	-	9.61349	0.366951	0.719122	0.510277	0.609858	0.78774	11.1991	-0.719206	0.649334	-1.10761	0.268032	0.501505	10.4473	1.19017	0.802286	1.48348	0.137947	0.438234	11.3268	-0.641831	0.660092	-0.972336	0.330884	0.576747	6.85432	-0.681648	0.969942	-0.702773	0.482197	0.835035	15.84	1.68347	0.64199	2.62227	0.00873455	0.231643	10.6942	-0.784518	0.550641	-1.42474	0.154234
Solyc00g500340.1.1	orf211 gene product (mitochondrion) (AHRD V3.3 --* NP_064093.1)	-	-	-	-	-	-	-	0	NA	NA	NA	NA	NA	0	NA	NA	NA	NA	NA	0	NA	NA	NA	NA	NA	0	NA	NA	NA	NA	NA	0	NA	NA	NA	NA	NA	0	NA	NA	NA	NA	NA	0	NA	NA	NA	NA
Solyc00g500341.1.1	Unknown protein	-	-	-	-	-	-	-	2.01701	0.419387	1.3043	0.321543	0.747799	0.874882	2.00543	0.190308	1.0138	0.187717	0.851098	0.932252	1.93845	0.880252	1.15982	0.758954	0.44788	0.755529	2.58703	1.0589	0.821974	1.28824	0.197662	0.431392	1.48954	-0.345082	1.84748	-0.186785	0.851829	0.964694	2.99421	1.50035	0.923279	1.62502	0.104158	0.853226	2.76212	0.789924	0.755832	1.0451	0.295975
Solyc00g500342.1.1	Unknown protein	-	-	-	-	-	-	-	10.6921	1.07856	0.809677	1.33208	0.182832	0.387318	11.5353	-0.356776	0.80434	-0.443563	0.657358	0.825546	7.31815	0.542272	0.908715	0.596747	0.550677	0.818492	13.4067	0.320932	0.67616	0.47464	0.635044	0.815556	6.10861	-0.523759	1.01537	-0.515832	0.605972	0.886199	13.0331	1.58581	0.665422	2.38316	0.0171647	0.349129	11.4692	-0.394801	0.556777	-0.709083	0.478273
Solyc00g500343.1.1	hypothetical protein (AHRD V3.3 *** ATMG00660.1)	-	-	-	-	-	-	-	0	NA	NA	NA	NA	NA	0	NA	NA	NA	NA	NA	0	NA	NA	NA	NA	NA	0	NA	NA	NA	NA	NA	0	NA	NA	NA	NA	NA	0	NA	NA	NA	NA	NA	0	NA	NA	NA	NA
Solyc00g500344.1.1	ATP synthase subunit beta, chloroplastic (AHRD V3.3 *-* A0A2U1KL25_ARTAN)	-	-	-	-	-	-	-	22.2788	-0.235235	0.438198	-0.536822	0.591391	0.776871	349.964	0.0676414	0.401153	0.168618	0.866097	0.940167	18.0975	-0.476312	0.453422	-1.05048	0.293497	0.629146	384.448	0.419684	0.452822	0.926819	0.354021	0.599462	21.4801	0.127782	0.474693	0.269188	0.787785	0.946384	26.0618	0.619531	0.36856	1.68095	0.0927722	0.81883	366.211	0.0287744	0.397105	0.0724604	0.942236
Solyc00g500345.1.1	ATP synthase subunit alpha (AHRD V3.3 *** A0A2G3AS26_CAPCH)	-	-	-	-	-	-	-	18.1762	1.11561	0.763064	1.46202	0.143737	0.330959	11.4666	-1.02028	0.72396	-1.4093	0.158746	0.36152	15.8016	1.30282	0.856761	1.52063	0.128352	0.421409	15.1855	0.405719	0.563125	0.720478	0.471231	0.698079	9.84883	-0.789739	0.960272	-0.822412	0.410842	0.80238	30.5686	2.20446	0.594895	3.70563	0.000210868	0.0119879	14.2645	-0.0256943	0.535392	-0.0479917	0.961723
Solyc00g500346.1.1	Transport membrane protein (AHRD V3.3 *** A0A0C5ARU2_HYONI)	GO:0016021	-	-	-	-	-	-	0	NA	NA	NA	NA	NA	0	NA	NA	NA	NA	NA	0	NA	NA	NA	NA	NA	0	NA	NA	NA	NA	NA	0	NA	NA	NA	NA	NA	0	NA	NA	NA	NA	NA	0	NA	NA	NA	NA
Solyc00g500347.1.1	Cytochrome c biogenesis FN (AHRD V3.3 *** A0A0C5B9X0_9SOLA)	GO:0017004,GO:0020037	-	-	-	-	-	-	0	NA	NA	NA	NA	NA	0	NA	NA	NA	NA	NA	0	NA	NA	NA	NA	NA	0	NA	NA	NA	NA	NA	0	NA	NA	NA	NA	NA	0	NA	NA	NA	NA	NA	0	NA	NA	NA	NA
Solyc00g500348.1.1	Cytochrome c biogenesis FN (AHRD V3.3 *** A0A0C5B9X0_9SOLA)	GO:0017004,GO:0020037	-	-	-	-	-	-	0	NA	NA	NA	NA	NA	0	NA	NA	NA	NA	NA	0	NA	NA	NA	NA	NA	0	NA	NA	NA	NA	NA	0	NA	NA	NA	NA	NA	0	NA	NA	NA	NA	NA	0	NA	NA	NA	NA
Solyc00g500349.1.1	Cytochrome c oxidase subunit 1 (AHRD V3.3 *** A0A2G2YXI2_CAPAN)	GO:0004129,GO:0009060,GO:0016021,GO:0020037,GO:0055114	-	-	-	-	-	-	0	NA	NA	NA	NA	NA	0	NA	NA	NA	NA	NA	0	NA	NA	NA	NA	NA	0	NA	NA	NA	NA	NA	0	NA	NA	NA	NA	NA	0	NA	NA	NA	NA	NA	0	NA	NA	NA	NA
Solyc00g500350.1.1	RNA-dependent RNA polymerase (AHRD V3.3 *** A0A2Z6JIR4_9VIRU)	-	-	-	-	-	-	-	0	NA	NA	NA	NA	NA	0	NA	NA	NA	NA	NA	0	NA	NA	NA	NA	NA	0	NA	NA	NA	NA	NA	0	NA	NA	NA	NA	NA	0	NA	NA	NA	NA	NA	0	NA	NA	NA	NA
Solyc00g500351.1.1	Ribosomal protein S13 (AHRD V3.3 *-* A0A0C5B313_9SOLA)	-	-	-	-	-	-	-	11.4185	0.811593	0.742352	1.09327	0.274274	0.500497	10.6999	-1.05938	0.571251	-1.85449	0.0636691	0.191553	9.28968	0.781347	0.758977	1.02947	0.303257	0.638848	14.1329	0.374416	0.525157	0.712959	0.475871	0.702221	6.81465	-0.92036	0.83539	-1.10171	0.270586	0.699997	15.4222	1.58221	0.607793	2.60321	0.00923562	0.240589	12.2567	-0.302406	0.519787	-0.581788	0.56071
Solyc00g500352.1.1	Unknown protein	-	-	-	-	-	-	-	0	NA	NA	NA	NA	NA	0	NA	NA	NA	NA	NA	0	NA	NA	NA	NA	NA	0	NA	NA	NA	NA	NA	0	NA	NA	NA	NA	NA	0	NA	NA	NA	NA	NA	0	NA	NA	NA	NA
Solyc00g500353.1.1	Phenylalanine ammonia-lyase (AHRD V3.3 *** A0A2G2VZP0_CAPBA)	-	-	-	K10775	PAL; phenylalanine ammonia-lyase [EC:4.3.1.24]	sly00940 (Phenylpropanoid biosynthesis), sly00360 (Phenylalanine metabolism)	-	0	NA	NA	NA	NA	NA	0.0761884	0.86467	3.30558	0.261579	0.793646	NA	0	NA	NA	NA	NA	NA	0	NA	NA	NA	NA	NA	0	NA	NA	NA	NA	NA	0	NA	NA	NA	NA	NA	0	NA	NA	NA	NA
Solyc00g500354.1.1	Retrovirus-related Pol polyprotein from transposon TNT 1-94 (AHRD V3.3 *-* A0A2K3MQM8_TRIPR)	-	-	-	-	-	-	-	0.0606097	-0.0103882	3.18534	-0.00326124	0.997398	NA	0	NA	NA	NA	NA	NA	0	NA	NA	NA	NA	NA	0	NA	NA	NA	NA	NA	0	NA	NA	NA	NA	NA	0	NA	NA	NA	NA	NA	0	NA	NA	NA	NA
Solyc00g500355.1.1	Unknown protein	-	-	-	-	-	-	-	0	NA	NA	NA	NA	NA	0	NA	NA	NA	NA	NA	0	NA	NA	NA	NA	NA	0	NA	NA	NA	NA	NA	0	NA	NA	NA	NA	NA	0	NA	NA	NA	NA	NA	0	NA	NA	NA	NA
Solyc00g500356.1.1	Unknown protein	-	-	-	-	-	-	-	0.667604	-2.19684	2.87964	-0.762889	0.44553	NA	0	NA	NA	NA	NA	NA	0.62172	-1.42479	3.04258	-0.468284	0.639581	NA	0	NA	NA	NA	NA	NA	0.63513	-2.38835	3.49217	-0.683914	0.494029	NA	0.428379	-2.26356	3.02642	-0.747933	0.454501	0.998562	0	NA	NA	NA	NA
Solyc00g500357.1.1	Transport membrane protein (AHRD V3.3 *** A0A0C5ARU2_HYONI)	GO:0016021	-	-	-	-	-	-	0	NA	NA	NA	NA	NA	0	NA	NA	NA	NA	NA	0	NA	NA	NA	NA	NA	0	NA	NA	NA	NA	NA	0	NA	NA	NA	NA	NA	0	NA	NA	NA	NA	NA	0	NA	NA	NA	NA
Solyc00g500358.1.1	ATP synthase subunit alpha (AHRD V3.3 *** A0A2H4NB27_SOLLC)	-	-	-	K02132	ATPeF1A; F-type H+-transporting ATPase subunit alpha	sly00190 (Oxidative phosphorylation)	-	7.68733	0.804641	0.862706	0.932695	0.350977	0.581668	4.69208	-0.80464	1.08651	-0.740571	0.458953	0.684664	5.75902	0.497127	0.983104	0.505671	0.613088	0.85392	6.4246	0.629732	0.878233	0.717044	0.473347	0.700268	5.80606	0.452522	1.05573	0.428636	0.668188	0.906597	11.5301	1.77808	0.645132	2.75615	0.00584865	0.175691	5.36897	-0.174907	0.770873	-0.226894	0.820506
Solyc00g500359.1.1	Cytochrome c oxidase subunit 2 (AHRD V3.3 *** A0A2G2X686_CAPBA)	GO:0016021,GO:0022900	-	-	-	-	-	-	0	NA	NA	NA	NA	NA	0	NA	NA	NA	NA	NA	0	NA	NA	NA	NA	NA	0	NA	NA	NA	NA	NA	0	NA	NA	NA	NA	NA	0	NA	NA	NA	NA	NA	0	NA	NA	NA	NA
Solyc00g500360.1.1	Cytochrome c oxidase subunit 2 (AHRD V3.3 *-* A0A0C5B2A3_HYONI)	-	-	-	-	-	-	-	0	NA	NA	NA	NA	NA	0	NA	NA	NA	NA	NA	0	NA	NA	NA	NA	NA	0	NA	NA	NA	NA	NA	0	NA	NA	NA	NA	NA	0	NA	NA	NA	NA	NA	0	NA	NA	NA	NA
Solyc00g500361.1.1	NADH-ubiquinone oxidoreductase chain 3 (AHRD V3.3 *-* A0A2G2V3C2_CAPBA)	-	-	-	K03880	ND3; NADH-ubiquinone oxidoreductase chain 3 [EC:7.1.1.2]	sly00190 (Oxidative phosphorylation)	-	0	NA	NA	NA	NA	NA	0	NA	NA	NA	NA	NA	0	NA	NA	NA	NA	NA	0	NA	NA	NA	NA	NA	0	NA	NA	NA	NA	NA	0	NA	NA	NA	NA	NA	0	NA	NA	NA	NA
Solyc00g500362.1.1	Ribosomal protein L5 (AHRD V3.3 *** A0A290WL59_SOLLC)	GO:0003735,GO:0005622,GO:0005840,GO:0006412	-	-	-	-	-	-	0.305935	1.89219	3.11775	0.606909	0.543911	NA	0.491111	-1.90589	2.23947	-0.851046	0.394744	NA	0.555583	3.19526	2.35905	1.35447	0.175587	NA	0.564371	-1.17555	1.94778	-0.603534	0.546153	NA	0	NA	NA	NA	NA	NA	0.532794	2.52902	2.23692	1.13058	0.258231	0.998562	0.65119	-0.599799	1.59825	-0.375286	0.707448
Solyc00g500363.1.1	Ribosomal protein L5 (AHRD V3.3 *** A0A290WL59_SOLLC)	GO:0003735,GO:0005622,GO:0005840,GO:0006412	-	-	K02954	RP-S14; small subunit ribosomal protein S14	sly03010 (Ribosome)	-	2.39951	1.09284	1.18262	0.924081	0.355444	0.586208	2.01075	-0.78905	0.971497	-0.8122	0.416677	0.647943	1.79898	0.837022	1.35411	0.618135	0.536486	0.809857	2.31574	0.0591462	0.915679	0.0645928	0.948498	0.977679	1.20977	-1.5399	1.93084	-0.797528	0.425145	0.809168	1.99975	0.796675	0.877141	0.908263	0.363739	0.998562	2.58863	0.155951	0.693456	0.224889	0.822065
Solyc00g500364.1.1	Cytochrome b (AHRD V3.3 *** A0A2G3ARK2_CAPCH)	-	-	-	-	-	-	-	0	NA	NA	NA	NA	NA	0	NA	NA	NA	NA	NA	0	NA	NA	NA	NA	NA	0	NA	NA	NA	NA	NA	0	NA	NA	NA	NA	NA	0	NA	NA	NA	NA	NA	0	NA	NA	NA	NA
Solyc00g500365.1.1	Unknown protein	-	-	-	-	-	-	-	0.303209	-1.66947	3.18534	-0.52411	0.600202	NA	0	NA	NA	NA	NA	NA	0.277742	-1.03911	3.30558	-0.314352	0.753254	NA	0	NA	NA	NA	NA	NA	0.317565	-1.28566	3.52153	-0.365086	0.715047	NA	0.21419	-1.15595	3.06038	-0.377715	0.705642	NA	0	NA	NA	NA	NA
Solyc00g500366.1.1	Unknown protein	-	-	-	-	-	-	-	0.303209	-1.66947	3.18534	-0.52411	0.600202	NA	0	NA	NA	NA	NA	NA	0.277742	-1.03911	3.30558	-0.314352	0.753254	NA	0	NA	NA	NA	NA	NA	0.317565	-1.28566	3.52153	-0.365086	0.715047	NA	0.21419	-1.15595	3.06038	-0.377715	0.705642	NA	0	NA	NA	NA	NA
Solyc00g500367.1.1	Unknown protein	-	-	-	-	-	-	-	0	NA	NA	NA	NA	NA	0	NA	NA	NA	NA	NA	0	NA	NA	NA	NA	NA	0	NA	NA	NA	NA	NA	0	NA	NA	NA	NA	NA	0	NA	NA	NA	NA	NA	0	NA	NA	NA	NA
Solyc00g500368.1.1	Unknown protein	-	-	-	-	-	-	-	0.202139	-1.3088	3.18534	-0.410881	0.681159	NA	0.172837	-0.578004	3.30558	-0.174857	0.861192	NA	0.185161	-0.678444	3.30558	-0.205242	0.837383	NA	0.173096	-0.572189	3.30558	-0.173098	0.862574	NA	0.21171	-0.924994	3.52153	-0.262668	0.792806	NA	0.142793	-0.795285	3.06038	-0.259865	0.794968	NA	0.137368	-0.77705	3.06038	-0.253906	0.799568
Solyc00g500369.1.1	Unknown protein	-	-	-	-	-	-	-	0	NA	NA	NA	NA	NA	0	NA	NA	NA	NA	NA	0	NA	NA	NA	NA	NA	0	NA	NA	NA	NA	NA	0	NA	NA	NA	NA	NA	0	NA	NA	NA	NA	NA	0	NA	NA	NA	NA
Solyc00g500370.1.1	Unknown protein	-	-	-	-	-	-	-	0	NA	NA	NA	NA	NA	0	NA	NA	NA	NA	NA	0	NA	NA	NA	NA	NA	0	NA	NA	NA	NA	NA	0	NA	NA	NA	NA	NA	0	NA	NA	NA	NA	NA	0.0527622	0.304958	3.06038	0.0996469	0.920625
Solyc00g500371.1.1	Unknown protein	-	-	-	-	-	-	-	0	NA	NA	NA	NA	NA	0	NA	NA	NA	NA	NA	0	NA	NA	NA	NA	NA	0	NA	NA	NA	NA	NA	0	NA	NA	NA	NA	NA	0	NA	NA	NA	NA	NA	0	NA	NA	NA	NA
Solyc00g500372.1.1	Unknown protein	-	-	-	-	-	-	-	0	NA	NA	NA	NA	NA	0	NA	NA	NA	NA	NA	0	NA	NA	NA	NA	NA	0	NA	NA	NA	NA	NA	0	NA	NA	NA	NA	NA	0	NA	NA	NA	NA	NA	0	NA	NA	NA	NA
Solyc00g500373.1.1	Magnesium transporter CorA-like family protein (AHRD V3.3 *-* A0A2K3P294_TRIPR)	-	-	-	-	-	-	-	11.3306	-0.247274	0.568327	-0.43509	0.663497	0.822957	7.6835	-0.541188	0.646922	-0.836559	0.402841	0.637475	10.4514	0.116245	0.595279	0.195279	0.845175	0.953005	8.31058	-0.175559	0.513882	-0.341633	0.732627	0.870031	9.9462	-0.412718	0.679627	-0.607271	0.543671	0.859459	10.5491	0.0226184	0.564867	0.0400421	0.96806	0.998562	9.78136	0.228212	0.411245	0.55493	0.578943
Solyc00g500374.1.1	Unknown protein	-	-	-	-	-	-	-	0	NA	NA	NA	NA	NA	0	NA	NA	NA	NA	NA	0	NA	NA	NA	NA	NA	0	NA	NA	NA	NA	NA	0	NA	NA	NA	NA	NA	0	NA	NA	NA	NA	NA	0	NA	NA	NA	NA
Solyc00g500375.1.1	Unknown protein	-	-	-	-	-	-	-	0.10107	-0.948127	3.18534	-0.297653	0.765968	NA	0	NA	NA	NA	NA	NA	0.0925806	-0.317775	3.30558	-0.0961329	0.923415	NA	0	NA	NA	NA	NA	NA	0.165883	0.397459	3.52153	0.112865	0.910137	NA	0.130077	-0.0739458	3.06038	-0.0241623	0.980723	NA	0	NA	NA	NA	NA
Solyc00g500376.1.1	Unknown protein	-	-	-	-	-	-	-	0.260102	-0.731728	3.18534	-0.229718	0.818311	NA	0	NA	NA	NA	NA	NA	0.185161	-0.678444	3.30558	-0.205242	0.837383	NA	0	NA	NA	NA	NA	NA	0.21171	-0.924994	3.52153	-0.262668	0.792806	NA	0.142793	-0.795285	3.06038	-0.259865	0.794968	NA	0	NA	NA	NA	NA
Solyc00g500377.1.1	Unknown protein	-	-	-	-	-	-	-	0	NA	NA	NA	NA	NA	0	NA	NA	NA	NA	NA	0	NA	NA	NA	NA	NA	0	NA	NA	NA	NA	NA	0	NA	NA	NA	NA	NA	0	NA	NA	NA	NA	NA	0	NA	NA	NA	NA
Solyc00g500378.1.1	Unknown protein	-	-	-	-	-	-	-	0	NA	NA	NA	NA	NA	0	NA	NA	NA	NA	NA	0	NA	NA	NA	NA	NA	0	NA	NA	NA	NA	NA	0	NA	NA	NA	NA	NA	0	NA	NA	NA	NA	NA	0	NA	NA	NA	NA
Solyc00g500379.1.1	Unknown protein	-	-	-	-	-	-	-	0	NA	NA	NA	NA	NA	0	NA	NA	NA	NA	NA	0	NA	NA	NA	NA	NA	0	NA	NA	NA	NA	NA	0	NA	NA	NA	NA	NA	0	NA	NA	NA	NA	NA	0	NA	NA	NA	NA
Solyc00g500380.1.1	Unknown protein	-	-	-	-	-	-	-	0	NA	NA	NA	NA	NA	0	NA	NA	NA	NA	NA	0	NA	NA	NA	NA	NA	0	NA	NA	NA	NA	NA	0	NA	NA	NA	NA	NA	0	NA	NA	NA	NA	NA	0	NA	NA	NA	NA
Solyc00g500381.1.1	Unknown protein	-	-	-	-	-	-	-	0	NA	NA	NA	NA	NA	0	NA	NA	NA	NA	NA	0	NA	NA	NA	NA	NA	0	NA	NA	NA	NA	NA	0	NA	NA	NA	NA	NA	0	NA	NA	NA	NA	NA	0.0615333	0.304958	3.06038	0.0996469	0.920625
Solyc00g500382.1.1	Unknown protein	-	-	-	-	-	-	-	0.0579626	-0.0103882	3.18534	-0.00326124	0.997398	NA	0	NA	NA	NA	NA	NA	0	NA	NA	NA	NA	NA	0	NA	NA	NA	NA	NA	0	NA	NA	NA	NA	NA	0	NA	NA	NA	NA	NA	0	NA	NA	NA	NA
Solyc00g500383.1.1	Unknown protein	-	-	-	-	-	-	-	0	NA	NA	NA	NA	NA	0	NA	NA	NA	NA	NA	0	NA	NA	NA	NA	NA	0	NA	NA	NA	NA	NA	0	NA	NA	NA	NA	NA	0	NA	NA	NA	NA	NA	0	NA	NA	NA	NA
Solyc00g500384.1.1	Unknown protein	-	-	-	-	-	-	-	0.0606097	-0.0103882	3.18534	-0.00326124	0.997398	NA	0	NA	NA	NA	NA	NA	0	NA	NA	NA	NA	NA	0	NA	NA	NA	NA	NA	0	NA	NA	NA	NA	NA	0	NA	NA	NA	NA	NA	0	NA	NA	NA	NA
Solyc00g500385.1.1	Unknown protein	-	-	-	-	-	-	-	0	NA	NA	NA	NA	NA	0	NA	NA	NA	NA	NA	0	NA	NA	NA	NA	NA	0	NA	NA	NA	NA	NA	0	NA	NA	NA	NA	NA	0	NA	NA	NA	NA	NA	0	NA	NA	NA	NA
Solyc00g500386.1.1	Unknown protein	-	-	-	-	-	-	-	0.0651585	-0.0103882	3.18534	-0.00326124	0.997398	NA	0	NA	NA	NA	NA	NA	0	NA	NA	NA	NA	NA	0	NA	NA	NA	NA	NA	0	NA	NA	NA	NA	NA	0	NA	NA	NA	NA	NA	0	NA	NA	NA	NA
Solyc00g500387.1.1	Unknown protein	-	-	-	-	-	-	-	0	NA	NA	NA	NA	NA	0	NA	NA	NA	NA	NA	0	NA	NA	NA	NA	NA	0	NA	NA	NA	NA	NA	0	NA	NA	NA	NA	NA	0	NA	NA	NA	NA	NA	0	NA	NA	NA	NA
Solyc00g500388.1.1	Unknown protein	-	-	-	-	-	-	-	0	NA	NA	NA	NA	NA	0	NA	NA	NA	NA	NA	0	NA	NA	NA	NA	NA	0	NA	NA	NA	NA	NA	0	NA	NA	NA	NA	NA	0	NA	NA	NA	NA	NA	0	NA	NA	NA	NA
Solyc00g500389.1.1	Unknown protein	-	-	-	-	-	-	-	0	NA	NA	NA	NA	NA	0	NA	NA	NA	NA	NA	0	NA	NA	NA	NA	NA	0	NA	NA	NA	NA	NA	0	NA	NA	NA	NA	NA	0	NA	NA	NA	NA	NA	0	NA	NA	NA	NA
Solyc00g500390.1.1	zinc finger CCCH domain-containing protein 24 (AHRD V3.3 --* XP_022001075.1)	-	-	-	-	-	-	-	0	NA	NA	NA	NA	NA	0	NA	NA	NA	NA	NA	0	NA	NA	NA	NA	NA	0	NA	NA	NA	NA	NA	0	NA	NA	NA	NA	NA	0	NA	NA	NA	NA	NA	0	NA	NA	NA	NA
Solyc00g500391.1.1	Unknown protein	-	-	-	-	-	-	-	0	NA	NA	NA	NA	NA	0	NA	NA	NA	NA	NA	0	NA	NA	NA	NA	NA	0	NA	NA	NA	NA	NA	0	NA	NA	NA	NA	NA	0	NA	NA	NA	NA	NA	0	NA	NA	NA	NA
Solyc00g500392.1.1	Unknown protein	-	-	-	-	-	-	-	0	NA	NA	NA	NA	NA	0	NA	NA	NA	NA	NA	0	NA	NA	NA	NA	NA	0	NA	NA	NA	NA	NA	0	NA	NA	NA	NA	NA	0	NA	NA	NA	NA	NA	0	NA	NA	NA	NA
Solyc00g500393.1.1	Unknown protein	-	-	-	-	-	-	-	0.10107	-0.948127	3.18534	-0.297653	0.765968	NA	0	NA	NA	NA	NA	NA	0.0925806	-0.317775	3.30558	-0.0961329	0.923415	NA	0	NA	NA	NA	NA	NA	0.105855	-0.564326	3.52153	-0.16025	0.872684	NA	0.0713965	-0.434616	3.06038	-0.142014	0.887069	NA	0	NA	NA	NA	NA
Solyc00g500394.1.1	Unknown protein	-	-	-	-	-	-	-	0	NA	NA	NA	NA	NA	0	NA	NA	NA	NA	NA	0	NA	NA	NA	NA	NA	0	NA	NA	NA	NA	NA	0	NA	NA	NA	NA	NA	0	NA	NA	NA	NA	NA	0	NA	NA	NA	NA
Solyc00g500395.1.1	Unknown protein	-	-	-	-	-	-	-	0	NA	NA	NA	NA	NA	0	NA	NA	NA	NA	NA	0	NA	NA	NA	NA	NA	0	NA	NA	NA	NA	NA	0	NA	NA	NA	NA	NA	0	NA	NA	NA	NA	NA	0	NA	NA	NA	NA
Solyc00g500396.1.1	Unknown protein	-	-	-	-	-	-	-	0	NA	NA	NA	NA	NA	0	NA	NA	NA	NA	NA	0	NA	NA	NA	NA	NA	0	NA	NA	NA	NA	NA	0	NA	NA	NA	NA	NA	0	NA	NA	NA	NA	NA	0	NA	NA	NA	NA
Solyc00g500397.1.1	Unknown protein	-	-	-	-	-	-	-	0.909626	-3.36648	3.13601	-1.07349	0.28305	0.510761	0	NA	NA	NA	NA	NA	0.833226	-2.73878	3.25801	-0.840628	0.400557	0.718637	0.0845156	0.870485	3.30558	0.263338	0.79229	NA	0.952694	-2.97852	3.47705	-0.856621	0.391654	NA	0.642569	-2.85224	3.00903	-0.947894	0.343183	0.998562	0.0475059	0.304958	3.06038	0.0996469	0.920625
Solyc00g500398.1.1	Unknown protein	-	-	-	-	-	-	-	0.303209	-1.66947	3.18534	-0.52411	0.600202	NA	0	NA	NA	NA	NA	NA	0.277742	-1.03911	3.30558	-0.314352	0.753254	NA	0	NA	NA	NA	NA	NA	0.317565	-1.28566	3.52153	-0.365086	0.715047	NA	0.21419	-1.15595	3.06038	-0.377715	0.705642	NA	0	NA	NA	NA	NA
Solyc00g500399.1.1	Unknown protein	-	-	-	-	-	-	-	0	NA	NA	NA	NA	NA	0	NA	NA	NA	NA	NA	0	NA	NA	NA	NA	NA	0	NA	NA	NA	NA	NA	0	NA	NA	NA	NA	NA	0	NA	NA	NA	NA	NA	0	NA	NA	NA	NA
Solyc00g500400.1.1	Unknown protein	-	-	-	-	-	-	-	0	NA	NA	NA	NA	NA	0	NA	NA	NA	NA	NA	0	NA	NA	NA	NA	NA	0	NA	NA	NA	NA	NA	0	NA	NA	NA	NA	NA	0	NA	NA	NA	NA	NA	0	NA	NA	NA	NA
Solyc00g500401.1.1	Unknown protein	-	-	-	-	-	-	-	0	NA	NA	NA	NA	NA	0	NA	NA	NA	NA	NA	0	NA	NA	NA	NA	NA	0	NA	NA	NA	NA	NA	0	NA	NA	NA	NA	NA	0	NA	NA	NA	NA	NA	0	NA	NA	NA	NA
Solyc00g500402.1.1	Unknown protein	-	-	-	-	-	-	-	0	NA	NA	NA	NA	NA	0	NA	NA	NA	NA	NA	0	NA	NA	NA	NA	NA	0	NA	NA	NA	NA	NA	0	NA	NA	NA	NA	NA	0	NA	NA	NA	NA	NA	0	NA	NA	NA	NA
Solyc00g500403.1.1	Unknown protein	-	-	-	-	-	-	-	0	NA	NA	NA	NA	NA	0	NA	NA	NA	NA	NA	0	NA	NA	NA	NA	NA	0	NA	NA	NA	NA	NA	0	NA	NA	NA	NA	NA	0	NA	NA	NA	NA	NA	0	NA	NA	NA	NA
Solyc00g500404.1.1	Unknown protein	-	-	-	-	-	-	-	0.162257	-0.371058	3.18534	-0.116489	0.907265	NA	0	NA	NA	NA	NA	NA	0.0925806	-0.317775	3.30558	-0.0961329	0.923415	NA	0	NA	NA	NA	NA	NA	0.105855	-0.564326	3.52153	-0.16025	0.872684	NA	0.0713965	-0.434616	3.06038	-0.142014	0.887069	NA	0	NA	NA	NA	NA
Solyc00g500405.1.1	Disease resistance protein (TIR-NBS-LRR class) family (AHRD V3.3 *-* A0A2U1N0W2_ARTAN)	-	-	-	-	-	-	-	0	NA	NA	NA	NA	NA	0	NA	NA	NA	NA	NA	0	NA	NA	NA	NA	NA	0	NA	NA	NA	NA	NA	0	NA	NA	NA	NA	NA	0	NA	NA	NA	NA	NA	0	NA	NA	NA	NA
Solyc00g500406.1.1	Disease resistance protein (TIR-NBS-LRR class) (AHRD V3.3 *-* A0A2K3PDT8_TRIPR)	-	-	-	-	-	-	-	0.341598	1.20481	2.70139	0.445997	0.655599	NA	0.395346	2.76152	3.04262	0.907612	0.364083	NA	0.186237	0.40356	3.30558	0.122084	0.902832	NA	0.212787	1.88744	3.27741	0.575894	0.564687	NA	0.341838	1.88666	3.42325	0.551132	0.581543	NA	0.186067	0.286725	3.06038	0.0936891	0.925356	NA	0	NA	NA	NA	NA
Solyc00g500407.1.1	Unknown protein	-	-	-	-	-	-	-	0	NA	NA	NA	NA	NA	0	NA	NA	NA	NA	NA	0	NA	NA	NA	NA	NA	0	NA	NA	NA	NA	NA	0	NA	NA	NA	NA	NA	0	NA	NA	NA	NA	NA	0	NA	NA	NA	NA
Solyc00g500408.1.1	Unknown protein	-	-	-	-	-	-	-	0.202139	-1.3088	3.18534	-0.410881	0.681159	NA	0	NA	NA	NA	NA	NA	0.185161	-0.678444	3.30558	-0.205242	0.837383	NA	0	NA	NA	NA	NA	NA	0.21171	-0.924994	3.52153	-0.262668	0.792806	NA	0.142793	-0.795285	3.06038	-0.259865	0.794968	NA	0	NA	NA	NA	NA
Solyc00g500409.1.1	Unknown protein	-	-	-	-	-	-	-	0.407005	1.53152	3.11775	0.491227	0.623266	NA	0.333653	2.50948	3.23081	0.776733	0.437316	NA	0.554402	2.56149	2.0851	1.22848	0.219268	NA	0	NA	NA	NA	NA	NA	0.105855	-0.564326	3.52153	-0.16025	0.872684	NA	0.310556	1.0018	2.54469	0.393684	0.693814	NA	0.0615333	0.304958	3.06038	0.0996469	0.920625
Solyc01g004000.1.1	Unknown protein	-	-	-	-	-	-	-	0	NA	NA	NA	NA	NA	0	NA	NA	NA	NA	NA	0	NA	NA	NA	NA	NA	0	NA	NA	NA	NA	NA	0	NA	NA	NA	NA	NA	0	NA	NA	NA	NA	NA	0	NA	NA	NA	NA
Solyc01g004002.1.1	Unknown protein	-	-	-	-	-	-	-	0	NA	NA	NA	NA	NA	0	NA	NA	NA	NA	NA	0	NA	NA	NA	NA	NA	0	NA	NA	NA	NA	NA	0	NA	NA	NA	NA	NA	0	NA	NA	NA	NA	NA	0	NA	NA	NA	NA
Solyc01g004004.1.1	Unknown protein	-	-	-	-	-	-	-	0	NA	NA	NA	NA	NA	0	NA	NA	NA	NA	NA	0	NA	NA	NA	NA	NA	0	NA	NA	NA	NA	NA	0	NA	NA	NA	NA	NA	0	NA	NA	NA	NA	NA	0	NA	NA	NA	NA
Solyc01g004006.1.1	Unknown protein	-	-	-	-	-	-	-	0	NA	NA	NA	NA	NA	0	NA	NA	NA	NA	NA	0	NA	NA	NA	NA	NA	0	NA	NA	NA	NA	NA	0	NA	NA	NA	NA	NA	0	NA	NA	NA	NA	NA	0	NA	NA	NA	NA
Solyc01g004008.1.1	Unknown protein	-	-	-	-	-	-	-	0.10107	-0.948127	3.18534	-0.297653	0.765968	NA	0.0833905	0.86467	3.30558	0.261579	0.793646	NA	0.0925806	-0.317775	3.30558	-0.0961329	0.923415	NA	0	NA	NA	NA	NA	NA	0.105855	-0.564326	3.52153	-0.16025	0.872684	NA	0.0713965	-0.434616	3.06038	-0.142014	0.887069	NA	0.0633452	0.304958	3.06038	0.0996469	0.920625
Solyc01g005000.3.1	Glutamate decarboxylase (AHRD V3.3 *** B1Q3F2_SOLLC)	GO:0016831,GO:0019752,GO:0030170	-	-	K01580	E4.1.1.15; glutamate decarboxylase [EC:4.1.1.15]	sly00410 (beta-Alanine metabolism), sly00250 (Alanine, aspartate and glutamate metabolism), sly00650 (Butanoate metabolism), sly00430 (Taurine and hypotaurine metabolism)	-	96.4747	0.22695	0.34837	0.651463	0.514748	0.721165	16.497	0.265589	0.461389	0.57563	0.564865	0.764669	62.9127	-1.09738	0.404835	-2.71068	0.00671462	0.0658254	15.1175	-0.123476	0.411147	-0.30032	0.763933	0.887716	68.1255	-1.18714	0.467436	-2.53968	0.0110954	0.149337	77.3462	-0.0586897	0.341787	-0.171714	0.863662	0.998562	17.2494	0.158898	0.373246	0.425719	0.670313
Solyc01g005010.4.1	protein XRI1-like (AHRD V3.3 *** A0A2I4FA04_9ROSI)	-	-	-	-	-	-	-	103.677	-1.02742	0.323464	-3.1763	0.00149168	0.0103892	3.15653	-0.732912	0.9013	-0.813171	0.41612	0.647681	103.188	-0.238193	0.339681	-0.701226	0.483162	0.777643	3.79966	0.208808	0.801494	0.260524	0.79446	0.90432	112.71	-0.0810868	0.384199	-0.211054	0.832845	0.96011	107.31	-0.136737	0.296321	-0.46145	0.644476	0.998562	3.20744	-0.561014	0.769027	-0.729512	0.465689
Solyc01g005020.3.1	Salt Overly Sensitive 1	GO:0006812,GO:0015299,GO:0016021,GO:0055085	-	-	-	-	-	-	1514.31	-0.0486318	0.128503	-0.378447	0.705099	0.84938	666.16	-0.669282	0.182762	-3.66204	0.000250215	0.00215899	1329.67	0.115781	0.113083	1.02385	0.305905	0.641204	714.042	-0.30768	0.152499	-2.01759	0.0436336	0.169963	1421.48	0.21655	0.107725	2.01022	0.0444084	0.320051	1439.91	0.209741	0.0957325	2.19091	0.0284581	0.474789	777.072	-0.0820887	0.1404	-0.584679	0.558764
Solyc01g005030.4.1	MAP kinase kinase kinase 1	GO:0016021	-	TKL-Pl-1	-	-	-	-	2573.67	-0.203483	0.134925	-1.50812	0.131525	0.311147	1076.55	-0.895091	0.134626	-6.64873	2.95641e-11	7.76749e-10	2275.35	-0.0222199	0.181336	-0.122535	0.902476	0.972624	1164.53	-0.442352	0.118597	-3.72987	0.000191579	0.00250116	2473.98	0.140161	0.162553	0.862251	0.388549	0.788148	2372.63	0.0145827	0.13993	0.104214	0.917	0.998562	1252.54	-0.196742	0.121998	-1.61266	0.106818
Solyc01g005040.3.1	CASP-like protein (AHRD V3.3 *** A0A2G3CF58_CAPCH)	-	-	-	-	-	-	-	7.38759	-2.61595	0.991811	-2.63755	0.00835071	0.0419603	2.3367	0.874896	1.08793	0.804187	0.421289	0.652058	14.4855	1.43364	0.804617	1.78177	0.0747863	0.313945	1.80188	-0.113365	1.12722	-0.10057	0.919891	0.964869	12.7491	1.10597	0.990027	1.11711	0.263948	0.694234	12.1869	0.643296	0.893767	0.719758	0.471674	0.998562	1.56657	-0.714621	1.18448	-0.603322	0.546294
Solyc01g005050.4.1	CASP-like protein (AHRD V3.3 --* A0A2G3CF58_CAPCH)	-	-	-	-	-	-	-	0	NA	NA	NA	NA	NA	0	NA	NA	NA	NA	NA	0	NA	NA	NA	NA	NA	0	NA	NA	NA	NA	NA	0	NA	NA	NA	NA	NA	0	NA	NA	NA	NA	NA	0	NA	NA	NA	NA
Solyc01g005060.3.1	Zinc finger protein (AHRD V3.3 *** A0A200QDS5_9MAGN)	-	C2H2	-	-	-	-	-	58.3021	0.327291	0.223807	1.46238	0.143637	0.330897	34.2334	0.903696	0.424851	2.12709	0.0334125	0.120364	50.6521	0.479152	0.304818	1.57193	0.115968	0.398571	24.7131	-0.342344	0.398384	-0.859332	0.390157	0.632179	45.5144	-0.196203	0.286661	-0.684441	0.493697	0.839638	49.3421	0.168347	0.183378	0.918034	0.358601	0.998562	26.4795	-0.147308	0.345855	-0.425923	0.670164
Solyc01g005070.3.1	ENTH/ANTH/VHS superfamily protein (AHRD V3.3 *** AT1G68110.1)	GO:0005543	-	-	-	-	-	-	0.181829	1.14152	3.16191	0.36102	0.718084	NA	0	NA	NA	NA	NA	NA	0.0662365	0.76423	3.30558	0.231194	0.817164	NA	0	NA	NA	NA	NA	NA	0.21008	1.98284	3.44381	0.575769	0.564771	NA	0.206715	1.23758	3.0559	0.40498	0.685492	NA	0	NA	NA	NA	NA
Solyc01g005080.3.1	65-kDa microtubule-associated protein 6 (AHRD V3.3 *** A0A2G2XSF2_CAPBA),Pfam:PF03999	-	-	-	K16732	-	-	-	827.866	-0.752126	0.234094	-3.21293	0.00131389	0.00934002	136.796	1.0484	0.353541	2.96543	0.00302261	0.0181797	814.971	-0.0632299	0.284629	-0.222149	0.824198	0.944214	107.008	0.23059	0.334436	0.689489	0.490516	0.712484	875.696	0.0297489	0.31051	0.0958064	0.923674	0.983356	912.316	0.183099	0.215142	0.85106	0.394736	0.998562	99.7231	-0.174958	0.27077	-0.646149	0.518183
Solyc01g005090.3.1	Type I inositol polyphosphate 5-phosphatase 5 (AHRD V3.3 *-* IP5P5_ARATH)	-	-	-	-	-	-	-	0.10107	-0.948127	3.18534	-0.297653	0.765968	NA	0.408035	-0.579412	2.34022	-0.247589	0.804452	NA	0.0925806	-0.317775	3.30558	-0.0961329	0.923415	NA	0.40326	-0.575424	2.30635	-0.249496	0.802977	NA	0.105855	-0.564326	3.52153	-0.16025	0.872684	NA	0.0713965	-0.434616	3.06038	-0.142014	0.887069	NA	0.250795	-1.50467	2.64886	-0.568045	0.570004
Solyc01g005100.4.1	2-oxoglutarate (2OG) and Fe(II)-dependent oxygenase superfamily protein (AHRD V3.3 *** AT1G68080.1)	GO:0016491,GO:0055114	-	-	-	-	-	-	223.859	-0.257644	0.145098	-1.77565	0.0757902	0.214426	91.7081	-0.74757	0.252311	-2.96289	0.00304763	0.018304	193.65	-0.175736	0.19794	-0.887827	0.374634	0.696923	99.0259	-0.335697	0.21381	-1.57007	0.116398	0.315656	211.697	-0.0138	0.160456	-0.086005	0.931462	0.985113	219.209	0.147201	0.126882	1.16015	0.245989	0.998562	107.855	-0.0933764	0.216626	-0.43105	0.666432
Solyc01g005110.3.1	Dolichol-phosphate mannosyltransferase-related protein (AHRD V3.3 *** A0A2U1LCX2_ARTAN)	GO:0006486	-	-	K09659	DPM3; dolichol-phosphate mannosyltransferase subunit 3	sly00510 (N-Glycan biosynthesis)	-	169.42	0.204419	0.216118	0.945868	0.344216	0.574717	143.807	0.746535	0.220472	3.38608	0.000708991	0.00541194	125.171	-0.366388	0.279602	-1.31039	0.190065	0.511731	133.211	0.480179	0.202139	2.37549	0.0175256	0.0923744	134.92	-0.30703	0.281079	-1.09233	0.274689	0.70248	133.17	-0.137858	0.228063	-0.604475	0.545528	0.998562	127.402	0.0900686	0.181529	0.496168	0.619776
Solyc01g005120.3.1	Xyloglucan endotransglucosylase/hydrolase (AHRD V3.3 *** A0A2G3AYH1_CAPCH)	GO:0004553,GO:0005975	-	-	K08235	-	-	-	120.714	0.805094	0.189208	4.25507	2.09e-05	0.00026839	54.6348	0.394942	0.345804	1.1421	0.253413	0.485664	110.649	1.1373	0.181116	6.2794	3.39888e-10	2.10798e-08	54.177	0.348568	0.355494	0.980516	0.326832	0.573262	107.648	1.05701	0.196703	5.37367	7.71513e-08	8.80663e-06	100.712	0.557649	0.214244	2.60286	0.00924493	0.240589	56.4906	0.234694	0.294592	0.796674	0.425641
Solyc01g005130.2.1	Zinc finger protein 1 (AHRD V3.3 *** A0A2G2XSH3_CAPBA)	-	-	-	-	-	-	-	353.407	-0.39134	0.219125	-1.78592	0.074112	0.211219	368.065	-0.072414	0.252347	-0.286962	0.774141	0.894318	284.238	-0.740715	0.270317	-2.74017	0.00614066	0.06173	351.961	-0.296843	0.171659	-1.72927	0.0837615	0.257685	322.285	-0.403325	0.302803	-1.33197	0.18287	0.605812	318.983	-0.180746	0.19222	-0.940308	0.34706	0.998562	377.018	-0.122263	0.171572	-0.712605	0.47609
Solyc01g005140.3.1	Cytochrome b561/ferric reductase transmembrane (AHRD V3.3 *** A0A2U1MNP8_ARTAN)	-	-	-	K08360	-	-	-	491.631	-0.368022	0.155249	-2.37053	0.0177624	0.0749589	963.485	-0.530357	0.319263	-1.66119	0.0966753	0.257993	484.476	0.266991	0.293723	0.908988	0.363357	0.689975	959.071	-0.579713	0.264588	-2.191	0.0284519	0.128435	461.626	-0.188359	0.148084	-1.27197	0.203383	0.629208	471.496	0.0164802	0.111083	0.148359	0.882059	0.998562	1045.2	-0.22797	0.210109	-1.08501	0.277918
Solyc01g005150.3.1	Cytochrome b561/ferric reductase transmembrane protein family (AHRD V3.3 *** A0A2U1MNM8_ARTAN)	-	-	-	K08360	-	-	-	3.57784	0.27489	0.72489	0.379217	0.704527	0.849021	0.154123	-0.578004	3.30558	-0.174857	0.861192	NA	3.60254	0.894815	0.884048	1.01218	0.311452	0.646105	0.669718	2.41445	1.50947	1.59953	0.109703	NA	3.97291	1.17062	0.865654	1.3523	0.17628	0.595692	3.05998	0.182146	0.76489	0.238133	0.811778	0.998562	0.576874	1.59277	1.5419	1.03299	0.301608
Solyc01g005160.4.1	Avr9/Cf-9 rapidly elicited protein 1	GO:0004842,GO:0016567	-	-	-	-	-	-	4.06545	2.90684	0.945615	3.07402	0.00211193	0.0138105	83.9104	5.99621	1.0741	5.58256	2.37008e-08	4.51387e-07	2.34754	2.38585	1.31026	1.8209	0.0686216	0.299966	14.1017	3.16816	0.847408	3.73864	0.000185018	0.00242761	1.02965	-0.0634143	2.00145	-0.0316842	0.974724	NA	0.624428	-1.79868	1.78558	-1.00734	0.313773	0.998562	6.18616	1.06958	0.863098	1.23923	0.215261
Solyc01g005180.1.1	protein LITTLE ZIPPER 3 (AHRD V3.3 *-* A0A2I4E2N9_9ROSI)	-	-	-	-	-	-	-	4.85142	-1.07109	0.960671	-1.11494	0.264875	0.490684	5.02192	-0.0389849	0.688673	-0.0566088	0.954857	0.981439	5.99919	0.583193	0.783839	0.744022	0.456863	0.761496	5.03586	-0.0698158	0.797453	-0.0875484	0.930236	0.96882	5.88818	0.429301	0.902549	0.475654	0.634321	0.894307	5.10926	-0.133556	0.60339	-0.221343	0.824825	0.998562	5.20845	-0.0536442	0.526362	-0.101915	0.918824
Solyc01g005210.4.1	Trehalose-6-phosphate synthase (AHRD V3.3 *** E5GC29_CUCME)	GO:0003824,GO:0005992	-	-	-	-	-	-	2464.43	0.0344205	0.154667	0.222546	0.823889	0.914891	2126.48	-0.27262	0.12987	-2.09918	0.035801	0.126904	1988.13	-0.160502	0.184422	-0.870295	0.384139	0.704093	2035.36	-0.521028	0.120709	-4.31639	1.58602e-05	0.000273582	2090.3	-0.203143	0.194548	-1.04418	0.296403	0.721358	2107.51	-0.0264844	0.154003	-0.171974	0.863458	0.998562	2452.25	0.0970094	0.129649	0.748244	0.454313
Solyc01g005220.3.1	MACPF domain-containing protein (AHRD V3.3 *** A0A2G3AYJ5_CAPCH)	-	-	-	-	-	-	-	200.199	0.387609	0.212384	1.82504	0.0679949	0.198745	436.872	1.71569	0.215132	7.97505	1.5232e-15	6.0597e-14	172.435	0.517243	0.255374	2.02543	0.0428233	0.227049	398.868	1.48804	0.192904	7.71389	1.22035e-14	7.76758e-13	164.975	0.19311	0.247202	0.781183	0.434695	0.81285	159.744	0.068444	0.185547	0.368877	0.712219	0.998562	273.371	0.133687	0.190312	0.702463	0.482391
Solyc01g005230.4.1	S-adenosyl-L-methionine-dependent methyltransferases superfamily protein (AHRD V3.3 *** A0A2U1QHF5_ARTAN)	GO:0008168	-	-	-	-	-	-	10.9705	-0.593199	0.767708	-0.772688	0.439707	0.66248	1.65396	3.91737	1.20268	3.25721	0.00112514	0.00803756	9.88662	-0.335261	0.80973	-0.414041	0.678844	0.884136	0.831315	2.77933	1.43378	1.93846	0.0525667	0.192391	12.231	0.421588	0.83822	0.502956	0.614995	0.889	10.8477	-0.042916	0.626933	-0.068454	0.945424	0.998562	0.207189	-0.416379	2.77264	-0.150174	0.880627
Solyc01g005240.4.1	Aspartokinase (AHRD V3.3 *** A0A2I4FQZ8_9ROSI)	-	-	-	K00928	lysC; aspartate kinase [EC:2.7.2.4]	sly00270 (Cysteine and methionine metabolism), sly00260 (Glycine, serine and threonine metabolism), sly00300 (Lysine biosynthesis), sly00261 (Monobactam biosynthesis)	-	812.431	-0.116154	0.174981	-0.663809	0.506812	0.715205	683.276	0.502261	0.223146	2.25082	0.0243972	0.0951343	693.975	-0.076188	0.244906	-0.311091	0.755731	0.917312	623.816	0.147952	0.195079	0.758422	0.448199	0.68141	751.084	0.0549438	0.168741	0.325611	0.744719	0.932025	671.017	-0.250838	0.178355	-1.40639	0.159607	0.942368	640.623	0.045072	0.148278	0.303968	0.761152
Solyc01g005250.4.1	Aspartate-semialdehyde dehydrogenase (AHRD V3.3 *** A0A2G3AYJ3_CAPCH)	GO:0016620,GO:0051287,GO:0055114	-	-	K00133	asd; aspartate-semialdehyde dehydrogenase [EC:1.2.1.11]	sly00270 (Cysteine and methionine metabolism), sly00260 (Glycine, serine and threonine metabolism), sly00300 (Lysine biosynthesis), sly00261 (Monobactam biosynthesis)	-	756.79	-0.153233	0.171134	-0.895401	0.370573	0.600801	702.356	0.148378	0.217955	0.680773	0.496015	0.71312	596.612	-0.528015	0.263931	-2.00058	0.0454379	0.235636	709.835	0.17473	0.197939	0.882749	0.377372	0.620771	652.904	-0.399231	0.190648	-2.09408	0.036253	0.288914	637.729	-0.217967	0.176639	-1.23397	0.217214	0.988652	745.508	0.124851	0.161402	0.77354	0.439203
Solyc01g005253.1.1	Sec14p-like phosphatidylinositol transfer family protein (AHRD V3.3 *** A0A1Y1I4L4_KLENI)	-	-	-	-	-	-	-	52.5665	0.249652	0.209295	1.19282	0.232939	0.452255	20.1259	0.641728	0.321127	1.99836	0.0456778	0.151502	42.9359	0.156674	0.252888	0.619539	0.535562	0.80924	20.8289	0.752442	0.313233	2.40218	0.0162976	0.0877119	45.101	0.184194	0.264382	0.696696	0.485993	0.83661	42.7391	-0.000960588	0.204614	-0.00469463	0.996254	0.999486	18.899	0.156818	0.271355	0.577906	0.563328
Solyc01g005257.1.1	Sec14p-like phosphatidylinositol transfer family protein (AHRD V3.3 *** A0A1Y1I4L4_KLENI)	-	-	-	-	-	-	-	106.498	0.262943	0.20369	1.2909	0.196738	0.406021	25.6768	0.123465	0.347346	0.355453	0.72225	0.864712	95.065	0.504756	0.245874	2.05291	0.0400814	0.217981	24.2832	-0.12275	0.331596	-0.370179	0.711249	0.858166	98.7088	0.540478	0.303571	1.7804	0.0750104	0.412992	91.2633	0.160847	0.201829	0.796945	0.425483	0.998562	28.0433	0.19773	0.257091	0.769106	0.44183
Solyc01g005280.3.1	Sec14p-like phosphatidylinositol transfer family protein (AHRD V3.3 *** A0A1Y1I4L4_KLENI)	-	-	-	-	-	-	-	82.7668	-0.205891	0.452034	-0.455477	0.648766	0.813732	2.69799	-0.0298786	0.885872	-0.0337279	0.973094	0.989671	79.4553	0.313624	0.503077	0.623411	0.533015	0.80811	3.17623	0.579005	0.808508	0.716141	0.473905	0.700801	85.6558	0.470994	0.598612	0.786809	0.431394	0.81074	72.4662	-0.143378	0.411268	-0.348625	0.727371	0.998562	3.67534	0.666847	0.60217	1.10741	0.268118
Solyc01g005290.4.1	Sec14p-like phosphatidylinositol transfer family protein (AHRD V3.3 *** A0A1Y1I4L4_KLENI)	-	-	-	-	-	-	-	90.1318	-0.578168	0.532949	-1.08485	0.27799	0.505325	123.297	-0.553455	0.313429	-1.76581	0.0774281	0.220587	86.4068	-0.0360895	0.741057	-0.0487001	0.961158	0.990578	125.4	-0.478382	0.233263	-2.05083	0.0402838	0.16102	100.597	0.436395	0.889118	0.490818	0.623555	0.891297	89.992	-0.00146653	0.615592	-0.0023823	0.998099	0.999691	142.876	-0.0450742	0.243975	-0.184749	0.853426
Solyc01g005300.4.1	Adagio-like protein 1 (AHRD V3.3 *** A0A1U8H9V5_CAPAN)	GO:0005515	-	-	K12116	FKF1; flavin-binding kelch repeat F-box protein 1	sly04712 (Circadian rhythm - plant)	-	1028.84	-0.30141	0.150934	-1.99696	0.0458298	0.150595	955.617	-0.611094	0.187922	-3.25185	0.00114656	0.00816854	889.98	-0.227239	0.163779	-1.38747	0.165297	0.480039	959.319	-0.609121	0.153753	-3.96168	7.44245e-05	0.00109277	936.297	-0.285647	0.164365	-1.73788	0.0822326	0.433348	954.232	-0.0358398	0.142693	-0.251168	0.801684	0.998562	1096.12	-0.100397	0.170038	-0.590441	0.554895
Solyc01g005310.3.1	Dynamin (AHRD V3.3 *** E5GB64_CUCME)	GO:0005525	-	-	K01528	DNM1_3; dynamin 1/3 [EC:3.6.5.5]	sly04144 (Endocytosis)	-	2.54606	-0.0136066	0.970591	-0.0140189	0.988815	0.994585	1.57661	-0.847577	1.17104	-0.723782	0.4692	0.692934	2.46189	0.503587	1.10752	0.454699	0.649326	0.870912	1.4806	-1.30841	1.28383	-1.01914	0.308135	0.55416	2.00924	-0.693858	1.26957	-0.546531	0.584701	0.876852	1.66886	-0.913488	1.09293	-0.835813	0.40326	0.998562	1.57631	-0.666372	1.14236	-0.583327	0.559673
Solyc01g005320.2.1	3-oxo-5-alpha-steroid 4-dehydrogenase (DUF1295) (AHRD V3.3 *** O81042_ARATH)	-	-	-	-	-	-	-	1.70189	0.791603	1.03534	0.764584	0.444519	0.666503	0.939993	-0.314395	1.55343	-0.202387	0.839614	0.927786	1.39265	0.743004	1.43114	0.519169	0.603643	0.848573	0.836322	-0.965486	1.73384	-0.556849	0.577631	0.776718	1.62336	1.21894	1.25922	0.968006	0.333042	0.747832	2.43999	1.65328	0.920546	1.79598	0.0724978	0.749073	0.648052	-1.85077	1.55089	-1.19336	0.232728
Solyc01g005330.3.1	Microtubule-associated protein 70 (AHRD V3.3 *** A0A200QNX4_9MAGN)	GO:0007010,GO:0008017	-	-	-	-	-	-	902.622	-0.262075	0.181876	-1.44096	0.149597	0.340331	407.28	-0.482379	0.244097	-1.97618	0.0481343	0.157165	834.555	0.113669	0.218197	0.520949	0.602402	0.848056	445.318	-0.0594084	0.191732	-0.309851	0.756674	0.883842	867.57	0.0722708	0.234892	0.307676	0.758329	0.936719	909.491	0.222379	0.192494	1.15525	0.247986	0.998562	451.531	-0.133262	0.161308	-0.826133	0.408729
Solyc01g005340.3.1	Ankyrin repeat-containing protein (AHRD V3.3 *** A0A2G2XSI9_CAPBA)	GO:0005515	-	-	-	-	-	-	691.945	-0.349974	0.119313	-2.93325	0.00335432	0.0201343	766.356	-0.486222	0.166065	-2.92791	0.0034125	0.0201335	635.965	-0.00169782	0.161104	-0.0105387	0.991591	0.997718	804.581	-0.25189	0.147938	-1.70268	0.0886288	0.26651	679.479	0.0761263	0.140419	0.542138	0.587724	0.878695	671.799	0.0625007	0.100081	0.624501	0.532298	0.998562	869.374	-0.068879	0.116326	-0.592118	0.553771
Solyc01g005350.4.1	S-adenosyl-L-methionine-dependent methyltransferases superfamily protein (AHRD V3.3 *** A0A2U1QHF5_ARTAN)	GO:0008168	-	-	-	-	-	-	0	NA	NA	NA	NA	NA	0	NA	NA	NA	NA	NA	0	NA	NA	NA	NA	NA	0	NA	NA	NA	NA	NA	0	NA	NA	NA	NA	NA	0	NA	NA	NA	NA	NA	0	NA	NA	NA	NA
Solyc01g005360.4.1	S-adenosyl-L-methionine-dependent methyltransferases superfamily protein (AHRD V3.3 *** A0A2U1QHF5_ARTAN)	GO:0008168	-	-	-	-	-	-	0.303209	-1.66947	3.18534	-0.52411	0.600202	NA	0	NA	NA	NA	NA	NA	0.277742	-1.03911	3.30558	-0.314352	0.753254	NA	0	NA	NA	NA	NA	NA	0.317565	-1.28566	3.52153	-0.365086	0.715047	NA	0.21419	-1.15595	3.06038	-0.377715	0.705642	NA	0	NA	NA	NA	NA
Solyc01g005370.3.1	Calcium-dependent protein kinase (AHRD V3.3 *-* CDPK_DAUCA)	GO:0005509	-	-	K13448	CML; calcium-binding protein CML	sly04626 (Plant-pathogen interaction)	-	345.407	-0.138022	0.259274	-0.532339	0.594491	0.778491	194.716	0.169168	0.184085	0.918969	0.358112	0.595372	287.347	-0.232598	0.298295	-0.779757	0.435534	0.746556	189.389	0.0426729	0.142563	0.299327	0.76469	0.888073	304.421	-0.249553	0.318193	-0.784284	0.432874	0.81149	290.749	-0.211896	0.272874	-0.776535	0.437433	0.998562	227.168	0.392575	0.188424	2.08346	0.037209
Solyc01g005380.3.1	Histone-lysine N-methyltransferase setd3 (AHRD V3.3 *** A0A1J3D0A4_NOCCA)	GO:0005515	SET	-	-	-	-	-	180.28	-0.0972428	0.152016	-0.639688	0.522376	0.727487	218.047	-0.364043	0.187916	-1.93726	0.0527131	0.167626	148.515	-0.228349	0.212615	-1.074	0.282822	0.61797	220.9	-0.321752	0.169501	-1.89824	0.057665	0.204325	160.054	-0.143326	0.18844	-0.760593	0.4469	0.821008	155.079	-0.115806	0.166518	-0.695459	0.486768	0.998562	240.666	-0.084485	0.172236	-0.490518	0.623767
Solyc01g005390.3.1	Nudix hydrolase (AHRD V3.3 *** A0A2U1MBD3_ARTAN)	GO:0016787	-	-	K07766	-	-	-	3.6191	0.930694	0.870962	1.06858	0.285259	0.513338	56.5848	0.820469	0.580624	1.41308	0.157632	0.3598	2.41683	0.305543	1.21475	0.251527	0.801407	0.935822	43.8791	-0.12674	0.577251	-0.219558	0.826215	0.920184	2.34057	-0.0762825	1.41438	-0.0539334	0.956988	0.990267	2.37641	0.0435876	1.00741	0.0432671	0.965489	0.998562	47.6141	0.0258874	0.435305	0.0594696	0.952578
Solyc01g005400.3.1	Caleosin (AHRD V3.3 *** A0A200QL80_9MAGN)	-	-	-	K17991	PXG; peroxygenase [EC:1.11.2.3]	sly00073 (Cutin, suberine and wax biosynthesis)	-	34.1618	-1.44877	0.422144	-3.43193	0.000599313	0.00482515	7.14106	0.103924	0.70082	0.148289	0.882115	0.946878	46.3375	0.720164	0.500117	1.43999	0.14987	0.457891	6.33185	-0.43609	0.579948	-0.751946	0.452083	0.684136	52.9287	1.1125	0.522637	2.12862	0.0332853	0.276593	52.1344	0.719969	0.365134	1.97179	0.0486334	0.626387	9.56597	0.684276	0.410249	1.66795	0.0953255
Solyc01g005410.4.1	Caleosin (AHRD V3.3 *** A0A200QL80_9MAGN)	-	-	-	K17991	PXG; peroxygenase [EC:1.11.2.3]	sly00073 (Cutin, suberine and wax biosynthesis)	-	162.267	0.952735	0.323878	2.94165	0.00326473	0.0196672	16.847	1.89846	0.547571	3.46705	0.000526207	0.00418046	141.369	1.15197	0.384075	2.99933	0.00270571	0.0332608	11.35	0.881569	0.602006	1.46439	0.143089	0.357142	106.966	0.0550893	0.407804	0.135088	0.892543	0.973644	134.331	0.664749	0.340388	1.95292	0.0508294	0.642145	9.93989	0.209422	0.552924	0.378754	0.704871
Solyc01g005420.2.1	C2 calcium-dependent membrane targeting (AHRD V3.3 *-* A0A2U1LLL4_ARTAN)	-	-	-	-	-	-	-	5.92951	0.524131	0.611599	0.856985	0.391453	0.61953	5.60067	1.78794	0.885006	2.02025	0.0433573	0.146039	4.07051	-0.199414	0.844628	-0.236097	0.813357	0.940161	3.17319	0.151852	1.05055	0.144545	0.88507	0.948237	4.47937	-0.0534719	0.939904	-0.0568908	0.954632	0.989448	4.40042	-0.0287354	0.534725	-0.0537386	0.957143	0.998562	2.20904	-1.37527	1.03196	-1.33268	0.182637
Solyc01g005430.3.1	Plant ubx domain-containing protein 2 (AHRD V3.3 *** A0A1J6HWL3_NICAT)	GO:0005515	-	-	K14011	UBXN6; UBX domain-containing protein 6	sly04141 (Protein processing in endoplasmic reticulum)	-	193.251	-0.190923	0.17071	-1.11841	0.263394	0.488983	376.516	0.663445	0.414941	1.59889	0.109845	0.281674	167.849	-0.0794585	0.257822	-0.308191	0.757937	0.918693	284.573	-0.512565	0.331421	-1.54657	0.121968	0.324704	166.47	-0.470644	0.191393	-2.45905	0.0139306	0.170576	180.704	0.0611872	0.158154	0.386883	0.698843	0.998562	312.563	-0.16411	0.297935	-0.550825	0.581753
Solyc01g005440.4.1	Jasmonate ZIM-domain protein 2 (AHRD V3.3 *** B3Y562_TOBAC)	-	Tify	-	K13464	JAZ; jasmonate ZIM domain-containing protein	sly04075 (Plant hormone signal transduction)	JA Signaling/Response	1680.08	0.00215783	0.20629	0.0104602	0.991654	0.995229	1054.7	0.186144	0.27179	0.684882	0.493418	0.711333	1297.02	-0.417463	0.306413	-1.36242	0.173066	0.490533	935.189	-0.371274	0.259029	-1.43333	0.151763	0.370447	1427.99	-0.23983	0.266535	-0.899806	0.368223	0.773358	1508.24	0.0884401	0.24589	0.359673	0.719091	0.998562	986.722	-0.20925	0.223776	-0.935086	0.349744
Solyc01g005450.3.1	F-box protein SKIP28 (AHRD V3.3 *** A0A2I4F4P9_9ROSI)	GO:0005515	-	-	-	-	-	-	66.2748	-0.181909	0.254966	-0.713466	0.475558	0.691	10.8203	-0.295329	0.448669	-0.658234	0.510388	0.725065	59.0164	0.0393357	0.278634	0.141173	0.887733	0.968504	12.3027	0.254116	0.403876	0.629194	0.529222	0.744282	63.3594	0.131914	0.244372	0.53981	0.589328	0.879737	64.122	0.154772	0.196398	0.788054	0.430665	0.998562	12.3977	0.0672986	0.322183	0.208883	0.834539
Solyc01g005460.4.1	Dynein light chain (AHRD V3.3 *** A0A1U8EJW7_CAPAN)	GO:0007017,GO:0030286	-	-	K10418	-	-	-	1.6347	3.02763	1.19109	2.5419	0.0110252	0.0518931	0.167037	1.56211	3.29916	0.473488	0.635865	NA	1.10497	2.8363	1.784	1.58986	0.111867	0.390389	0.102191	0.870485	3.30558	0.263338	0.79229	NA	0.775565	2.32928	2.4328	0.957445	0.338343	NA	0.621814	1.24996	2.01576	0.620095	0.535195	0.998562	0.0665013	0.304958	3.06038	0.0996469	0.920625
Solyc01g005470.3.1	protein PLANT CADMIUM RESISTANCE 2-like (AHRD V3.3 *** A0A1U8ETE7_CAPAN)	-	-	-	-	-	-	-	107.027	1.726	0.359903	4.79572	1.62e-06	2.69e-05	1683.37	4.79307	0.724131	6.61907	3.61475e-11	9.39166e-10	60.3047	0.827503	0.457002	1.81072	0.0701841	0.303445	560.241	2.97484	0.668595	4.44939	8.61155e-06	0.000158606	50.0592	-0.0434654	0.456769	-0.0951584	0.924189	0.983413	42.8273	-0.44938	0.353751	-1.27033	0.203967	0.983798	176.205	-0.0287989	0.592298	-0.0486224	0.96122
Solyc01g005480.3.1	transmembrane protein%2C putative (DUF677) (AHRD V3.3 *** AT3G19330.4)	-	-	-	-	-	-	-	77.261	0.041524	0.202012	0.205552	0.837141	0.921882	101.082	0.214196	0.241376	0.887397	0.374865	0.610337	58.7203	-0.45512	0.300274	-1.51568	0.1296	0.423859	101.523	0.219159	0.213905	1.02456	0.305569	0.552143	65.8051	-0.160365	0.244876	-0.654882	0.512544	0.846567	64.7972	-0.0775247	0.21417	-0.361978	0.717369	0.998562	91.9186	-0.279047	0.17796	-1.56803	0.116874
Solyc01g005490.3.1	IAA-amino acid hydrolase ILR1 (AHRD V3.3 *** A0A2G2WJJ8_CAPBA)	GO:0016787	-	-	K14664	-	-	-	383.24	0.388	0.103367	3.75362	0.000174302	0.00170341	134.572	0.597603	0.229871	2.59973	0.00932981	0.045715	318.356	0.386459	0.14542	2.65753	0.0078716	0.0738867	125.116	0.324764	0.213062	1.52427	0.127441	0.333509	316.907	0.205645	0.139013	1.47932	0.139054	0.541329	322.234	0.213766	0.105453	2.02713	0.0426495	0.589484	127.932	0.160035	0.195445	0.818824	0.412887
Solyc01g005500.3.1	NAD(P)-binding Rossmann-fold superfamily protein (AHRD V3.3 *** A0A2U1PL19_ARTAN),Pfam:PF13561	-	-	-	-	-	-	-	161.552	7.2207	0.783446	9.21659	3.07e-20	2.83e-18	882.917	6.34194	0.704097	9.00719	2.1141e-19	1.17082e-17	105.115	7.05306	0.957651	7.36496	1.77197e-13	1.69146e-11	518.296	5.54394	0.700545	7.91375	2.49752e-15	1.72041e-13	3.62805	1.47137	1.08061	1.3616	0.173323	0.592755	1.95566	-0.619769	1.04767	-0.591572	0.554137	0.998562	42.1017	0.607172	0.573315	1.05906	0.289574
Solyc01g005510.3.1	L-ascorbate oxidase homolog (AHRD V3.3 *** Q6UN75_TOBAC)	GO:0005507,GO:0016491,GO:0055114	-	-	K00423	E1.10.3.3; L-ascorbate oxidase [EC:1.10.3.3]	sly00053 (Ascorbate and aldarate metabolism)	-	0.232573	-0.731728	3.18534	-0.229718	0.818311	NA	0.468	0.14132	2.04343	0.069158	0.944864	NA	0.415284	1.38038	3.18508	0.433388	0.664733	NA	0.567562	0.724062	1.72225	0.420417	0.674181	NA	0.240195	0.0367909	3.52153	0.0104474	0.991664	NA	0.321586	0.574721	3.05479	0.188138	0.850769	NA	0.307214	-1.10121	2.17764	-0.505689	0.613075
Solyc01g005520.4.1	Protein LOW PSII ACCUMULATION 1, chloroplastic (AHRD V3.3 *-* A0A1J3E7D8_NOCCA)	-	-	-	-	-	-	-	507.775	-0.280165	0.157415	-1.77978	0.0751114	0.213228	181.08	-0.443	0.242044	-1.83025	0.0672131	0.199113	474.467	0.135109	0.193902	0.696789	0.485935	0.779131	180.154	-0.492093	0.232567	-2.11592	0.034352	0.145738	493.547	0.10255	0.180159	0.569217	0.569209	0.870053	490.626	0.09304	0.131352	0.708324	0.478744	0.998562	207.712	-0.0152555	0.194563	-0.0784093	0.937502
Solyc01g005530.3.1	nuclear polyadenylated RNA-binding protein (AHRD V3.3 *** AT3G13480.2)	-	-	-	-	-	-	-	60.8197	0.135346	0.198484	0.681897	0.495304	0.70734	41.9073	0.349821	0.309377	1.13073	0.258169	0.491118	46.7723	-0.252549	0.225032	-1.12228	0.261745	0.597112	38.5158	-0.0113615	0.323483	-0.0351223	0.971982	0.988648	51.8891	-0.0205899	0.224341	-0.0917793	0.926873	0.983966	55.4881	0.237383	0.189355	1.25364	0.209973	0.985952	38.3861	-0.152335	0.284452	-0.535538	0.592278
Solyc01g005540.4.1	Lysine--tRNA ligase (AHRD V3.3 *** A0A1U8HGH5_CAPAN)	GO:0000166,GO:0004812,GO:0005524,GO:0006418	-	-	K04567	KARS; lysyl-tRNA synthetase, class II [EC:6.1.1.6]	sly00970 (Aminoacyl-tRNA biosynthesis)	-	176.839	-0.0769648	0.184718	-0.416661	0.676926	0.831494	185.454	-0.13558	0.197054	-0.688036	0.49143	0.709785	157.101	0.136019	0.205548	0.66174	0.508138	0.793356	183.697	-0.201604	0.156516	-1.28807	0.197722	0.431392	168.421	0.249488	0.216051	1.15476	0.248189	0.678233	156.701	-0.00598541	0.167528	-0.0357279	0.971499	0.998562	205.252	0.058998	0.168064	0.351046	0.725554
Solyc01g005550.3.1	DUF239 domain-containing protein/DUF4409 domain-containing protein (AHRD V3.3 *** A0A1Q3BKR6_CEPFO)	-	-	-	-	-	-	-	760.305	-0.134894	0.17764	-0.759367	0.447633	0.668909	267.782	-0.921853	0.257648	-3.57796	0.000346287	0.00288048	643.421	-0.137152	0.212234	-0.64623	0.518131	0.799632	302.696	-0.240924	0.202207	-1.19147	0.233468	0.475077	690.55	-0.0629126	0.209183	-0.300755	0.763602	0.937911	691.507	0.0249993	0.153299	0.163075	0.870459	0.998562	337.879	0.0311277	0.177126	0.175738	0.8605
Solyc01g005560.3.1	Isocitrate dehydrogenase [NADP] (AHRD V3.3 *** A0A2G3BR90_CAPCH)	GO:0016616,GO:0055114	-	-	K00031	IDH1; isocitrate dehydrogenase [EC:1.1.1.42]	sly00480 (Glutathione metabolism), sly04146 (Peroxisome), sly00020 (Citrate cycle (TCA cycle))	-	3394.79	0.945336	0.286387	3.3009	0.000963762	0.00718504	3065.52	1.91766	0.361253	5.30837	1.10612e-07	1.92224e-06	2286.15	0.313874	0.346965	0.904626	0.365664	0.691955	1984.13	0.787349	0.346472	2.27247	0.0230578	0.11172	2153.53	-0.180089	0.378824	-0.47539	0.634509	0.894307	2043.13	-0.196001	0.305288	-0.64202	0.52086	0.998562	1957.53	0.428283	0.337824	1.26777	0.20488
Solyc01g005570.4.1	hypothetical protein (DUF1639) (AHRD V3.3 *** AT1G55340.1)	-	-	-	-	-	-	-	158.751	0.0171203	0.233981	0.0731694	0.941671	0.972348	126.421	-0.149608	0.272369	-0.549283	0.582811	0.777463	139.263	0.181462	0.243065	0.746557	0.455331	0.760444	125.47	-0.192428	0.170036	-1.13169	0.257763	0.502169	132.896	-0.317191	0.220617	-1.43775	0.150506	0.560014	137.519	-0.00849517	0.228372	-0.0371988	0.970327	0.998562	138.656	0.0310458	0.207349	0.149727	0.88098
Solyc01g005580.2.1	hypothetical protein (DUF1639) (AHRD V3.3 *** AT1G55340.1)	-	-	-	-	-	-	-	505.61	0.115842	0.241331	0.480012	0.631219	0.80207	437.87	0.194099	0.237687	0.816613	0.414149	0.645984	429.011	0.153903	0.288776	0.532948	0.594069	0.84485	412.561	-0.0714927	0.208216	-0.343358	0.731329	0.869086	420.8	-0.187991	0.289334	-0.649735	0.515863	0.84894	438.355	0.0750021	0.259319	0.289227	0.772407	0.998562	453.476	0.0920025	0.180142	0.510723	0.609545
Solyc01g005590.2.1	Unknown protein	-	-	-	-	-	-	-	13.5315	-0.976304	0.416238	-2.34554	0.0189994	0.0786973	3.00559	-1.87148	1.09799	-1.70446	0.0882953	0.241981	10.8988	-1.64631	0.520023	-3.16584	0.00154636	0.0215695	4.50058	0.502274	0.704775	0.712673	0.476048	0.702383	12.6709	-1.02621	0.510153	-2.01157	0.0442656	0.319794	11.0222	-1.00183	0.343896	-2.91319	0.0035776	0.123265	4.09931	-0.0150049	0.660011	-0.0227343	0.981862
Solyc01g005600.4.1	5'-adenylylsulfate reductase-like 5 (AHRD V3.3 *** A0A2G2W4X9_CAPBA)	GO:0045454	-	-	-	-	-	-	1117.8	-0.128064	0.117059	-1.09402	0.273946	0.500099	1602.25	-0.337202	0.155423	-2.16957	0.0300393	0.111279	944.186	-0.144478	0.139874	-1.03292	0.301643	0.637399	1654.67	-0.196699	0.116745	-1.68487	0.0920141	0.272966	1019.13	-0.0366385	0.150057	-0.244164	0.807103	0.95203	997.226	-0.0276538	0.111541	-0.247925	0.804192	0.998562	1761.78	-0.0787147	0.122602	-0.642036	0.52085
Solyc01g005610.4.1	GDSL esterase/lipase (AHRD V3.3 *** A0A2G3AJV6_CAPAN)	GO:0016788	-	-	-	-	-	-	0.362893	-0.515334	2.72059	-0.18942	0.849764	NA	0.0921452	-0.217334	3.30558	-0.0657478	0.947579	NA	0.222365	-1.03911	3.30558	-0.314352	0.753254	NA	0.0925372	-0.211519	3.30558	-0.0639885	0.948979	NA	0.421465	0.575981	2.91944	0.197292	0.843599	NA	0.648633	1.26855	1.75548	0.722621	0.469913	0.998562	0.231148	0.66563	3.06038	0.217499	0.82782
Solyc01g005620.3.1	oxoglutarate/malate translocator	-	-	-	K15104	-	-	-	3978.48	0.0257206	0.200975	0.127979	0.898166	0.95322	2484.55	0.100956	0.194088	0.520156	0.602955	0.789423	3027.43	-0.466731	0.244454	-1.90928	0.0562265	0.267313	2474.13	0.0679309	0.178934	0.379643	0.70421	0.85515	3323.56	-0.310488	0.202048	-1.53671	0.124365	0.515961	3207.28	-0.211575	0.2151	-0.983615	0.325305	0.998562	2585.97	0.0376591	0.151758	0.248153	0.804016
Solyc01g005630.3.1	Ethylene-responsive transcription factor (AHRD V3.3 *** A0A2G3BR89_CAPCH)	GO:0003700,GO:0006355	AP2/ERF-ERF	-	K09286	-	-	-	0	NA	NA	NA	NA	NA	0	NA	NA	NA	NA	NA	0	NA	NA	NA	NA	NA	0	NA	NA	NA	NA	NA	0	NA	NA	NA	NA	NA	0	NA	NA	NA	NA	NA	0	NA	NA	NA	NA
Solyc01g005640.4.1	Histidine-tRNA ligase (AHRD V3.3 *** A0A1I9LTH3_ARATH)	-	-	-	-	-	-	-	497.263	-0.217621	0.176527	-1.23279	0.217654	0.433584	423.278	-0.213605	0.203116	-1.05164	0.292966	0.53009	427.416	-0.164999	0.195131	-0.845578	0.397788	0.715973	433.567	-0.120164	0.1658	-0.724755	0.468602	0.696249	465.408	-0.0147711	0.217361	-0.0679567	0.94582	0.987846	444.722	-0.083738	0.164702	-0.508422	0.611157	0.998562	470.008	0.0211024	0.14418	0.146361	0.883636
Solyc01g005650.3.1	RBR-type E3 ubiquitin transferase (AHRD V3.3 *** A0A2G2W4Q8_CAPBA)	-	-	-	-	-	-	-	0	NA	NA	NA	NA	NA	0	NA	NA	NA	NA	NA	0	NA	NA	NA	NA	NA	0	NA	NA	NA	NA	NA	0	NA	NA	NA	NA	NA	0	NA	NA	NA	NA	NA	0	NA	NA	NA	NA
Solyc01g005660.3.1	R2R3MYB transcription factor 5	-	MYB	-	K09422	-	-	-	3.98369	0.0561477	0.865511	0.0648724	0.948276	0.975094	0.0908483	0.86467	3.30558	0.261579	0.793646	NA	2.39272	-2.67779	1.41933	-1.88666	0.0592065	0.276061	0	NA	NA	NA	NA	NA	2.75327	-2.36809	1.52133	-1.5566	0.119567	0.507442	3.54495	0.0626193	0.757116	0.0827077	0.934084	0.998562	0.583302	2.64765	2.58829	1.02293	0.306341
Solyc01g005670.3.1	BTB/POZ domain-containing protein (AHRD V3.3 *** A0A2I0X876_9ASPA)	-	-	-	-	-	-	-	100.701	0.480656	0.156154	3.07808	0.00208338	0.0136444	72.6714	-0.0838821	0.22022	-0.380901	0.703277	0.853643	79.3376	0.292526	0.183914	1.59056	0.111709	0.390288	76.9631	0.137743	0.184298	0.747391	0.454828	0.686485	78.7354	0.0940284	0.197501	0.47609	0.63401	0.89425	82.0247	0.212962	0.177408	1.20041	0.229981	0.989195	73.1596	-0.187685	0.153634	-1.22163	0.221846
Solyc01g005680.4.1	Cytokinin riboside 5'-monophosphate phosphoribohydrolase (AHRD V3.3 *** A0A2I4FSE2_9ROSI)	-	-	-	K22522	-	-	-	0.508194	1.95	2.05155	0.950502	0.341857	NA	0.315264	2.39996	3.23753	0.741293	0.458516	NA	0.190288	0.40356	3.30558	0.122084	0.902832	NA	0.0845156	0.870485	3.30558	0.263338	0.79229	NA	0.165883	0.397459	3.52153	0.112865	0.910137	NA	0.227097	0.286725	3.06038	0.0936891	0.925356	NA	0.0615333	0.304958	3.06038	0.0996469	0.920625
Solyc01g005690.3.1	Calcium ion binding protein (AHRD V3.3 *** A0A2U1KGE3_ARTAN)	-	-	-	-	-	-	-	289.631	-0.0230872	0.295099	-0.0782355	0.937641	0.970167	185.937	-0.245864	0.278598	-0.882503	0.377505	0.612772	295.172	0.68382	0.295902	2.31097	0.0208346	0.145862	215.587	0.357061	0.184797	1.93218	0.0533367	0.193993	284.955	0.458197	0.325488	1.40772	0.159213	0.57371	273.504	0.209214	0.299737	0.697993	0.485182	0.998562	206.302	-0.000675402	0.207831	-0.00324976	0.997407
Solyc01g005700.3.1	Transposase, MuDR, MULE transposase domain protein (AHRD V3.3 *** A0A2U1N7R9_ARTAN)	GO:0008270	-	-	-	-	-	-	135.351	0.0421963	0.169449	0.249021	0.803344	0.905075	112.992	-0.230806	0.225204	-1.02487	0.305423	0.543839	119.179	0.226541	0.191887	1.1806	0.237761	0.570247	125.125	0.188123	0.180039	1.04491	0.296066	0.542046	125.31	0.270543	0.208864	1.29531	0.195215	0.620006	120.816	0.103512	0.149648	0.691702	0.489125	0.998562	128.043	0.0673082	0.146385	0.459802	0.645658
Solyc01g005710.2.1	Hcr9-Avr9-hir2 (AHRD V3.3 *-* Q3T7E8_SOLHA)	-	-	-	-	-	-	-	0.422688	-0.515338	2.23643	-0.230429	0.817759	NA	0.0677045	-0.217334	3.30558	-0.0657478	0.947579	NA	0.363808	-0.317784	2.81967	-0.112703	0.910266	NA	0.209885	1.10902	3.30031	0.336035	0.736844	NA	0.313435	-1.28566	3.52153	-0.365086	0.715047	NA	0.408638	-0.0616626	2.43303	-0.0253439	0.979781	0.99875	0.239527	0.665637	2.30239	0.289107	0.7725
Solyc01g005720.3.1	NL0D (AHRD V3.3 *** Q9ZS82_SOLLC)	GO:0005515	-	-	-	-	-	-	3.56481	-0.557621	0.683956	-0.815289	0.414907	0.639362	1.2879	-1.04271	1.43795	-0.725136	0.468369	0.692338	3.31202	-0.171023	0.78149	-0.218842	0.826773	0.944912	1.67058	0.221239	1.01743	0.217448	0.827859	0.920683	3.31102	-0.495119	0.858499	-0.576727	0.564124	0.868253	4.13689	0.401141	0.52809	0.759607	0.44749	0.998562	1.38143	-0.594482	0.916559	-0.648602	0.516596
Solyc01g005730.3.1	NL0C (AHRD V3.3 *** Q9ZS83_SOLLC)	GO:0005515	-	-	-	-	-	-	12.7773	-0.569749	0.384088	-1.48338	0.137973	0.321912	16.7359	0.474009	0.669406	0.708104	0.478881	0.700692	10.749	-0.693966	0.430834	-1.61075	0.107235	0.383039	23.2322	1.42805	0.627517	2.27572	0.022863	0.111033	15.5878	0.769294	0.450754	1.70668	0.087881	0.446871	11.2099	-0.39165	0.335636	-1.16689	0.243255	0.998562	18.5785	0.46847	0.481877	0.972178	0.330962
Solyc01g005740.3.1	Unknown protein	-	-	-	-	-	-	-	2.93704	-1.0135	0.864208	-1.17275	0.240894	0.461436	4.22118	0.310131	1.13287	0.273757	0.784271	0.899847	2.93547	-0.196949	1.02404	-0.192325	0.847488	0.95343	6.17021	1.44635	0.95751	1.51054	0.130906	0.338084	4.27335	1.08925	1.03917	1.0482	0.294546	0.720269	2.91415	-0.219731	0.812124	-0.270563	0.786727	0.998562	5.18377	0.602081	0.889519	0.676861	0.498494
Solyc01g005750.1.1	Lipoxygenase (AHRD V3.3 *-* O49878_SOLLC)	GO:0016702,GO:0046872,GO:0055114	-	-	-	-	-	-	0	NA	NA	NA	NA	NA	0	NA	NA	NA	NA	NA	0	NA	NA	NA	NA	NA	0	NA	NA	NA	NA	NA	0	NA	NA	NA	NA	NA	0	NA	NA	NA	NA	NA	0	NA	NA	NA	NA
Solyc01g005760.3.1	NL0D (AHRD V3.3 *** Q9ZS82_SOLLC)	GO:0005515	-	-	-	-	-	-	176.005	0.017992	0.329893	0.054539	0.956506	0.979416	447.761	0.272482	0.424971	0.641179	0.521406	0.732752	156.993	0.25139	0.360743	0.696866	0.485886	0.779115	543.11	0.907518	0.389426	2.3304	0.0197849	0.100701	194.38	0.938698	0.441878	2.12434	0.0336418	0.277545	157.478	0.089842	0.323269	0.277917	0.781076	0.998562	473.769	0.198244	0.324944	0.610086	0.541805
Solyc01g005770.3.1	Unknown protein	-	-	-	-	-	-	-	7.72071	-1.02097	0.526625	-1.9387	0.0525373	0.165908	6.96655	-0.189492	0.64772	-0.292553	0.769864	0.89257	6.17332	-1.80813	0.685693	-2.63694	0.00836583	0.0772379	6.41384	-0.60422	0.691759	-0.873455	0.382415	0.624905	7.84369	-0.534455	0.581086	-0.919753	0.357702	0.766213	6.90585	-0.656284	0.51835	-1.2661	0.205477	0.984184	6.17771	-0.675165	0.470275	-1.43568	0.151093
Solyc01g005780.1.1	NL0E (AHRD V3.3 *** Q9ZS81_SOLLC)	GO:0005515	-	-	-	-	-	-	0.588828	-0.356371	2.5104	-0.141958	0.887113	NA	3.03172	0.962987	0.903912	1.06536	0.286715	0.523096	0.542049	-0.010664	2.33971	-0.00455782	0.996363	NA	2.70031	0.532659	0.906791	0.587411	0.556928	0.76361	0.661962	0.721531	2.00778	0.359368	0.71932	NA	0.495902	-0.554526	2.0705	-0.267823	0.788836	0.998562	2.52315	0.0815309	0.718392	0.113491	0.909641
Solyc01g005783.1.1	Unknown protein	-	-	-	-	-	-	-	3.65276	-0.639923	0.731934	-0.87429	0.38196	0.611052	3.20986	-0.148838	0.835103	-0.178227	0.858545	0.936311	3.74358	0.16402	0.920005	0.178281	0.858502	0.95789	3.07558	-0.410085	0.957015	-0.428504	0.668284	0.834946	3.86769	0.0951478	0.841074	0.113127	0.90993	0.979728	3.06038	-0.605419	0.634895	-0.953573	0.3403	0.998562	3.27514	-0.147595	0.626441	-0.235609	0.813736
Solyc01g005787.1.1	Unknown protein	-	-	-	-	-	-	-	5.11271	-1.12509	0.689867	-1.63087	0.102917	0.263971	4.88394	-0.120644	0.610733	-0.197541	0.843405	0.929436	4.50411	-1.10907	0.719112	-1.54228	0.123005	0.411927	5.28984	0.214868	0.600975	0.357532	0.720693	0.862787	5.61336	-0.144694	0.637653	-0.226916	0.820489	0.956361	5.14507	-0.27126	0.492195	-0.551123	0.581549	0.998562	4.71828	-0.345455	0.477943	-0.722794	0.469807
Solyc01g005790.1.1	Pentatricopeptide repeat (AHRD V3.3 *** A0A200QH82_9MAGN)	-	-	-	-	-	-	-	35.8254	-0.400608	0.415768	-0.963537	0.335278	0.565269	41.2202	-0.595706	0.334296	-1.78197	0.0747537	0.214712	32.4965	-0.0976923	0.393834	-0.248055	0.804092	0.936444	42.2726	-0.489244	0.285462	-1.71387	0.0865532	0.262645	38.2505	0.41561	0.408576	1.01722	0.309051	0.730868	36.3091	0.157447	0.434828	0.36209	0.717285	0.998562	43.5962	-0.347506	0.250373	-1.38795	0.165151
Solyc01g005800.3.1	Calmodulin binding protein (AHRD V3.3 *** A0A2K3N563_TRIPR)	-	-	-	-	-	-	-	9.17558	3.05313	0.612872	4.98168	6.3e-07	1.13e-05	16.0278	4.12225	0.574136	7.17991	6.97553e-13	2.09415e-11	2.08955	0.223249	1.099	0.203139	0.839027	0.950321	4.15247	1.5858	0.648406	2.44569	0.0144575	0.0803487	2.35427	0.524276	1.28622	0.407609	0.683561	0.911848	2.1751	0.063322	0.796264	0.0795238	0.936616	0.998562	2.76293	0.152798	0.750812	0.203511	0.838736
Solyc01g005810.3.1	Protein MAK16 homolog (AHRD V3.3 *** A0A2G3DEE9_CAPCH)	-	-	-	K14831	-	-	-	1168.86	-0.0625707	0.204913	-0.305353	0.760097	0.881698	714.697	-0.294367	0.224269	-1.31257	0.189329	0.40359	1051.08	0.194437	0.266942	0.728388	0.466376	0.767103	729.788	-0.209063	0.180082	-1.16093	0.245669	0.488924	1009.62	-0.249778	0.201401	-1.2402	0.2149	0.642209	1065.93	0.0831282	0.168134	0.494416	0.621012	0.998562	820.722	0.0741915	0.20114	0.368855	0.712236
Solyc01g005820.4.1	Serine/arginine-rich-splicing factor SCL30A (AHRD V3.3 *** A0A0M9UMR8_NICAT)	GO:0003676	-	-	K12900	FUSIP1; FUS-interacting serine-arginine-rich protein 1	sly03040 (Spliceosome)	-	1958.8	0.0945882	0.169605	0.557696	0.577052	0.766915	1782.45	0.160402	0.259671	0.617714	0.536764	0.743932	1583	-0.0773633	0.204421	-0.378451	0.705095	0.896727	1686.26	-0.0903841	0.210243	-0.429904	0.667266	0.834619	1587.34	-0.384175	0.201743	-1.90428	0.056874	0.361757	1645.73	-0.0305385	0.176953	-0.17258	0.862981	0.998562	1788.9	-0.0189642	0.207285	-0.0914888	0.927104
Solyc01g005830.4.1	Glucan endo-1,3-beta-glucosidase 4 (AHRD V3.3 *-* A0A2G2XNZ6_CAPBA)	GO:0004553,GO:0005975	-	-	-	-	-	-	107.609	-0.124942	0.204418	-0.611208	0.541062	0.741655	11.4357	-1.54961	0.608311	-2.5474	0.010853	0.0511879	97.2138	0.145848	0.260135	0.560665	0.575026	0.832336	14.1932	-0.169594	0.541529	-0.313176	0.754147	0.88212	103.938	0.25942	0.249286	1.04065	0.298037	0.7223	105.373	0.230546	0.183925	1.25348	0.210032	0.985952	15.1713	-0.0293849	0.424468	-0.0692277	0.944808
Solyc01g005840.3.1	Ubiquitin conjugating enzyme (AHRD V3.3 *** W7U085_9STRA)	-	-	-	K20217	UBE2E; ubiquitin-conjugating enzyme E2 E [EC:2.3.2.23]	sly04120 (Ubiquitin mediated proteolysis)	-	274.036	-0.158956	0.242495	-0.655502	0.512144	0.719607	177.605	0.16946	0.261785	0.647326	0.517421	0.729491	211.338	-0.666684	0.203989	-3.26824	0.00108218	0.0162957	171.842	0.0194548	0.231861	0.083907	0.93313	0.969995	237.392	-0.388303	0.225162	-1.72455	0.0846084	0.440196	227.29	-0.274389	0.215076	-1.27578	0.202033	0.981864	182.006	0.045258	0.188789	0.239727	0.810542
Solyc01g005850.2.1	Extensin-like protein Dif54 (AHRD V3.3 *-* Q43505_SOLLC)	-	-	-	-	-	-	-	4.55641	0.660897	0.883115	0.748371	0.454237	0.674046	3.22905	-3.14585	1.31649	-2.38958	0.0168676	0.0723708	3.70284	0.648234	0.917111	0.706822	0.479677	0.775444	3.30084	-2.60678	1.20516	-2.16302	0.0305396	0.134468	4.23862	1.01849	0.921403	1.10537	0.268999	0.698895	4.7751	0.96209	0.876605	1.09752	0.272415	0.998562	4.136	-0.482184	0.7332	-0.657642	0.510768
Solyc01g005860.2.1	Unknown protein	-	-	-	-	-	-	-	1.98097	-0.958457	1.11862	-0.85682	0.391545	0.619629	0.986731	0.236828	1.35852	0.174329	0.861607	0.937857	1.47079	-2.72727	1.53743	-1.77391	0.0760773	0.31705	0.900599	-0.159125	1.49451	-0.106473	0.915207	0.962471	1.73083	-1.90882	1.50015	-1.27242	0.203225	0.629101	2.13077	0.0663639	0.766605	0.0865685	0.931014	0.998562	1.15371	0.456726	1.10663	0.412719	0.679812
Solyc01g005870.3.1	Cf-like protein (AHRD V3.3 *** A0A140GMU3_SOLLC)	GO:0005515	-	-	-	-	-	-	10.7992	-0.844488	0.476988	-1.77046	0.0766506	0.215875	2.35718	-0.636533	1.38641	-0.459121	0.646147	0.818673	9.07574	-1.05372	0.521855	-2.01919	0.0434676	0.229114	2.43147	-0.514202	1.25789	-0.40878	0.682701	0.844046	11.3973	-0.0423826	0.489492	-0.0865849	0.931001	0.984893	13.0905	0.408475	0.331542	1.23205	0.217932	0.988772	3.28421	0.399322	1.03116	0.387255	0.698568
Solyc01g005880.1.1	Extensin-like protein Dif10 (AHRD V3.3 *-* Q43504_SOLLC)	-	-	-	-	-	-	-	0.317229	-0.15466	3.18534	-0.0485536	0.961275	NA	0	NA	NA	NA	NA	NA	0.177059	-0.678444	3.30558	-0.205242	0.837383	NA	0	NA	NA	NA	NA	NA	0.203451	-0.924994	3.52153	-0.262668	0.792806	NA	0.320487	0.299225	2.53102	0.118223	0.905891	NA	0.142518	1.0263	3.06038	0.33535	0.737361
Solyc01g005890.1.1	extensin-2-like (AHRD V3.3 *-* XP_019069150.1)	-	-	-	-	-	-	-	0.0651585	-0.0103882	3.18534	-0.00326124	0.997398	NA	0	NA	NA	NA	NA	NA	0	NA	NA	NA	NA	NA	0.102063	0.870485	3.30558	0.263338	0.79229	NA	0.0858627	0.758127	3.52153	0.215284	0.829546	NA	0	NA	NA	NA	NA	NA	0.174196	1.0263	3.06038	0.33535	0.737361
Solyc01g005900.2.1	Transferase (AHRD V3.3 *** A0A200Q1C0_9MAGN)	GO:0016747	-	-	-	-	-	-	8.93783	0.226109	0.431064	0.524538	0.599905	0.781766	5.94242	0.641168	0.577619	1.11002	0.26699	0.500607	8.86894	0.813508	0.481483	1.68959	0.0911069	0.350452	6.66094	0.95891	0.480302	1.99647	0.0458823	0.176233	9.05914	0.841229	0.486801	1.72808	0.0839746	0.437989	8.79298	0.511943	0.417008	1.22766	0.219576	0.988772	6.46313	0.521799	0.472582	1.10414	0.269531
Solyc01g005910.3.1	Acid phosphatase/vanadium-dependent haloperoxidase-related protein (AHRD V3.3 *** A0A2U1NM03_ARTAN)	-	-	-	-	-	-	-	231.423	0.203981	0.134866	1.51248	0.130412	0.309438	231.67	0.329868	0.199519	1.65332	0.0982653	0.260814	194.502	0.215713	0.233724	0.922939	0.356039	0.68421	232.294	0.325777	0.187772	1.73496	0.0827483	0.255958	202.627	0.215987	0.132799	1.62641	0.103862	0.479434	192.732	0.0359995	0.159977	0.225028	0.821957	0.998562	235.53	0.138836	0.162346	0.855181	0.392451
Solyc01g005920.3.1	Amino acid/polyamine transporter I (AHRD V3.3 *** A0A200RCI7_9MAGN)	GO:0016020,GO:0022857,GO:0055085	-	-	-	-	-	-	48.9323	0.737843	0.301182	2.44983	0.0142925	0.0634355	40.0633	2.04146	0.343638	5.94071	2.83784e-09	6.07375e-08	36.2571	0.395971	0.383865	1.03154	0.302289	0.638241	33.1753	1.60275	0.296339	5.40848	6.35605e-08	1.76762e-06	34.4381	-0.0161854	0.400371	-0.0404261	0.967753	0.99285	36.1042	0.174791	0.271381	0.64408	0.519524	0.998562	23.7192	0.372076	0.247669	1.50232	0.133016
Solyc01g005930.3.1	Lipase/lipooxygenase%2C PLAT/LH2 family protein (AHRD V3.3 *** AT1G55280.2)	-	-	-	-	-	-	-	343.379	-0.214378	0.161045	-1.33117	0.183135	0.387786	326.139	-0.138031	0.236303	-0.584127	0.559135	0.760387	291.905	-0.215295	0.243533	-0.884048	0.37667	0.698019	321.212	-0.225571	0.214742	-1.05043	0.29352	0.539733	326.958	0.0768904	0.161491	0.476128	0.633983	0.89425	309.556	-0.0596524	0.181494	-0.328674	0.742402	0.998562	341.667	-0.101147	0.174903	-0.578305	0.563058
Solyc01g005940.4.1	Phytoene synthase, chloroplastic (AHRD V3.3 *** A0A2G3DEK5_CAPCH),Pfam:PF00494	-	-	-	-	-	-	-	0.49026	-2.47271	2.99803	-0.824779	0.409497	NA	0.204715	-0.938674	3.30558	-0.283967	0.776436	NA	0.448707	-1.8448	3.20405	-0.575772	0.56477	NA	0.205766	-0.932858	3.30558	-0.282207	0.777784	NA	0.7386	0.26499	2.29462	0.115483	0.908062	NA	0.346577	-1.96136	3.00091	-0.65359	0.513376	NA	0.213675	-0.777049	2.77887	-0.279628	0.779763
Solyc01g005950.4.1	Serine/threonine-protein phosphatase (AHRD V3.3 *** A0A2G3DEI1_CAPCH)	GO:0016787	-	-	K04382	PPP2C; serine/threonine-protein phosphatase 2A catalytic subunit [EC:3.1.3.16]	sly03015 (mRNA surveillance pathway), sly04136 (Autophagy - other)	-	678.603	-0.0750082	0.129589	-0.578815	0.562714	0.757013	494.872	-0.236875	0.199746	-1.18588	0.23567	0.463955	577.813	-0.0443136	0.180642	-0.245312	0.806215	0.93739	553.322	0.231033	0.17057	1.35448	0.175583	0.403566	637.421	0.18452	0.154116	1.19728	0.231198	0.660489	580.852	-0.106868	0.128924	-0.828928	0.407145	0.998562	545.383	-0.0144019	0.157563	-0.0914038	0.927172
Solyc01g005960.3.1	RNA helicase DEAD1	GO:0003676,GO:0005524	-	-	K11594	-	-	-	652.007	-0.00887966	0.140353	-0.0632665	0.949554	0.975797	653.66	0.0309002	0.212465	0.145437	0.884366	0.947921	560.245	0.0695341	0.168258	0.413259	0.679417	0.884136	654.252	0.0184838	0.128547	0.143791	0.885666	0.948536	593.053	0.114072	0.133586	0.853922	0.393148	0.790877	570.024	0.00556687	0.107263	0.0518993	0.958609	0.998562	706.877	0.100361	0.14081	0.712742	0.476006
Solyc01g005970.3.1	F-box/kelch-repeat protein (AHRD V3.3 *** A0A1U8GYH7_CAPAN)	GO:0005515	-	-	-	-	-	-	107.419	0.0562565	0.190921	0.294658	0.768255	0.886467	133.296	0.243129	0.258497	0.94055	0.346936	0.58607	89.9062	0.0276107	0.220676	0.125119	0.900429	0.972173	127.382	0.0425638	0.236317	0.180113	0.857064	0.933176	90.4802	-0.20321	0.203103	-1.00053	0.317054	0.737396	88.9395	-0.10632	0.161454	-0.658512	0.510209	0.998562	126.38	-0.128667	0.194008	-0.663205	0.5072
Solyc01g005980.4.1	transmembrane protein%2C putative (Protein of unknown function%2C DUF538) (AHRD V3.3 *** AT5G19860.1)	-	-	-	-	-	-	-	98.4593	0.194881	0.232416	0.8385	0.40175	0.627683	7.59659	0.359784	0.663543	0.542217	0.587669	0.779743	99.5459	0.849731	0.196352	4.3276	1.50743e-05	0.000402135	10.6249	1.37986	0.610363	2.26071	0.023777	0.114068	95.1142	0.623959	0.199061	3.13452	0.00172136	0.0450594	108.055	0.730202	0.183887	3.97094	7.15904e-05	0.00474625	7.09249	-0.07582	0.519998	-0.145808	0.884073
Solyc01g005985.1.1	Bifunctional inhibitor/lipid-transfer protein/seed storage 2S albumin superfamily protein, putative (AHRD V3.3 *** A0A061GSH0_THECC)	-	-	-	-	-	-	-	156.548	-0.605921	0.197873	-3.06217	0.00219741	0.0142366	1.24979	-0.72928	1.73714	-0.419817	0.674619	0.835778	132.518	-0.706829	0.279582	-2.52817	0.011466	0.0963768	1.2488	-0.745356	1.72263	-0.432684	0.665245	0.833686	146.049	-0.555932	0.224215	-2.47946	0.0131581	0.165603	164.028	0.118397	0.211451	0.559925	0.57553	0.998562	1.80821	0.517483	1.06996	0.483648	0.628635
Solyc01g006000.3.1	GPI mannosyltransferase 2 (AHRD V3.3 *** A0A2G3DEG8_CAPCH)	GO:0004584,GO:0006506	-	-	K07542	PIGV; GPI mannosyltransferase 2 [EC:2.4.1.-]	sly00563 (Glycosylphosphatidylinositol (GPI)-anchor biosynthesis)	-	367.073	-0.5926	0.158103	-3.74819	0.000178118	0.00173461	231.828	-0.427841	0.261693	-1.6349	0.102071	0.26744	341.795	-0.175427	0.220145	-0.796873	0.425525	0.73888	248.008	-0.115417	0.23256	-0.496291	0.619689	0.805869	376.151	0.0267195	0.195143	0.136923	0.891092	0.973318	369.651	0.0201053	0.185935	0.108131	0.913892	0.998562	254.712	-0.136737	0.177557	-0.770106	0.441237
Solyc01g006010.3.1	Branchpoint-bridging protein (AHRD V3.3 *-* A0A1J3JYE2_NOCCA)	-	-	-	K13095	-	-	-	144.986	0.235636	0.252713	0.932424	0.351117	0.581795	267.097	-0.413536	0.263725	-1.56806	0.116867	0.293725	128.418	0.457354	0.295742	1.54646	0.121992	0.410223	283.043	-0.14616	0.240202	-0.608486	0.542865	0.754056	126.637	0.245862	0.2402	1.02357	0.306037	0.72793	130.504	0.274217	0.308754	0.888142	0.374464	0.998562	291.084	-0.149127	0.23085	-0.645988	0.518287
Solyc01g006020.4.1	BnaCnng41690D protein (AHRD V3.3 *** A0A078JEK8_BRANA)	-	-	-	-	-	-	-	864.796	-0.497407	0.172748	-2.87938	0.00398458	0.0231992	285	-0.642676	0.208369	-3.08431	0.00204022	0.0131828	805.096	-0.0900324	0.198835	-0.452799	0.650693	0.871401	300.928	-0.362967	0.192392	-1.8866	0.0592139	0.207984	862.819	-0.0121884	0.190147	-0.0640997	0.948891	0.988687	882.587	0.111017	0.127982	0.867449	0.385696	0.998562	322.92	-0.155737	0.143458	-1.0856	0.277657
Solyc01g006040.3.1	E3 ubiquitin protein ligase (AHRD V3.3 *** A0A2I4FSG3_9ROSI)	-	-	-	K10696	-	-	-	352.417	0.0753827	0.190607	0.395488	0.692483	0.841323	461.319	-0.353555	0.204828	-1.72611	0.0843279	0.234343	322.548	0.407144	0.216827	1.87774	0.0604169	0.279077	459.646	-0.392027	0.182845	-2.14403	0.0320303	0.138756	309.217	0.0480953	0.193611	0.248412	0.803816	0.951704	317.67	0.155076	0.224504	0.69075	0.489722	0.998562	507.815	-0.0829554	0.156009	-0.531734	0.59491
Solyc01g006050.2.1	transmembrane protein 45B-like (AHRD V3.3 *** A0A2I4DQK0_9ROSI)	-	-	-	-	-	-	-	9.60735	5.06572	0.843463	6.00586	1.9e-09	5.02e-08	41.3412	2.14904	0.641929	3.34779	0.000814599	0.00609863	1.14939	1.95753	1.48967	1.31407	0.188821	0.509968	30.3931	1.44388	0.644021	2.24197	0.0249631	0.117896	0.435824	-1.90325	2.90347	-0.65551	0.512139	NA	0.553807	-0.285978	1.62349	-0.17615	0.860176	0.998562	23.1511	0.369862	0.631191	0.585974	0.557893
Solyc01g006055.1.1	Dirigent protein (AHRD V3.3 *** K4ASH2_SOLLC)	-	-	-	-	-	-	-	0	NA	NA	NA	NA	NA	0	NA	NA	NA	NA	NA	0	NA	NA	NA	NA	NA	0	NA	NA	NA	NA	NA	0	NA	NA	NA	NA	NA	0	NA	NA	NA	NA	NA	0	NA	NA	NA	NA
Solyc01g006080.2.1	Plant/protein (DUF789) (AHRD V3.3 *** Q8LF98_ARATH)	-	-	-	-	-	-	-	0.297009	1.85227	3.11958	0.593758	0.552674	NA	0	NA	NA	NA	NA	NA	0	NA	NA	NA	NA	NA	0	NA	NA	NA	NA	NA	0	NA	NA	NA	NA	NA	0	NA	NA	NA	NA	NA	0.0614313	0.304958	3.06038	0.0996469	0.920625
Solyc01g006090.3.1	Eukaryotic rRNA processing (AHRD V3.3 *** A0A2U1PZE8_ARTAN)	-	-	-	K14823	-	-	-	18.737	1.47963	0.342978	4.31407	1.6e-05	0.000211598	45.7623	0.491409	0.254947	1.92749	0.0539181	0.170259	13.9854	1.31142	0.463508	2.82934	0.00466444	0.0504831	47.2333	0.589235	0.275313	2.14023	0.032336	0.139617	11.3777	0.621264	0.490345	1.26699	0.205157	0.630983	12.3113	0.605808	0.367897	1.64668	0.0996245	0.842492	46.1185	0.233253	0.257466	0.905957	0.364959
Solyc01g006100.4.1	cytosine-5 DNA methyltransferase1L	GO:0003682	-	-	K00558	DNMT1; DNA (cytosine-5)-methyltransferase 1 [EC:2.1.1.37]	sly00270 (Cysteine and methionine metabolism)	-	20.6408	0.581708	0.391149	1.48718	0.136968	0.320219	3.76172	-0.276269	0.959686	-0.287874	0.773443	0.894004	17.6002	0.68955	0.346841	1.98809	0.0468019	0.240095	7.12967	1.76472	0.747151	2.36193	0.0181802	0.0947514	16.8526	0.459397	0.409755	1.12115	0.262224	0.692753	16.5061	0.272217	0.312632	0.870726	0.383904	0.998562	6.42082	1.05058	0.79251	1.32564	0.18496
Solyc01g006110.3.1	PP2A regulatory subunit TAP46 (AHRD V3.3 *** A0A2G2XNB2_CAPBA)	GO:0009966	-	-	K17606	IGBP1; immunoglobulin-binding protein 1	sly04136 (Autophagy - other)	-	1045.98	0.183959	0.162047	1.13522	0.256284	0.480533	1349.78	0.0825884	0.199253	0.414491	0.678515	0.837695	880.352	0.201444	0.203916	0.987879	0.323212	0.655591	1236.87	-0.334246	0.178328	-1.87434	0.0608839	0.211965	881.849	-0.00546534	0.168052	-0.0325216	0.974056	0.99427	932.798	0.207243	0.166216	1.24683	0.21246	0.988427	1341.64	-0.10433	0.143148	-0.728827	0.466107
Solyc01g006120.4.1	Protein kinase family protein (AHRD V3.3 *** A0A2U1M4N4_ARTAN)	GO:0004672,GO:0005524,GO:0006468	-	CK1_CK1-Pl	-	-	-	-	1753.65	-0.402918	0.162583	-2.47823	0.0132037	0.0594906	2406.76	-0.18884	0.181668	-1.03948	0.298582	0.537249	1583.98	-0.130951	0.169733	-0.771513	0.440403	0.749441	2429.82	-0.15969	0.175533	-0.909743	0.362958	0.608154	1686.61	-0.0987462	0.177855	-0.555205	0.578755	0.874601	1588.57	-0.17554	0.150906	-1.16324	0.244734	0.998562	2517.97	-0.135012	0.150545	-0.896824	0.369813
Solyc01g006130.4.1	DnaJ/Hsp40 cysteine-rich domain superfamily protein (AHRD V3.3 *-* AT2G34860.2)	-	-	-	-	-	-	-	522.346	-0.802467	0.180051	-4.45689	8.32e-06	0.000116812	223.312	-0.287331	0.286572	-1.00265	0.31603	0.554885	487.545	-0.365749	0.207369	-1.76376	0.0777727	0.320778	212.039	-0.586401	0.26919	-2.17839	0.0293772	0.131043	508.132	-0.531354	0.207995	-2.55465	0.0106294	0.145123	490.142	-0.319621	0.156438	-2.04312	0.0410408	0.578676	240.86	-0.107605	0.206684	-0.520624	0.602629
Solyc01g006140.4.1	CDT1-like protein a, chloroplastic (AHRD V3.3 *** A0A2I4F6Q2_9ROSI)	-	-	-	K10727	-	-	-	5.63029	1.68481	0.593224	2.84009	0.00451009	0.0256067	8.00465	0.482385	0.596094	0.809243	0.418375	0.649411	3.10054	0.618561	0.856501	0.722196	0.470174	0.768972	11.3895	1.47795	0.599697	2.46449	0.0137207	0.0775295	3.96198	1.39738	0.891865	1.56681	0.11716	0.503479	3.85505	0.92204	0.696657	1.32352	0.185662	0.969743	8.50211	0.377839	0.430886	0.87689	0.380546
Solyc01g006150.3.1	Cation efflux protein (AHRD V3.3 *** A0A200PY73_9MAGN)	GO:0006812,GO:0008324,GO:0016021,GO:0055085	-	-	-	-	-	-	334.792	1.03014	0.243096	4.23759	2.26e-05	0.000287275	308.379	1.12109	0.26112	4.29338	1.7597e-05	0.000206657	220.853	0.36068	0.275666	1.30839	0.190739	0.512614	275.476	0.777376	0.240792	3.22841	0.00124479	0.0120625	222.275	0.230047	0.295712	0.777942	0.436603	0.814097	218.131	0.130102	0.250441	0.519492	0.603417	0.998562	285.035	0.530246	0.213979	2.47802	0.0132112
Solyc01g006160.3.1	60S acidic ribosomal protein P1 (AHRD V3.3 *** A0A2G2W8Q0_CAPBA),Pfam:PF00428	-	-	-	K02942	RP-LP1; large subunit ribosomal protein LP1	sly03010 (Ribosome)	-	2493.8	0.727444	0.264399	2.75131	0.00593567	0.032042	1389.37	0.568699	0.220965	2.5737	0.0100616	0.0483441	1678.39	-0.00901747	0.298697	-0.0301894	0.975916	0.993287	1339.88	0.430005	0.177404	2.42387	0.0153561	0.0840713	1682.49	-0.2862	0.279603	-1.02359	0.306027	0.72793	1777.98	0.0695928	0.278597	0.249798	0.802744	0.998562	1416.51	0.32514	0.226769	1.43379	0.151631
Solyc01g006170.4.1	Eukaryotic rRNA processing (AHRD V3.3 *** A0A2U1PZE8_ARTAN)	-	-	-	K14823	-	-	-	128.878	0.85028	0.2589	3.2842	0.00102272	0.00754686	264.07	0.954512	0.222847	4.28326	1.84179e-05	0.000215097	102.438	0.761268	0.36702	2.07419	0.0380619	0.21145	248.109	0.752403	0.178525	4.21455	2.50274e-05	0.000412676	86.6259	-0.0625774	0.330018	-0.189618	0.849608	0.964154	84.7642	-0.0430536	0.29174	-0.147575	0.882678	0.998562	250.126	0.452266	0.240132	1.88341	0.0596454
Solyc01g006180.4.1	P-loop containing nucleoside triphosphate hydrolases superfamily protein (AHRD V3.3 *** A0A2U1MH74_ARTAN)	GO:0005525	-	-	-	-	-	-	85.1393	0.602842	0.199289	3.02496	0.00248666	0.0157903	98.6715	0.255159	0.24867	1.0261	0.304847	0.543272	68.692	0.542052	0.276416	1.961	0.0498788	0.249508	100.322	0.295787	0.206183	1.43458	0.151406	0.369791	70.4867	0.525761	0.245691	2.13992	0.0323609	0.273664	71.3198	0.386748	0.20132	1.92106	0.054724	0.664401	105.415	0.215438	0.163576	1.31705	0.187822
Solyc01g006190.3.1	E3 ubiquitin-protein ligase (AHRD V3.3 *** A0A1U8H1Q2_CAPAN)	GO:0005634,GO:0006511,GO:0007275	-	-	K04506	SIAH1; E3 ubiquitin-protein ligase SIAH1 [EC:2.3.2.27]	sly04120 (Ubiquitin mediated proteolysis)	-	1084.36	0.0994824	0.151403	0.657069	0.511137	0.718889	1288.46	0.173564	0.122027	1.42234	0.154928	0.355324	916.184	0.118775	0.198228	0.599183	0.549051	0.817557	1226.05	-0.0501188	0.108844	-0.460465	0.645182	0.821323	937.714	0.00089631	0.191807	0.00467298	0.996272	0.999189	894.412	-0.0812541	0.162264	-0.500753	0.616545	0.998562	1302.54	0.00861975	0.127566	0.0675711	0.946127
Solyc01g006200.3.1	Unknown protein	-	-	-	-	-	-	-	177.932	-0.0335881	0.251594	-0.133501	0.893797	0.950873	168.326	0.211215	0.282716	0.747092	0.455008	0.681542	145.081	-0.199055	0.297563	-0.668951	0.503526	0.790567	156.331	-0.108839	0.249445	-0.436327	0.6626	0.832713	145.019	-0.590075	0.306902	-1.92268	0.0545198	0.354178	147.807	-0.170791	0.257604	-0.662998	0.507332	0.998562	158.887	-0.165107	0.204983	-0.805463	0.420553
Solyc01g006210.4.1	Non-structural maintenance of chromosomes element 1 (AHRD V3.3 *** A0A200Q0A2_9MAGN)	GO:0006281,GO:0030915	-	-	K22817	-	-	-	16.5471	1.09959	0.329088	3.34132	0.000833814	0.0063693	16.8623	0.438993	0.348548	1.25949	0.207853	0.429212	13.7857	1.17362	0.409091	2.86885	0.00411969	0.0461207	17.8257	0.623875	0.340255	1.83355	0.0667207	0.223766	12.3446	0.789569	0.477194	1.65461	0.0980036	0.467328	11.3911	0.336726	0.351491	0.957993	0.338067	0.998562	18.6269	0.440808	0.262393	1.67995	0.0929664
Solyc01g006220.3.1	histone-lysine N-methyltransferase ASHH3 (AHRD V3.3 *** A0A1S4DKJ0_TOBAC)	GO:0005515	SET	-	K11423	SETD2; [histone H3]-dimethyl-L-lysine36 N-methyltransferase [EC:2.1.1.358]	sly00310 (Lysine degradation)	-	54.6167	-0.146005	0.199009	-0.733663	0.463154	0.680905	31.3021	0.0684224	0.312497	0.218953	0.826686	0.921345	45.6211	-0.221779	0.241511	-0.918299	0.358463	0.685898	31.8531	0.132631	0.321643	0.412356	0.680078	0.842854	47.4469	-0.340427	0.248456	-1.37017	0.170634	0.589834	46.2891	-0.185392	0.192494	-0.963108	0.335493	0.998562	33.3737	0.080623	0.2268	0.355481	0.722229
Solyc01g006230.3.1	Cysteine protease (AHRD V3.3 *** A0A2G3AHQ7_CAPAN)	-	-	-	K08342	ATG4; cysteine protease ATG4 [EC:3.4.22.-]	sly04136 (Autophagy - other)	-	1431.66	-0.100705	0.139122	-0.723859	0.469152	0.685992	1255.28	-0.0577301	0.115085	-0.501629	0.615928	0.798854	1240.43	0.000961066	0.170468	0.00563782	0.995502	0.998458	1233.38	-0.154668	0.105644	-1.46406	0.143178	0.35728	1331.17	0.101333	0.183752	0.551464	0.581316	0.874988	1307.99	0.0614696	0.126935	0.484262	0.6282	0.998562	1357.49	0.0429742	0.0842788	0.509905	0.610118
Solyc01g006240.3.1	Inactive protein restricted tev movement 1 (AHRD V3.3 *** A0A314KP80_NICAT)	-	-	-	-	-	-	-	9.71027	-0.311638	0.518557	-0.600972	0.547859	0.746696	0.717361	2.5557	1.72145	1.48462	0.137645	NA	8.89336	-0.0061887	0.622414	-0.00994307	0.992067	0.997718	0.13774	-0.572189	3.30558	-0.173098	0.862574	NA	8.9717	-0.249956	0.600581	-0.41619	0.677271	0.90999	11.2091	0.535208	0.405305	1.32051	0.186666	0.969743	0.278268	0.304966	2.24582	0.135793	0.891985
Solyc01g006250.2.1	F-box protein (AHRD V3.3 *** A0A2G3AHK9_CAPAN)	GO:0005515	-	-	-	-	-	-	45.288	0.198966	0.286261	0.695049	0.487025	0.700816	34.1808	-0.308246	0.292896	-1.05241	0.292613	0.529633	37.8265	0.189137	0.372925	0.507171	0.612035	0.853322	33.3257	-0.45093	0.314819	-1.43235	0.152045	0.370833	38.7633	0.0752199	0.332444	0.226263	0.820997	0.956372	35.4205	-0.160832	0.286358	-0.561648	0.574356	0.998562	38.9619	0.0423598	0.325901	0.129977	0.896584
Solyc01g006260.4.1	Ribonuclease P/MRP protein subunit POP5 (AHRD V3.3 *** A0A200Q6K4_9MAGN)	GO:0004540,GO:0008033	-	-	K03537	POP5; ribonuclease P/MRP protein subunit POP5 [EC:3.1.26.5]	sly03013 (RNA transport), sly03008 (Ribosome biogenesis in eukaryotes)	-	49.0313	0.368856	0.234546	1.57264	0.115803	0.286301	26.3253	0.193219	0.269435	0.717126	0.473296	0.696341	34.3435	-0.370506	0.313017	-1.18366	0.236547	0.569339	23.7418	-0.290882	0.343447	-0.84695	0.397023	0.63807	36.1034	-0.486279	0.292952	-1.65993	0.0969291	0.465119	40.3936	0.139746	0.204961	0.681816	0.495355	0.998562	23.5258	-0.359024	0.235424	-1.52501	0.127257
Solyc01g006270.2.1	Unknown protein	-	-	-	-	-	-	-	0	NA	NA	NA	NA	NA	0	NA	NA	NA	NA	NA	0	NA	NA	NA	NA	NA	0	NA	NA	NA	NA	NA	0	NA	NA	NA	NA	NA	0	NA	NA	NA	NA	NA	0	NA	NA	NA	NA
Solyc01g006280.3.1	Formate--tetrahydrofolate ligase (AHRD V3.3 *** A0A2G3DED7_CAPCH)	GO:0004329,GO:0005524	-	-	K01938	fhs; formate--tetrahydrofolate ligase [EC:6.3.4.3]	sly00670 (One carbon pool by folate)	-	2783.6	0.411112	0.154274	2.66481	0.00770308	0.0394547	3894.46	0.325795	0.355778	0.915724	0.359812	0.597104	2038.81	-0.0976995	0.19036	-0.513235	0.607787	0.851012	3158.2	-0.673339	0.320704	-2.09956	0.0357674	0.149741	2189.53	-0.0100319	0.169503	-0.0591842	0.952805	0.989435	2154.19	0.00274137	0.139826	0.0196056	0.984358	0.999322	4149.71	0.264364	0.305384	0.865677	0.386667
Solyc01g006290.4.1	Peroxidase (AHRD V3.3 *** K4ASJ5_SOLLC)	GO:0004601,GO:0006979,GO:0020037,GO:0055114	-	-	K00430	E1.11.1.7; peroxidase [EC:1.11.1.7]	sly00940 (Phenylpropanoid biosynthesis)	-	168.566	3.06158	0.851102	3.5972	0.000321662	0.00286058	9.94935	3.8362	0.867909	4.42005	9.86772e-06	0.0001223	39.7225	0.257511	1.05421	0.244269	0.807023	0.937427	7.78133	3.41074	0.789192	4.32182	1.54748e-05	0.000268038	32.5508	-1.4104	1.21972	-1.15632	0.247548	0.677306	53.1513	0.821725	0.817519	1.00514	0.314827	0.998562	4.57157	1.88897	0.710441	2.65887	0.00784038
Solyc01g006300.3.1	LECEVI1A	GO:0004601,GO:0006979,GO:0020037,GO:0055114	-	-	K00430	E1.11.1.7; peroxidase [EC:1.11.1.7]	sly00940 (Phenylpropanoid biosynthesis)	-	1271.92	8.92227	0.342766	26.0302	2.26e-149	4.9e-145	449.896	5.66265	0.765337	7.3989	1.37314e-13	4.47333e-12	471.18	7.93816	0.293521	27.0446	4.42295e-161	9.71058e-157	514.82	5.86263	0.738447	7.93914	2.03593e-15	1.43069e-13	27.9993	3.83923	0.488119	7.86536	3.68038e-15	1.60166e-12	32.7546	3.31455	0.564084	5.87599	4.20335e-09	6.59201e-07	151.296	3.36255	0.437218	7.69079	1.46235e-14
Solyc01g006310.3.1	Peroxidase (AHRD V3.3 *** K4ASJ7_SOLLC)	GO:0004601,GO:0006979,GO:0020037,GO:0055114	-	-	K00430	E1.11.1.7; peroxidase [EC:1.11.1.7]	sly00940 (Phenylpropanoid biosynthesis)	-	0	NA	NA	NA	NA	NA	0	NA	NA	NA	NA	NA	0	NA	NA	NA	NA	NA	0	NA	NA	NA	NA	NA	0	NA	NA	NA	NA	NA	0	NA	NA	NA	NA	NA	0	NA	NA	NA	NA
Solyc01g006320.4.1	Late embryogenesis abundant (LEA) hydroxyproline-rich glycoprotein family (AHRD V3.3 *** Q9LJT9_ARATH)	-	-	-	-	-	-	-	9.55932	2.87758	0.663602	4.33631	1.45e-05	0.000193166	17.3958	2.62621	0.440647	5.95989	2.52412e-09	5.43707e-08	5.91835	2.48538	0.781784	3.17911	0.00147728	0.0208845	10.6908	1.57151	0.526834	2.98293	0.00285504	0.0236598	4.45487	1.9699	0.837864	2.3511	0.0187181	0.200411	3.07999	0.621567	0.735685	0.844882	0.398177	0.998562	7.71432	0.378068	0.419301	0.901662	0.367236
Solyc01g006330.4.1	Plastid-lipid associated protein PAP / fibrillin family protein (AHRD V3.3 *** A0A2U1MH95_ARTAN)	-	-	-	-	-	-	-	22.078	-0.114851	0.291032	-0.394636	0.693112	0.841664	1.55463	-1.25107	1.30283	-0.960273	0.336918	0.575569	17.5578	-0.413531	0.401059	-1.0311	0.302495	0.638338	1.84825	-0.229451	1.01916	-0.225137	0.821872	0.917617	18.663	-0.423602	0.43989	-0.962972	0.335562	0.750244	19.915	0.0103593	0.331553	0.0312448	0.975074	0.998562	2.28192	0.306351	0.754359	0.406108	0.684663
Solyc01g006340.3.1	DEAD-box ATP-dependent RNA helicase 41 (AHRD V3.3 *** A0A2G3DEE5_CAPCH)	GO:0003676,GO:0005524	-	-	K19466	-	-	-	82.238	-0.166801	0.256317	-0.650761	0.515201	0.721567	108.239	-0.274411	0.256863	-1.06832	0.285378	0.521449	78.1445	0.313044	0.25632	1.2213	0.221973	0.553022	117.6	0.0833103	0.202142	0.412137	0.680239	0.842854	82.9137	0.405806	0.262423	1.54638	0.122012	0.511258	83.8045	0.316106	0.239842	1.31797	0.187512	0.969743	114.362	-0.161991	0.212847	-0.761067	0.446617
Solyc01g006350.4.1	Callose synthase 1 (AHRD V3.3 *** A0A2G3AHL0_CAPAN)	GO:0000148,GO:0003843,GO:0006075,GO:0016020	-	-	-	-	-	-	1029.57	-0.0184733	0.210792	-0.0876374	0.930165	0.966405	1109.79	0.0989195	0.227311	0.435173	0.663437	0.829326	965.18	0.401523	0.201836	1.98935	0.0466623	0.239586	1146.6	0.216837	0.163834	1.32351	0.185665	0.416453	986.63	0.348853	0.21742	1.60451	0.108602	0.487926	949.051	0.146284	0.222298	0.658052	0.510505	0.998562	1111.36	-0.0732767	0.180452	-0.406073	0.684689
Solyc01g006360.4.1	Callose synthase 9 (AHRD V3.3 *** A0A2G3AHT3_CAPAN)	-	-	-	-	-	-	-	128.999	-0.149087	0.913392	-0.163224	0.870342	0.939471	210.708	0.380772	0.546994	0.696117	0.486355	0.705998	124.034	0.378716	0.761805	0.497129	0.619098	0.856423	186.652	-0.124183	0.361124	-0.343879	0.730937	0.868839	134.374	0.565458	0.891327	0.634401	0.525819	0.852901	139.43	0.474887	0.691067	0.68718	0.491969	0.998562	218.515	0.232475	0.329347	0.705866	0.480272
Solyc01g006370.3.1	Callose synthase (AHRD V3.3 *** K7PRK8_MAIZE)	GO:0000148,GO:0003843,GO:0006075,GO:0016020	-	-	K11000	-	-	-	680.394	0.137692	0.260295	0.528984	0.596816	0.779788	520.911	-0.194105	0.292467	-0.663681	0.506895	0.722101	538.858	-0.109866	0.235952	-0.46563	0.641481	0.86733	496.022	-0.460308	0.214989	-2.14108	0.0322677	0.139462	603.812	0.191496	0.239126	0.800816	0.423238	0.808659	605.804	0.168047	0.21925	0.766462	0.443401	0.998562	586.95	0.0768822	0.237155	0.324185	0.745798
Solyc01g006380.2.1	RING-type E3 ubiquitin transferase (AHRD V3.3 *-* A0A2U1P546_ARTAN)	-	-	-	-	-	-	-	1.37718	-0.476107	1.52958	-0.311266	0.755599	0.879189	0.291313	-0.217343	2.91731	-0.074501	0.940612	NA	1.38566	0.261029	1.98741	0.131341	0.895505	0.970552	0.209255	-0.932858	3.30558	-0.282207	0.777784	NA	1.44561	0.259785	1.85738	0.139866	0.888766	0.972946	0.764951	-2.19246	1.70275	-1.2876	0.197885	0.981062	0.225116	-0.777049	2.73683	-0.283923	0.776469
Solyc01g006390.2.1	Pistil extensin like protein, partial CDS only (AHRD V3.3 *-* Q7DLN2_TOBAC)	-	-	-	-	-	-	-	1.14172	-0.881862	1.74236	-0.50613	0.612765	0.789617	0.0833905	0.86467	3.30558	0.261579	0.793646	NA	1.49894	0.864502	1.74219	0.496216	0.619742	0.856739	0.102063	0.870485	3.30558	0.263338	0.79229	NA	3.89232	3.13745	1.38593	2.26378	NA	NA	8.12537	3.62705	1.65236	2.19508	0.0281581	0.472208	0.110851	0.665628	3.06038	0.217498	0.82782
Solyc01g006400.4.1	Pistil extensin like protein, partial CDS only (AHRD V3.3 *-* Q7DLN2_TOBAC)	-	-	-	-	-	-	-	55.936	0.979308	0.533553	1.83545	0.0664393	0.195483	4.88655	2.91735	0.784289	3.71973	0.000199432	0.0017769	42.4273	0.765382	0.614589	1.24536	0.213001	0.541379	4.00423	2.54501	0.699503	3.63831	0.00027443	0.00342481	71.0468	2.17905	0.716277	3.04219	NA	NA	110.404	2.38366	0.698489	3.4126	0.000643471	0.0300463	4.35871	2.168	0.778395	2.78522	0.0053492
Solyc01g006410.4.1	Pistil extensin like protein, partial CDS only (AHRD V3.3 *-* Q7DLN2_TOBAC)	-	-	-	-	-	-	-	0	NA	NA	NA	NA	NA	0	NA	NA	NA	NA	NA	0	NA	NA	NA	NA	NA	0	NA	NA	NA	NA	NA	0	NA	NA	NA	NA	NA	0	NA	NA	NA	NA	NA	0	NA	NA	NA	NA
Solyc01g006420.3.1	Unknown protein	-	-	-	-	-	-	-	0	NA	NA	NA	NA	NA	0	NA	NA	NA	NA	NA	0	NA	NA	NA	NA	NA	0	NA	NA	NA	NA	NA	0	NA	NA	NA	NA	NA	0	NA	NA	NA	NA	NA	0	NA	NA	NA	NA
Solyc01g006430.3.1	Fatty acid desaturase (AHRD V3.3 *** E7CCC0_9BRAS)	GO:0006629	-	-	K10256	FAD2; omega-6 fatty acid desaturase / acyl-lipid omega-6 desaturase (Delta-12 desaturase) [EC:1.14.19.6 1.14.19.22]	sly01040 (Biosynthesis of unsaturated fatty acids)	-	5688.05	0.348943	0.207644	1.68049	0.0928619	0.245907	10854.5	-0.596703	0.22734	-2.62472	0.00867206	0.0430041	4232.2	-0.114143	0.220537	-0.517571	0.604757	0.849268	11845.4	-0.161464	0.192308	-0.839608	0.401128	0.641566	4196.13	-0.514089	0.277882	-1.85003	0.0643096	0.383643	4278.6	-0.137211	0.159018	-0.862864	0.388212	0.998562	11753.8	-0.271481	0.203767	-1.33231	0.182758
Solyc01g006440.2.1	Protein NRT1/ PTR FAMILY 7.1 (AHRD V3.3 *** A0A1U8GXZ4_CAPAN)	GO:0016020,GO:0022857,GO:0055085	-	-	-	-	-	-	0.62923	-2.82056	2.86372	-0.984927	0.32466	NA	0.0872984	-0.217334	3.30558	-0.0657478	0.947579	NA	0.576682	-2.1935	3.04471	-0.720431	0.47126	NA	0.0876153	-0.211519	3.30558	-0.0639885	0.948979	NA	0.659783	-2.43453	3.33323	-0.730381	0.465157	NA	0.444701	-2.31095	2.84961	-0.810969	0.417383	0.998562	0.359418	1.29483	2.44876	0.52877	0.596965
Solyc01g006450.4.1	Enoyl-[acyl-carrier-protein] reductase [NADH], chloroplastic (AHRD V3.3 *** A0A2G3DE80_CAPCH)	-	-	-	K00208	fabI; enoyl-[acyl-carrier protein] reductase I [EC:1.3.1.9 1.3.1.10]	sly00061 (Fatty acid biosynthesis), sly00780 (Biotin metabolism)	-	444.141	0.0920598	0.198033	0.464871	0.642024	0.809704	505.054	0.223186	0.295362	0.755633	0.449869	0.677358	337.75	-0.375102	0.222967	-1.68232	0.0925073	0.352604	484.517	0.0368642	0.271183	0.135939	0.89187	0.951482	370.506	-0.211483	0.240403	-0.879702	0.379021	0.782117	347.061	-0.254416	0.232846	-1.09264	0.274553	0.998562	574.959	0.360894	0.25065	1.43984	0.149914
Solyc01g006460.3.1	Non-structural maintenance of chromosomes element 4-like protein B (AHRD V3.3 *** A0A2G3DE98_CAPCH)	-	-	-	K22825	-	-	-	0.559367	-2.6921	2.86882	-0.938401	0.348039	NA	0.207194	0.504	3.30558	0.15247	0.878817	NA	0.96128	0.781998	2.33895	0.334337	0.738125	0.908023	0.187117	0.509816	3.30558	0.154229	0.877429	NA	0.904146	0.498817	2.17056	0.22981	0.81824	NA	0.853716	0.180989	1.72135	0.105144	0.916262	0.998562	0.238975	0.665633	2.68971	0.247474	0.804541
Solyc01g006480.3.1	Alpha/beta-Hydrolases superfamily protein (AHRD V3.3 *** Q8GYI7_ARATH)	-	-	-	K07018	-	-	-	137.364	-0.240732	0.184669	-1.30359	0.192375	0.400305	125.474	-0.0223372	0.219566	-0.101733	0.918968	0.96597	122.699	-0.0169359	0.189171	-0.0895267	0.928663	0.980419	128.834	0.0758264	0.21201	0.357655	0.720602	0.862787	129.358	-0.0176647	0.188249	-0.0938372	0.925238	0.983678	126.495	-0.0181013	0.132032	-0.137098	0.890953	0.998562	133.21	0.0151395	0.169456	0.0893413	0.928811
Solyc01g006490.4.1	UPF0061 protein (AHRD V3.3 *** A0A2G2XP25_CAPBA)	-	-	-	-	-	-	-	416.687	-0.20687	0.217458	-0.95131	0.341447	0.571853	506.589	-0.367133	0.186499	-1.96854	0.0490054	0.159056	360.396	-0.1206	0.221588	-0.544254	0.586267	0.840025	523.176	-0.225403	0.132076	-1.70661	0.0878941	0.265155	384.979	-0.066321	0.238537	-0.278033	0.780987	0.943663	353.911	-0.232071	0.224837	-1.03218	0.30199	0.998562	536.053	-0.211718	0.122745	-1.72486	0.084553
Solyc01g006500.4.1	Pentatricopeptide repeat-containing protein (AHRD V3.3 *** A0A2I0XE98_9ASPA)	-	-	-	-	-	-	-	226.45	-0.712823	0.186166	-3.82896	0.000128686	0.00130898	183.07	-0.468445	0.235984	-1.98507	0.0471364	0.154756	210.166	-0.306116	0.228362	-1.34049	0.180087	0.50042	186.039	-0.396263	0.219768	-1.8031	0.0713732	0.233909	220.488	-0.407876	0.245802	-1.65937	0.097041	0.465142	222.883	-0.117901	0.211551	-0.557317	0.577311	0.998562	198.509	-0.192048	0.16345	-1.17496	0.240011
Solyc01g006510.3.1	sorbitol related enzyme	GO:0055114	-	-	K00008	SORD; L-iditol 2-dehydrogenase [EC:1.1.1.14]	sly00040 (Pentose and glucuronate interconversions), sly00051 (Fructose and mannose metabolism)	-	1960.3	-0.328036	0.112309	-2.92083	0.00349104	0.0207309	732.838	-0.293602	0.213477	-1.37533	0.169028	0.377019	1728.8	-0.165277	0.129872	-1.27261	0.203155	0.528296	722.906	-0.379517	0.182659	-2.07773	0.0377341	0.154801	1862.61	-0.0731895	0.117375	-0.623552	0.532922	0.855484	1818.77	-0.0530371	0.101258	-0.523784	0.600429	0.998562	821.159	0.00559792	0.146118	0.0383111	0.96944
Solyc01g006520.3.1	Receptor-like protein kinase (AHRD V3.3 *** A0A2U1PPA0_ARTAN)	GO:0004672,GO:0005524,GO:0006468	-	RLK-Pelle_SD-2b	-	-	-	-	53.5379	0.233206	0.242751	0.960682	0.336712	0.566895	14.5492	0.382301	0.451872	0.846039	0.397531	0.632088	44.3663	0.195731	0.318443	0.614649	0.538787	0.811906	13.7861	0.16974	0.48193	0.352209	0.724681	0.865641	47.8567	0.363606	0.315636	1.15198	0.24933	0.678813	43.8527	0.0137705	0.246834	0.0557883	0.95551	0.998562	11.2587	-0.682577	0.493303	-1.38369	0.166454
Solyc01g006530.1.1	Receptor-like protein kinase (AHRD V3.3 *** A0A2U1PPA0_ARTAN)	GO:0004672,GO:0005524,GO:0006468	-	RLK-Pelle_SD-2b	-	-	-	-	6.35048	6.2696	0.977134	6.41631	1.4e-10	4.3e-09	3.02037	5.27743	1.1109	4.75059	2.02822e-06	2.84937e-05	7.85793	7.03089	1.00907	6.96768	3.22217e-12	2.66954e-10	1.92283	4.58956	1.22177	3.75647	0.000172325	0.00228976	0.82118	3.99161	2.09028	1.90961	0.0561833	NA	1.00712	3.44736	1.5744	2.18963	0.0285511	0.475642	0.254078	0.665637	2.26664	0.293667	0.769012
Solyc01g006540.4.1	lipoxygenase C	GO:0016702,GO:0046872,GO:0055114	-	-	K00454	LOX2S; lipoxygenase [EC:1.13.11.12]	sly00592 (alpha-Linolenic acid metabolism), sly00591 (Linoleic acid metabolism)	JA Biosynthesis	824.041	-2.68561	0.841413	-3.19179	0.00141395	0.00993102	2303.2	-0.926343	0.77403	-1.19678	0.231392	0.458449	979.539	-0.21738	0.975235	-0.2229	0.823613	0.944214	2897.94	0.222819	0.749394	0.297333	0.766212	0.88854	1210.14	0.51615	1.18315	0.43625	0.662655	0.905627	790.231	-1.0438	0.741522	-1.40764	0.159237	0.942368	2855.56	-0.0315517	0.621149	-0.0507956	0.959488
Solyc01g006550.3.1	Receptor-like protein Cf-9 homolog (AHRD V3.3 *** CF0_SOLLC)	GO:0005515	-	-	-	-	-	-	12.3303	2.0262	0.486765	4.16259	3.15e-05	0.000386283	45.7254	3.12445	0.527205	5.92644	3.09574e-09	6.59411e-08	7.28729	1.37356	0.654703	2.09799	0.0359059	0.204207	27.9928	2.18098	0.485897	4.48856	7.17053e-06	0.000134913	5.92139	0.722363	0.699436	1.03278	0.301707	0.724466	3.95016	-0.683266	0.60123	-1.13645	0.255769	0.998562	14.3058	0.154517	0.563525	0.274197	0.783933
Solyc01g006555.1.1	Lipoxygenase (AHRD V3.3 *** C0KKU8_SOLLC)	GO:0016702,GO:0046872,GO:0055114	-	-	K00454	LOX2S; lipoxygenase [EC:1.13.11.12]	sly00592 (alpha-Linolenic acid metabolism), sly00591 (Linoleic acid metabolism)	JA Biosynthesis	7.48497	-1.3383	0.646491	-2.07009	0.0384436	0.132965	0.105088	0.86467	3.30558	0.261579	0.793646	NA	6.65092	-1.24185	0.967249	-1.2839	0.199177	0.522889	0	NA	NA	NA	NA	NA	7.71679	-0.725654	0.996678	-0.728072	0.466569	0.82863	6.27	-1.1064	0.750383	-1.47444	0.140363	0.918973	0.158357	1.0263	3.06038	0.33535	0.737361
Solyc01g006580.4.1	2-oxoglutarate (2OG) and Fe(II)-dependent oxygenase superfamily protein (AHRD V3.3 *** A0A2U1LXD5_ARTAN)	GO:0016491,GO:0055114	-	-	-	-	-	-	0.173888	1.08444	3.16627	0.342497	0.731977	NA	0.272545	2.20947	3.25047	0.679738	0.49667	NA	0	NA	NA	NA	NA	NA	0.0709291	0.870485	3.30558	0.263338	0.79229	NA	0	NA	NA	NA	NA	NA	0	NA	NA	NA	NA	NA	0.128842	0.665628	3.06038	0.217498	0.82782
Solyc01g006585.1.1	2-oxoglutarate (2OG) and Fe(II)-dependent oxygenase superfamily protein (AHRD V3.3 *** A0A2U1LXD5_ARTAN)	GO:0016491,GO:0055114	-	-	-	-	-	-	0.154448	-0.371058	3.18534	-0.116489	0.907265	NA	1.45243	2.63876	2.08515	1.2655	0.205691	0.426706	0.0925806	-0.317775	3.30558	-0.0961329	0.923415	NA	0.340133	-1.43768	3.29676	-0.43609	0.662772	NA	0.105855	-0.564326	3.52153	-0.16025	0.872684	NA	0.0713965	-0.434616	3.06038	-0.142014	0.887069	NA	1.10435	1.56755	1.64273	0.954234	0.339965
Solyc01g006590.3.1	Receptor-like protein kinase (AHRD V3.3 *** A0A2U1PPA0_ARTAN)	GO:0004672,GO:0006468	-	RLK-Pelle_SD-2b	-	-	-	-	0.10107	-0.948127	3.18534	-0.297653	0.765968	NA	0	NA	NA	NA	NA	NA	0.0925806	-0.317775	3.30558	-0.0961329	0.923415	NA	0	NA	NA	NA	NA	NA	0.105855	-0.564326	3.52153	-0.16025	0.872684	NA	0.0713965	-0.434616	3.06038	-0.142014	0.887069	NA	0.0665013	0.304958	3.06038	0.0996469	0.920625
Solyc01g006600.3.1	AMP-dependent synthetase/ligase (AHRD V3.3 *** A0A2U1PR62_ARTAN)	-	-	-	-	-	-	-	1.61546	0.528276	1.99722	0.264506	0.79139	0.898525	0.0693055	-0.217334	3.30558	-0.0657478	0.947579	NA	0.789893	-2.63522	2.45564	-1.07313	0.283214	0.618333	0.0697129	-0.211519	3.30558	-0.0639885	0.948979	NA	0.905119	-2.87663	2.65395	-1.0839	0.278407	NA	0.806657	-1.65332	1.95468	-0.845824	0.397651	0.998562	0.57635	2.12244	2.26978	0.935089	0.349743
Solyc01g006610.2.1	2-oxoglutarate (2OG) and Fe(II)-dependent oxygenase superfamily protein (AHRD V3.3 *** A0A2U1LXD5_ARTAN)	GO:0016491,GO:0055114	-	-	-	-	-	-	0.736453	0.910775	2.09814	0.434087	0.664225	NA	0.0761884	0.86467	3.30558	0.261579	0.793646	NA	0.302252	-1.34887	2.96158	-0.455457	0.648781	NA	0	NA	NA	NA	NA	NA	0.346827	-1.59674	3.00911	-0.530633	0.595673	NA	0.330881	-0.745963	2.16582	-0.344426	0.730526	NA	0.714224	2.93814	2.14857	1.36749	0.171472
Solyc01g006620.3.1	C2 calcium/lipid-binding plant phosphoribosyltransferase family protein (AHRD V3.3 *** A0A061DXG0_THECC)	-	-	-	-	-	-	-	0.890675	-2.69001	2.00047	-1.34469	0.178725	0.381837	1.06122	1.07265	1.81021	0.592555	0.553479	0.756272	1.69361	1.27013	1.46638	0.866163	0.386401	0.706187	0.76984	-0.038059	1.89358	-0.020099	0.983964	0.992885	1.08339	-0.749695	2.22577	-0.336824	0.736249	NA	1.70253	0.890119	1.14157	0.779733	0.435548	0.998562	0.537024	-1.47023	2.01353	-0.730172	0.465285
Solyc01g006630.3.1	NAD(P)-binding Rossmann-fold superfamily protein (AHRD V3.3 *** A0A2U1KNW2_ARTAN)	GO:0016491	-	-	-	-	-	-	251.912	0.240858	0.115741	2.08102	0.0374325	0.130333	61.4489	-0.361229	0.264366	-1.36639	0.171815	0.380656	201.146	0.0512627	0.164518	0.311594	0.755349	0.917037	66.6593	-0.00808246	0.257276	-0.0314155	0.974938	0.98954	222.357	0.302502	0.135514	2.23226	0.0255981	0.239255	206.018	0.0145858	0.126098	0.11567	0.907914	0.998562	76.1483	0.23619	0.189836	1.24418	0.213434
Solyc01g006640.1.1	AMP-dependent synthetase/ligase (AHRD V3.3 *** A0A2U1PR62_ARTAN)	GO:0003824	-	-	-	-	-	-	0.202139	-1.3088	3.18534	-0.410881	0.681159	NA	0	NA	NA	NA	NA	NA	0.185161	-0.678444	3.30558	-0.205242	0.837383	NA	0	NA	NA	NA	NA	NA	0.21171	-0.924994	3.52153	-0.262668	0.792806	NA	0.142793	-0.795285	3.06038	-0.259865	0.794968	NA	0	NA	NA	NA	NA
Solyc01g006650.2.1	ETHYLENE INSENSITIVE 3-like 3 protein (AHRD V3.3 *** A0A2G3DES0_CAPCH)	GO:0005634	EIL	-	K14514	EIN3; ethylene-insensitive protein 3	sly04075 (Plant hormone signal transduction), sly04016 (MAPK signaling pathway - plant)	Ethylene Signaling/Response	8.80751	0.932864	0.421916	2.21102	0.0270346	0.102276	22.9205	2.66378	0.496724	5.36269	8.19926e-08	1.45369e-06	7.58163	1.07984	0.512128	2.10853	0.0349851	0.20161	14.5675	1.70043	0.473921	3.588	0.000333221	0.00400803	6.56593	0.584288	0.561706	1.0402	0.298245	0.7223	7.42611	0.695678	0.449978	1.54603	0.122098	0.891908	11.561	0.73767	0.431771	1.70847	0.0875484
Solyc01g006660.3.1	Subtilisin-like protease (AHRD V3.3 *** A0A2I0XJ46_9ASPA)	GO:0004252,GO:0006508	-	-	-	-	-	-	6.06054	0.0610814	0.61786	0.0988597	0.92125	0.963483	7.60531	0.17929	0.511216	0.350713	0.725804	0.86669	5.68851	0.496315	0.724899	0.684668	0.493553	0.784028	6.712	-0.382848	0.520617	-0.735374	0.462112	0.692011	5.33004	0.0332187	0.769655	0.0431605	0.965574	0.992221	4.40656	-0.495401	0.64556	-0.767398	0.442845	0.998562	6.85999	-0.337282	0.46554	-0.724496	0.468761
Solyc01g006670.2.1	Glycosyltransferase (AHRD V3.3 *** A0A2I4H5S7_9ROSI)	GO:0016758	-	-	-	-	-	-	343.991	-0.132619	0.13125	-1.01043	0.312288	0.542419	215.009	-0.367652	0.28878	-1.27312	0.202975	0.422849	309.516	0.127401	0.149972	0.849504	0.395601	0.714606	241.202	0.139258	0.272084	0.511821	0.608777	0.797223	339.774	0.349296	0.147018	2.37587	0.0175078	0.193811	333.239	0.200803	0.122786	1.63539	0.101968	0.850607	258.669	0.156385	0.227919	0.686144	0.492622
Solyc01g006680.4.1	2-oxoglutarate (2OG) and Fe(II)-dependent oxygenase superfamily protein (AHRD V3.3 *** A0A2U1NBL4_ARTAN)	-	Jumonji	-	K10277	-	-	-	419.023	-0.324852	0.217031	-1.4968	0.134446	0.315957	352.956	-0.670543	0.150017	-4.46977	7.8304e-06	9.88547e-05	381.379	-0.0233734	0.247451	-0.0944569	0.924746	0.979298	382.783	-0.250078	0.121979	-2.05017	0.0403474	0.161173	386.193	-0.246941	0.267998	-0.921429	0.356827	0.766076	386.844	-0.0645173	0.192232	-0.335621	0.737157	0.998562	393.844	-0.216723	0.116619	-1.85838	0.0631146
Solyc01g006690.4.1	IRK-interacting protein (AHRD V3.3 *** A0A2I4FH54_9ROSI)	-	-	-	-	-	-	-	48.0528	-0.0788933	0.473988	-0.166446	0.867806	0.938086	3.9192	-0.781116	1.09976	-0.710262	0.477541	0.699705	31.841	-1.7364	0.580663	-2.99037	0.00278642	0.0340812	3.54149	-1.64594	1.35717	-1.21277	0.225216	0.465435	38.715	-0.749441	0.604478	-1.23982	0.215043	0.642362	36.654	-0.485555	0.471196	-1.03047	0.302788	0.998562	5.67886	0.448885	0.840694	0.533946	0.593379
Solyc01g006700.3.1	downstream neighbor of Son (AHRD V3.3 *** AT3G54750.4)	-	-	-	K22422	-	-	-	422.515	0.146781	0.140785	1.04259	0.29714	0.526001	576.271	-0.130117	0.139586	-0.932165	0.351251	0.58954	359.335	0.201401	0.15409	1.30703	0.191201	0.513099	598.398	0.0189894	0.119793	0.158518	0.874049	0.942902	370.781	0.150711	0.157173	0.958882	0.337618	0.752348	353.592	0.00207049	0.117096	0.017682	0.985893	0.999374	612.936	-0.0508859	0.111907	-0.454714	0.649315
Solyc01g006710.4.1	Helicase (AHRD V3.3 *** A0A200PRN8_9MAGN)	GO:0004386	-	-	K14442	DHX36; ATP-dependent RNA helicase DHX36 [EC:3.6.4.13]	sly03018 (RNA degradation)	-	431.837	-0.162724	0.158489	-1.02672	0.304551	0.534417	443.005	-0.545334	0.200771	-2.7162	0.00660358	0.0343529	376.301	-0.0360685	0.186309	-0.193595	0.846493	0.953341	434.855	-0.67577	0.151607	-4.45738	8.29669e-06	0.000153211	380.344	-0.280537	0.16972	-1.65294	0.0983422	0.467517	397.643	0.0416895	0.169049	0.246612	0.805208	0.998562	489.726	-0.177843	0.150711	-1.18003	0.237989
Solyc01g006720.4.1	ABC transporter G family member 27 (AHRD V3.3 *** A0A2G2VCM9_CAPBA)	GO:0016020	-	-	-	-	-	-	57.7883	-0.579428	0.244436	-2.37047	0.0177655	0.0749589	5.06061	-0.0593822	0.752317	-0.0789324	0.937086	0.974036	55.8214	0.00358062	0.296954	0.0120578	0.990379	0.997542	5.91287	0.515733	0.688722	0.748826	0.453962	0.685592	56.869	-0.180577	0.282769	-0.638603	0.523081	0.852366	61.05	0.15943	0.213904	0.745334	0.45607	0.998562	5.96831	0.26981	0.572648	0.471162	0.637525
Solyc01g006730.4.1	Calcium-dependent protein kinase (AHRD V3.3 *** B8QUH1_GOSHI)	GO:0005509	-	CAMK_CDPK	K13412	CPK; calcium-dependent protein kinase [EC:2.7.11.1]	sly04626 (Plant-pathogen interaction)	-	0.650598	2.3766	2.32962	1.02017	0.30765	NA	0.373097	0.500357	2.75983	0.1813	0.856132	NA	0.178752	0.40356	3.30558	0.122084	0.902832	NA	0.349311	0.392549	2.76515	0.141963	0.887109	NA	0.191718	0.397459	3.52153	0.112865	0.910137	NA	0.309977	1.054	2.18048	0.483381	0.628825	NA	0.228676	-0.777049	2.72435	-0.285224	0.775473
Solyc01g006740.4.1	Sucrose-phosphatase (AHRD V3.3 *** Q84ZX6_SOLLC)	-	-	-	K07024	SPP; sucrose-6-phosphatase [EC:3.1.3.24]	sly00500 (Starch and sucrose metabolism)	-	81.6625	0.0352458	0.189991	0.185513	0.852827	0.929995	31.6885	0.0681862	0.404769	0.168457	0.866224	0.940207	68.7087	0.0277717	0.222332	0.124911	0.900594	0.972173	31.2306	-0.0186671	0.406473	-0.0459247	0.96337	0.983792	73.5638	0.130784	0.226245	0.578062	0.563223	0.868149	73.9132	0.136757	0.147092	0.929741	0.352505	0.998562	32.1227	-0.0589119	0.319074	-0.184634	0.853516
Solyc01g006750.2.1	Unknown protein	-	-	-	-	-	-	-	0.0533788	-0.0103882	3.18534	-0.00326124	0.997398	NA	0	NA	NA	NA	NA	NA	0	NA	NA	NA	NA	NA	0	NA	NA	NA	NA	NA	0	NA	NA	NA	NA	NA	0	NA	NA	NA	NA	NA	0	NA	NA	NA	NA
Solyc01g006760.3.1	Transmembrane protein (AHRD V3.3 *** Q9FT46_ARATH)	-	-	-	-	-	-	-	0	NA	NA	NA	NA	NA	0	NA	NA	NA	NA	NA	0	NA	NA	NA	NA	NA	0	NA	NA	NA	NA	NA	0	NA	NA	NA	NA	NA	0	NA	NA	NA	NA	NA	0	NA	NA	NA	NA
Solyc01g006770.2.1	DUF604 domain-containing protein (AHRD V3.3 *** A0A1Q3CIC6_CEPFO)	-	-	-	-	-	-	-	0	NA	NA	NA	NA	NA	0	NA	NA	NA	NA	NA	0	NA	NA	NA	NA	NA	0	NA	NA	NA	NA	NA	0	NA	NA	NA	NA	NA	0	NA	NA	NA	NA	NA	0	NA	NA	NA	NA
Solyc01g006780.4.1	Unknown protein	-	-	-	-	-	-	-	3.09344	-0.549552	0.882375	-0.62281	0.533409	0.736149	0.406747	-0.588977	2.34417	-0.251252	0.80162	NA	2.22022	-1.99901	1.28903	-1.55078	0.120953	0.408218	0.387702	-0.582169	2.32945	-0.249917	0.802651	NA	3.28922	0.255185	1.0913	0.233835	0.815113	0.954818	3.5112	0.331109	0.791247	0.418465	0.675608	0.998562	0.301873	-1.14923	2.19534	-0.523485	0.600637
Solyc01g006790.3.1	hypothetical protein (AHRD V3.3 *-* AT2G27180.1)	-	-	-	-	-	-	-	7.02824	-0.446791	0.447509	-0.998395	0.318088	0.548362	0.294698	-1.2647	2.89821	-0.436373	0.662566	NA	6.34648	-0.21342	0.62323	-0.342443	0.732018	0.905762	0.295381	-1.25784	2.84633	-0.441917	0.658549	NA	7.80311	0.532768	0.696978	0.764397	0.444631	0.819451	7.08004	0.0835128	0.49769	0.167801	0.86674	0.998562	0.58788	0.53709	1.36283	0.394098	0.693508
Solyc01g006800.4.1	Methionine aminopeptidase 2 (AHRD V3.3 *** A0A2G3AXU8_CAPCH)	-	-	-	K01265	-	-	-	1003.86	0.312557	0.119335	2.61916	0.0088146	0.0438248	1102.25	0.0415171	0.131331	0.316127	0.751906	0.882406	819.868	0.234478	0.128993	1.81775	0.069102	0.301019	1074.22	-0.0871558	0.119663	-0.728346	0.466402	0.695056	815.271	-0.00100185	0.112014	-0.00894394	0.992864	0.998853	814.745	0.0535111	0.118394	0.451973	0.651288	0.998562	1111.98	-0.0900413	0.0996718	-0.903378	0.366325
Solyc01g006810.4.1	E3 ubiquitin-protein ligase RHF2A-like (AHRD V3.3 *** A0A2I4GY35_9ROSI)	-	-	-	K19043	-	-	-	126.753	0.0786604	0.201461	0.39045	0.696203	0.843625	39.3212	0.0987738	0.388176	0.254457	0.799143	0.907508	115.737	0.401742	0.249011	1.61335	0.106669	0.381791	43.2187	0.442635	0.397218	1.11434	0.265134	0.51045	126.579	0.626932	0.291697	2.14926	0.031614	0.269876	115.267	0.183309	0.224597	0.816169	0.414403	0.998562	45.7287	0.33403	0.280382	1.19134	0.23352
Solyc01g006820.2.1	Unknown protein	-	-	-	-	-	-	-	94.8289	0.250102	0.479301	0.521806	0.601805	0.782713	84.3448	-0.296293	0.392375	-0.755126	0.450173	0.677532	78.5578	0.226178	0.529014	0.427547	0.668981	0.879136	104.429	0.554109	0.336119	1.64855	0.0992396	0.286093	92.1913	0.718534	0.545778	1.31653	0.187996	0.612356	93.2261	0.509055	0.444209	1.14598	0.251803	0.998562	97.6778	0.0902831	0.344695	0.261922	0.793381
Solyc01g006830.3.1	Protein WVD2-like 1 (AHRD V3.3 *** A0A2G3AXV0_CAPCH)	-	-	-	-	-	-	-	953.393	0.796097	0.179358	4.4386	9.05e-06	0.000126296	707.585	0.15108	0.225409	0.670246	0.502701	0.71851	705.534	0.460151	0.225871	2.03723	0.0416275	0.22328	707.27	0.135186	0.190681	0.708962	0.478348	0.703901	666.553	0.0522401	0.214184	0.243903	0.807306	0.952112	737.924	0.356142	0.189692	1.87747	0.0604539	0.688738	725.018	0.0329788	0.19267	0.171167	0.864093
Solyc01g006840.3.1	Calcium-dependent protein kinase (AHRD V3.3 *** B8QUH1_GOSHI)	GO:0005509	-	CAMK_CDPK	K13412	CPK; calcium-dependent protein kinase [EC:2.7.11.1]	sly04626 (Plant-pathogen interaction)	-	0	NA	NA	NA	NA	NA	4.06563	5.73135	0.994906	5.7607	8.37652e-09	1.70487e-07	0.504177	3.0653	2.05268	1.49331	0.135355	NA	4.96084	6.00036	0.978325	6.13329	8.60782e-10	3.18474e-08	0	NA	NA	NA	NA	NA	0	NA	NA	NA	NA	NA	0.0558974	-0.416381	3.06038	-0.136055	0.891778
Solyc01g006845.1.1	Unknown protein	-	-	-	-	-	-	-	0	NA	NA	NA	NA	NA	0	NA	NA	NA	NA	NA	0	NA	NA	NA	NA	NA	0	NA	NA	NA	NA	NA	0	NA	NA	NA	NA	NA	0	NA	NA	NA	NA	NA	0	NA	NA	NA	NA
Solyc01g006850.1.1	Pentatricopeptide repeat (AHRD V3.3 *** A0A200Q9W7_9MAGN)	-	-	-	-	-	-	-	18.0871	0.0389511	0.385809	0.100959	0.919583	0.962669	22.0969	0.0164165	0.393295	0.041741	0.966705	0.986582	15.5089	0.124128	0.44596	0.27834	0.780752	0.928986	23.3955	0.221015	0.312567	0.707097	0.479506	0.704656	15.801	-0.0458223	0.50234	-0.0912177	0.92732	0.983966	13.6652	-0.406687	0.396193	-1.02649	0.304662	0.998562	23.8864	0.0812819	0.256021	0.317481	0.750879
Solyc01g006860.3.1	Co-chaperone, HscB-like protein (AHRD V3.3 *** A8IK66_CHLRE)	GO:0051259	-	-	K04082	-	-	-	212.566	-0.0661425	0.193682	-0.341499	0.732728	0.866513	122.569	-0.55437	0.203119	-2.72929	0.00634702	0.0333146	200.899	0.386248	0.278341	1.38768	0.165234	0.479968	129.44	-0.286143	0.196434	-1.45669	0.145202	0.360227	200.115	0.204048	0.239748	0.851092	0.394718	0.791215	198.181	0.143226	0.159697	0.896857	0.369795	0.998562	143.048	-0.0223109	0.162807	-0.137039	0.891
Solyc01g006870.4.1	Polyketide cyclase/dehydrase/lipid transport superfamily protein (AHRD V3.3 *** F4K3U5_ARATH)	GO:0008289	-	-	-	-	-	-	368.578	-0.109024	0.117204	-0.930208	0.352263	0.583069	271.898	1.09397	0.200982	5.44311	5.23583e-08	9.51537e-07	327.12	0.0993432	0.134245	0.740014	0.459292	0.762848	227.474	0.53204	0.157914	3.36918	0.000753916	0.00791763	337.759	0.0176505	0.125657	0.140466	0.888292	0.972946	330.405	0.00237523	0.109587	0.0216743	0.982708	0.999068	199.748	-0.109477	0.141484	-0.773778	0.439062
Solyc01g006880.4.1	Histone-lysine N-methyltransferase ATXR7 (AHRD V3.3 *-* A0A2G3AXS4_CAPCH)	GO:0005515	SET	-	-	-	-	-	323.657	-0.485183	0.451188	-1.07534	0.282221	0.510085	598.317	-0.899087	0.404882	-2.22062	0.026377	0.100873	314.826	0.11716	0.368489	0.317947	0.750525	0.914721	607.101	-0.820105	0.288317	-2.84446	0.0044487	0.0332543	334.226	0.180978	0.415601	0.435461	0.663228	0.905627	339.455	0.195067	0.359518	0.54258	0.587419	0.998562	719.816	-0.0910329	0.289228	-0.314745	0.752955
Solyc01g006890.3.1	EEIG1/EHBP1 N-terminal domain (AHRD V3.3 *** A0A200Q9Q9_9MAGN)	-	-	-	-	-	-	-	37.5074	1.04896	0.342358	3.06394	0.00218443	0.0141805	17.4683	0.446692	0.404342	1.10474	0.269274	0.503029	28.0495	0.820147	0.36923	2.22124	0.0263348	0.169555	18.0925	0.521902	0.366561	1.42378	0.154511	0.374449	24.5722	0.21601	0.405351	0.532898	0.594104	0.881868	25.9653	0.307827	0.304142	1.01212	0.311483	0.998562	14.9093	-0.291823	0.326722	-0.893185	0.371758
Solyc01g006900.3.1	MD-2-related lipid recognition domain-containing protein / ML domain-containing protein (AHRD V3.3 *** A0A2U1NF61_ARTAN)	-	-	-	-	-	-	-	4130.78	-0.0479511	0.180717	-0.265338	0.790749	0.89839	1457.3	-0.309552	0.305337	-1.0138	0.310677	0.549446	3239.4	-0.409465	0.238501	-1.71683	0.0860104	0.339479	1720.21	0.379798	0.27288	1.39181	0.163979	0.387396	3706.32	-0.0129423	0.172316	-0.0751081	0.940129	0.986637	3721.96	0.060281	0.178568	0.337581	0.735679	0.998562	1662.96	0.0396422	0.251575	0.157576	0.874791
Solyc01g006910.4.1	RING/U-box superfamily protein (AHRD V3.3 *** A0A2U1MY73_ARTAN)	-	-	-	-	-	-	-	0	NA	NA	NA	NA	NA	0	NA	NA	NA	NA	NA	0	NA	NA	NA	NA	NA	0	NA	NA	NA	NA	NA	0	NA	NA	NA	NA	NA	0	NA	NA	NA	NA	NA	0	NA	NA	NA	NA
Solyc01g006920.4.1	Pentatricopeptide repeat-containing protein (AHRD V3.3 *** A0A2G2XTB6_CAPBA)	-	-	-	-	-	-	-	9.09821	-0.03838	0.501837	-0.0764791	0.939038	0.970703	13.2223	0.168063	0.518733	0.323988	0.745947	0.878973	7.63279	-0.0682989	0.544778	-0.12537	0.900231	0.972173	11.7729	-0.410003	0.449968	-0.911182	0.362199	0.607363	7.62584	-0.364221	0.581718	-0.626112	0.531241	0.854504	6.6688	-0.539854	0.538102	-1.00326	0.315737	0.998562	15.2613	0.366191	0.309612	1.18274	0.236911
Solyc01g006930.3.1	Nuclear transcription factor Y subunit A-4 (AHRD V3.3 *** A0A2G2XTD6_CAPBA)	GO:0003700,GO:0006355	NF-YA	-	K08064	-	-	-	412.594	-0.544939	0.28298	-1.92572	0.0541398	0.169417	118.486	-0.259607	0.302389	-0.858519	0.390606	0.625689	332.317	-0.955083	0.283426	-3.36978	0.000752282	0.0121265	110.743	-0.645645	0.291556	-2.21448	0.0267957	0.123651	358.242	-1.04908	0.32965	-3.18241	0.00146053	0.0407874	379.908	-0.220847	0.255776	-0.86344	0.387896	0.998562	142.781	0.223449	0.306291	0.729531	0.465677
Solyc01g006940.4.1	RNA-binding protein CP33, chloroplastic (AHRD V3.3 *-* A0A1J3GQ27_NOCCA)	GO:0003676	-	-	K11294	-	-	-	512.503	-0.303378	0.154897	-1.95858	0.0501619	0.160309	121.861	-0.562866	0.354824	-1.58633	0.112665	0.286877	442.968	-0.232622	0.172192	-1.35095	0.176712	0.495206	128.512	-0.306157	0.314416	-0.973732	0.33019	0.576215	495.76	0.0507206	0.19305	0.262733	0.792757	0.948349	454.891	-0.168948	0.140895	-1.1991	0.230487	0.989195	154.532	0.201869	0.282683	0.714119	0.475153
Solyc01g006950.3.1	syntaxin-121-like (AHRD V3.3 *** A0A2I4H4W7_9ROSI)	GO:0016020	-	-	K08486	STX1B_2_3; syntaxin 1B/2/3	sly04130 (SNARE interactions in vesicular transport)	-	218.824	5.78252	0.67926	8.51297	1.7e-17	1.2e-15	911.186	7.19257	0.44525	16.154	1.06431e-58	7.9994e-56	80.4108	4.72803	0.828974	5.70347	1.17389e-08	5.83096e-07	312.187	5.60335	0.425178	13.1788	1.16189e-39	5.28936e-37	8.84856	-0.0598936	0.886503	-0.0675617	0.946135	0.987981	8.73457	0.00338496	0.629607	0.00537631	0.99571	0.999486	22.3148	0.392194	0.495729	0.791146	0.428859
Solyc01g006960.3.1	Trafficking protein particle complex subunit 8 (AHRD V3.3 *** A0A1J3IJK6_NOCCA)	-	-	-	K20305	-	-	-	608.121	-0.124487	0.158354	-0.786134	0.431789	0.655517	609.283	-0.430691	0.192553	-2.23674	0.0253033	0.0977796	501.842	-0.244873	0.16843	-1.45386	0.145986	0.451169	677.345	0.053668	0.154888	0.346496	0.72897	0.868018	540.14	-0.173915	0.163279	-1.06515	0.28681	0.71403	525.453	-0.117615	0.141327	-0.832223	0.405283	0.998562	687.468	-0.0539757	0.125912	-0.428677	0.668158
Solyc01g006970.4.1	RNA helicase family protein (AHRD V3.3 *** A0A2U1PBZ9_ARTAN)	GO:0003676,GO:0005524	-	-	K14442	DHX36; ATP-dependent RNA helicase DHX36 [EC:3.6.4.13]	sly03018 (RNA degradation)	-	780.356	-0.657229	0.200681	-3.275	0.00105661	0.00776526	828.417	-0.847177	0.186572	-4.54076	5.60523e-06	7.26368e-05	716.798	-0.304122	0.235947	-1.28894	0.197418	0.520575	914.279	-0.300763	0.155998	-1.92799	0.0538568	0.195225	768.161	-0.271581	0.247828	-1.09584	0.273148	0.701562	749.696	-0.158043	0.203231	-0.777652	0.436774	0.998562	975.674	-0.135475	0.14217	-0.952912	0.340635
Solyc01g006980.4.1	Malonyl CoA-acyl carrier protein transacylase containing protein, expressed (AHRD V3.3 *** Q10MS3_ORYSJ)	-	-	-	K00645	fabD; [acyl-carrier-protein] S-malonyltransferase [EC:2.3.1.39]	sly00061 (Fatty acid biosynthesis)	-	461.931	0.10136	0.149052	0.680032	0.496484	0.708466	237.984	0.206047	0.236796	0.870148	0.384219	0.619654	367.317	-0.14256	0.147483	-0.96662	0.333734	0.665933	240.794	0.235203	0.218281	1.07752	0.281246	0.527692	401.639	0.0323496	0.164861	0.196224	0.844435	0.962872	372.457	-0.149186	0.152681	-0.977115	0.328512	0.998562	254.035	0.180577	0.168694	1.07044	0.28442
Solyc01g006990.4.1	F-box family protein (AHRD V3.3 *** E5GBH4_CUCME)	GO:0005515	-	-	K10293	-	-	-	407.643	0.00584313	0.117758	0.0496197	0.960425	0.981994	609.434	-0.0507101	0.150833	-0.336199	0.736721	0.87358	383.761	0.438283	0.195824	2.23815	0.0252112	0.164491	587.405	-0.237162	0.143245	-1.65564	0.0977955	0.283171	369.339	0.109283	0.133967	0.815751	0.414642	0.804149	369.741	0.118388	0.17549	0.674613	0.499922	0.998562	607.451	-0.190285	0.105762	-1.79918	0.0719905
Solyc01g007000.4.1	RING-type E3 ubiquitin transferase (AHRD V3.3 *** Q3HLY8_CAPAN)	GO:0004842,GO:0016567	-	-	-	-	-	-	0.111341	0.56668	3.18534	0.177903	0.858799	NA	18.7816	6.57424	0.872523	7.53474	4.89307e-14	1.66626e-12	0	NA	NA	NA	NA	NA	1.52435	2.62939	1.38107	1.90388	0.0569257	0.202528	0	NA	NA	NA	NA	NA	0	NA	NA	NA	NA	NA	0.590145	0.117862	1.60845	0.0732768	0.941586
Solyc01g007010.2.1	RING-type E3 ubiquitin transferase (AHRD V3.3 *** Q3HLY8_CAPAN)	GO:0004842,GO:0016567	-	-	-	-	-	-	0.746477	3.18492	2.12585	1.49819	0.134085	NA	31.561	5.24689	1.3532	3.8774	0.000105578	0.00102486	0.0901174	0.76423	3.30558	0.231194	0.817164	NA	8.59537	3.13102	0.946659	3.30744	0.000941533	0.00959447	0.0600283	0.758127	3.52153	0.215284	0.829546	NA	0	NA	NA	NA	NA	NA	2.05361	-0.577159	1.15348	-0.500362	0.61682
Solyc01g007020.4.1	RING-type E3 ubiquitin transferase (AHRD V3.3 *** Q3HLY8_CAPAN)	GO:0004842,GO:0016567	-	-	-	-	-	-	4.90852	3.99197	0.836552	4.77193	1.82e-06	2.98e-05	69.1304	5.47458	0.53498	10.2332	1.40738e-24	1.06541e-22	2.29938	3.1789	1.22258	2.60015	0.0093184	0.0833342	20.5835	3.55982	0.501828	7.09371	1.30562e-12	6.5566e-11	0.652532	-0.2576	2.35205	-0.109521	0.912789	NA	0.434296	-1.16485	2.08882	-0.557661	0.577076	0.998562	7.32596	1.12101	0.783744	1.43032	0.152625
Solyc01g007030.3.1	RING-type E3 ubiquitin transferase (AHRD V3.3 *** Q3HLY8_CAPAN)	-	-	-	-	-	-	-	0.358341	0.449015	2.68878	0.166996	0.867373	NA	18.0713	5.3847	0.814947	6.60742	3.91069e-11	1.01106e-09	0.246887	0.0428899	3.30558	0.012975	0.989648	NA	2.24975	1.85726	1.18117	1.57238	0.115862	0.314732	0.180167	-0.924994	3.52153	-0.262668	0.792806	NA	0.121983	-0.795285	3.06038	-0.259865	0.794968	NA	1.10294	-0.339759	1.22051	-0.278373	0.780726
Solyc01g007040.4.1	RING-type E3 ubiquitin transferase (AHRD V3.3 *-* A0A2G3AY39_CAPCH)	GO:0004842,GO:0016567	-	-	-	-	-	-	0	NA	NA	NA	NA	NA	11.9698	4.48553	0.827386	5.42133	5.9156e-08	1.07138e-06	0	NA	NA	NA	NA	NA	1.93364	1.00486	1.3156	0.763803	0.444985	0.678608	0	NA	NA	NA	NA	NA	0	NA	NA	NA	NA	NA	1.4407	-0.12841	1.13497	-0.11314	0.90992
Solyc01g007050.3.1	RING-type E3 ubiquitin transferase (AHRD V3.3 *** A0A2G3AY50_CAPCH)	GO:0004842,GO:0016567	-	-	-	-	-	-	11.5504	6.76202	0.802109	8.4303	3.45e-17	2.35e-15	4.3969	4.68394	1.1055	4.23694	2.26586e-05	0.000259863	7.19347	6.53395	0.944958	6.91454	4.69383e-12	3.8027e-10	4.50301	4.70306	0.889533	5.28711	1.24263e-07	3.29809e-06	3.64156	5.73	1.09148	5.24976	1.52301e-07	1.6315e-05	3.28135	4.75528	0.978506	4.85973	1.17544e-06	0.000117751	1.64772	2.46469	0.919686	2.67992	0.00736396
Solyc01g007060.3.1	BTB/POZ domain-containing protein (AHRD V3.3 *** A0A2G3AY53_CAPCH)	-	-	-	-	-	-	-	232.38	0.485462	0.139609	3.4773	0.000506485	0.00420624	246.53	0.543849	0.201569	2.69808	0.00697404	0.0359463	168.593	-0.0405905	0.175046	-0.231884	0.816628	0.941307	237.308	0.393099	0.173747	2.26248	0.0236677	0.113728	180.836	0.0560192	0.16771	0.334024	0.738361	0.929908	178.013	0.0415796	0.134506	0.309128	0.757224	0.998562	245.609	0.243694	0.146422	1.66433	0.0960467
Solyc01g007070.3.1	BEL1-like homeodomain protein 3 (AHRD V3.3 *** A0A2G3AY56_CAPCH)	GO:0003677,GO:0006355	HB-BELL	-	-	-	-	-	4156.72	-0.138517	0.217028	-0.638246	0.523314	0.728186	2355.36	-0.770014	0.261918	-2.9399	0.00328314	0.0194967	3631.56	0.000336937	0.236038	0.00142747	0.998861	0.999574	2587.37	-0.267436	0.225568	-1.18561	0.235777	0.47692	3971.17	0.190195	0.205212	0.926822	0.354019	0.764092	4011.17	0.186592	0.201149	0.92763	0.3536	0.998562	2797.46	-0.0785998	0.193601	-0.405988	0.684751
Solyc01g007080.3.1	Aluminum-activated malate transporter (AHRD V3.3 *** A0A2U1PS47_ARTAN)	GO:0015743	-	-	-	-	-	-	0	NA	NA	NA	NA	NA	0	NA	NA	NA	NA	NA	0	NA	NA	NA	NA	NA	0	NA	NA	NA	NA	NA	0	NA	NA	NA	NA	NA	0	NA	NA	NA	NA	NA	0	NA	NA	NA	NA
Solyc01g007090.1.1	Aluminum-activated malate transporter (AHRD V3.3 *** A0A200Q9N0_9MAGN)	GO:0015743	-	-	-	-	-	-	0.0533788	-0.0103882	3.18534	-0.00326124	0.997398	NA	0	NA	NA	NA	NA	NA	0	NA	NA	NA	NA	NA	0	NA	NA	NA	NA	NA	0	NA	NA	NA	NA	NA	0	NA	NA	NA	NA	NA	0	NA	NA	NA	NA
Solyc01g007100.3.1	Digalactosyldiacylglycerol synthase 1, chloroplastic (AHRD V3.3 *** A0A1U8EIN3_CAPAN)	-	-	-	K09480	DGD; digalactosyldiacylglycerol synthase [EC:2.4.1.241]	sly00561 (Glycerolipid metabolism)	-	288.086	0.578566	0.199106	2.90583	0.00366285	0.0215748	95.8503	0.643802	0.439434	1.46507	0.142901	0.336695	234.316	0.52985	0.234916	2.25549	0.0241028	0.160308	81.3584	0.0120891	0.397751	0.0303936	0.975753	0.98989	245.538	0.606898	0.267059	2.27252	0.0230552	0.224348	265.929	0.606361	0.188062	3.22426	0.00126299	0.0533835	93.4596	0.26613	0.380588	0.69926	0.48439
Solyc01g007110.3.1	LRAT-like domain (AHRD V3.3 *** A0A200Q9S3_9MAGN)	-	-	-	-	-	-	-	968.943	0.042801	0.136616	0.313294	0.754057	0.878015	1233.84	0.206623	0.308435	0.669908	0.502916	0.718769	758.877	-0.291294	0.151965	-1.91686	0.0552562	0.264615	1075.22	-0.437329	0.253219	-1.72708	0.0841539	0.258482	808.252	-0.291612	0.154534	-1.88704	0.0591546	0.368957	827.348	-0.0254365	0.152394	-0.166913	0.867439	0.998562	1185.11	-0.114388	0.251914	-0.454074	0.649775
Solyc01g007120.3.1	Protein serine/threonine kinase (AHRD V3.3 *** F4J3A9_ARATH)	GO:0004674,GO:0005524,GO:0006468	-	-	K07179	RIOK2; RIO kinase 2 [EC:2.7.11.1]	sly03008 (Ribosome biogenesis in eukaryotes)	-	396.07	0.0242399	0.110997	0.218382	0.827131	0.917209	434.819	0.170424	0.134314	1.26885	0.204495	0.424952	334.87	0.0346678	0.175488	0.197551	0.843396	0.952375	420.61	0.0179454	0.124639	0.143979	0.885517	0.948474	346.635	-0.0447956	0.133086	-0.336591	0.736426	0.929149	347.888	0.041954	0.103929	0.403681	0.686448	0.998562	434.216	-0.0299021	0.0943403	-0.31696	0.751274
Solyc01g007130.3.1	Receptor protein kinase (AHRD V3.3 *** A0A2R6R7M6_ACTCH)	GO:0004672,GO:0005524,GO:0006468	-	RLK-Pelle_LRR-IX	-	-	-	-	259.105	0.218457	0.145568	1.50072	0.133427	0.314176	45.1556	-0.636841	0.35181	-1.81019	0.070267	0.205813	207.876	0.0454299	0.197429	0.230108	0.818008	0.941907	53.716	0.169313	0.302585	0.559557	0.575782	0.775997	227.008	0.243022	0.189161	1.28474	0.198884	0.624267	218.818	0.0853863	0.117726	0.725299	0.468269	0.998562	55.0247	0.0561419	0.249717	0.224822	0.822118
Solyc01g007140.3.1	ARM repeat superfamily protein (AHRD V3.3 *** AT5G06350.2)	-	-	-	K14827	-	-	-	59.6522	0.260052	0.207516	1.25317	0.210145	0.424137	100.047	0.00828328	0.261709	0.0316508	0.974751	0.990169	50.4001	0.3086	0.234572	1.31559	0.188312	0.509497	104.173	0.156417	0.199753	0.783054	0.433595	0.669364	50.0399	0.0926066	0.243113	0.38092	0.703262	0.917393	49.8606	0.0887777	0.19148	0.463639	0.642907	0.998562	110.244	0.135989	0.155818	0.872739	0.382805
Solyc01g007150.3.1	Coatomer subunit beta (AHRD V3.3 *** A0A1U8EGF1_CAPAN)	GO:0006886,GO:0016192,GO:0030117	-	-	K17301	-	-	-	1010.73	0.162464	0.176762	0.919111	0.358038	0.589009	1160.09	-0.254501	0.199405	-1.2763	0.201849	0.421252	850.505	0.178184	0.150513	1.18384	0.236476	0.569339	1263.91	0.113444	0.151383	0.749382	0.453627	0.685333	896.862	0.222585	0.152398	1.46054	0.14414	0.549524	872.274	0.101747	0.136811	0.743706	0.457054	0.998562	1264.83	-0.0548331	0.140407	-0.390529	0.696146
Solyc01g007160.4.1	protein CHROMOSOME TRANSMISSION FIDELITY 7 (AHRD V3.3 *** A0A2I4GQF6_9ROSI)	-	-	-	K11268	-	-	-	5.88897	2.39724	0.62553	3.83234	0.000126931	0.00129355	0.912314	0.197153	1.49267	0.132081	0.89492	0.953772	3.76986	2.00106	0.771319	2.59433	0.00947747	0.084208	0.995218	0.520561	1.34045	0.388349	0.697758	0.851748	3.23099	1.69899	0.839967	2.02269	0.0431048	0.315493	4.80437	1.98397	0.704015	2.81808	0.00483111	0.154297	1.70224	1.43924	0.97501	1.47613	0.139909
Solyc01g007170.4.1	C2 calcium/lipid-binding plant phosphoribosyltransferase family protein (AHRD V3.3 *** A0A061F065_THECC)	-	-	-	-	-	-	-	3.37695	3.74589	0.933817	4.01137	6.04e-05	0.000678557	0.0872984	-0.217334	3.30558	-0.0657478	0.947579	NA	3.18934	4.1291	0.999033	4.1331	3.57899e-05	0.00087114	0.0876153	-0.211519	3.30558	-0.0639885	0.948979	NA	3.82792	4.62031	1.1579	3.99026	6.60017e-05	0.00349926	2.60622	3.22835	0.918551	3.51461	0.000440406	0.0224045	0.281315	0.66563	3.05957	0.217557	0.827775
Solyc01g007180.3.1	Spc97/Spc98 family of spindle pole body (SBP) component (AHRD V3.3 *** A0A2K3MUW2_TRIPR)	-	-	-	-	-	-	-	124.536	-0.366561	0.214783	-1.70666	0.0878857	0.23667	153.785	0.0889478	0.294611	0.301916	0.762716	0.88896	101.674	-0.628649	0.255151	-2.46384	0.0137459	0.108871	146.017	-0.149588	0.256307	-0.583628	0.559471	0.765301	111.861	-0.464213	0.178568	-2.59965	0.00933194	0.1337	106.192	-0.345712	0.179319	-1.92791	0.0538661	0.660264	150.126	-0.152949	0.237885	-0.642954	0.520254
Solyc01g007190.3.1	Unknown protein	-	-	-	-	-	-	-	49.5065	0.161783	0.319606	0.506197	0.612719	0.789617	74.0873	0.253842	0.279482	0.908259	0.363741	0.60034	35.9707	-0.525243	0.339347	-1.54781	0.121669	0.40973	68.1325	-0.113077	0.294935	-0.383396	0.701426	0.854036	40.7276	-0.172409	0.355039	-0.485604	0.627248	0.893163	36.962	-0.344681	0.262891	-1.31112	0.189818	0.972395	73.4662	0.0160222	0.29391	0.054514	0.956526
Solyc01g007200.2.1	Unknown protein	-	-	-	-	-	-	-	18.6203	-0.45414	0.459098	-0.9892	0.322565	0.55298	2.11199	-0.884168	1.017	-0.869391	0.384634	0.620182	13.5371	-1.71144	0.582331	-2.93895	0.00329325	0.0388831	2.56469	0.112104	0.932986	0.120156	0.904359	0.957534	17.6679	-0.234714	0.618026	-0.37978	0.704109	0.917481	14.7029	-0.682709	0.437256	-1.56135	0.118442	0.884885	2.14351	-0.628522	0.784991	-0.800674	0.42332
Solyc01g007210.3.1	Unknown protein	-	-	-	-	-	-	-	0.169304	1.05019	3.16897	0.331398	0.740344	NA	0.0719902	-0.217334	3.30558	-0.0657478	0.947579	NA	0	NA	NA	NA	NA	NA	0.142641	0.509816	3.30558	0.154229	0.877429	NA	0	NA	NA	NA	NA	NA	0	NA	NA	NA	NA	NA	0.0558974	-0.416381	3.06038	-0.136055	0.891778
Solyc01g007220.4.1	Late embryogenesis abundant (LEA) hydroxyproline-rich glycoprotein family (AHRD V3.3 *** Q9SVC8_ARATH)	-	-	-	-	-	-	-	4940.45	-0.00419922	0.196947	-0.0213216	0.982989	0.99253	1932.34	-0.199458	0.231681	-0.860918	0.389283	0.624616	4145.04	-0.0281851	0.225692	-0.124883	0.900616	0.972173	2203.02	0.335476	0.160593	2.08898	0.0367094	0.152164	4325.72	-0.081606	0.157767	-0.517256	0.604978	0.885916	4525.13	0.138817	0.12659	1.09659	0.272822	0.998562	2144.93	0.0296799	0.18682	0.158869	0.873772
Solyc01g007230.4.1	Late embryogenesis abundant (LEA) hydroxyproline-rich glycoprotein family (AHRD V3.3 *** A0A2U1KP17_ARTAN)	-	-	-	-	-	-	-	141.138	0.201021	0.187689	1.07104	0.284153	0.512113	124.476	0.450568	0.311167	1.44799	0.147619	0.344226	108.541	-0.166245	0.210513	-0.789716	0.429694	0.741741	119.039	0.271568	0.259359	1.04707	0.295067	0.541115	122.788	0.177981	0.216836	0.820812	0.411753	0.802789	122.328	0.148082	0.165012	0.897402	0.369504	0.998562	116.666	0.00067974	0.231689	0.00293385	0.997659
Solyc01g007240.3.1	Late embryogenesis abundant (LEA) hydroxyproline-rich glycoprotein family (AHRD V3.3 *** O82294_ARATH)	-	-	-	-	-	-	-	0.167434	-1.3088	3.18534	-0.410881	0.681159	NA	1.05646	-3.01809	1.73455	-1.73999	0.0818616	0.229704	0.152506	-0.678444	3.30558	-0.205242	0.837383	NA	1.43222	-0.526275	1.34051	-0.392594	0.694619	0.850197	0.385629	1.24579	2.91672	0.427122	0.66929	NA	0.286518	0.278236	1.93306	0.143936	0.885551	NA	1.95281	0.422039	0.773916	0.545328	0.585528
Solyc01g007250.4.1	U3 small nucleolar ribonucleoprotein imp4 (BRIX domain-containing protein) (AHRD V3.3 *** A0A166XUR7_9PEZI)	-	-	-	K14561	IMP4; U3 small nucleolar ribonucleoprotein protein IMP4	sly03008 (Ribosome biogenesis in eukaryotes)	-	163.55	0.493577	0.204031	2.41913	0.0155578	0.0677905	228.815	0.439016	0.128604	3.41372	0.000640832	0.0049582	116.159	-0.122325	0.246927	-0.49539	0.620325	0.856933	219.105	0.261357	0.139367	1.87531	0.0607499	0.211569	126.403	0.0333825	0.25261	0.132151	0.894865	0.974612	120.548	-0.0632568	0.191088	-0.331036	0.740617	0.998562	229.324	0.179584	0.126475	1.41991	0.155634
Solyc01g007260.3.1	Double Clp-N motif-containing P-loop nucleoside triphosphate hydrolases superfamily protein (AHRD V3.3 *** A0A2U1KPR9_ARTAN)	-	-	-	-	-	-	-	7.22922	-0.222537	0.54646	-0.407233	0.683837	0.835963	3.73968	-1.10887	0.778735	-1.42394	0.154465	0.354726	6.00376	-0.331991	0.758924	-0.43745	0.661785	0.876245	4.51989	-0.0680057	0.68042	-0.0999466	0.920387	0.965012	8.45764	0.929838	0.621059	1.49718	0.134346	0.532817	8.86481	0.729952	0.518389	1.40812	0.159096	0.942368	4.85215	0.057316	0.482566	0.118773	0.905455
Solyc01g007263.1.1	Cytokinin riboside 5'-monophosphate phosphoribohydrolase (AHRD V3.3 *** A0A0A1WDM2_NICAT)	-	-	-	-	-	-	-	0.172037	-1.3088	3.18534	-0.410881	0.681159	NA	0	NA	NA	NA	NA	NA	0.15647	-0.678444	3.30558	-0.205242	0.837383	NA	0	NA	NA	NA	NA	NA	0.18035	-0.924994	3.52153	-0.262668	0.792806	NA	0.121555	-0.795285	3.06038	-0.259865	0.794968	NA	0.0644208	0.304958	3.06038	0.0996469	0.920625
Solyc01g007267.1.1	Pentatricopeptide repeat (AHRD V3.3 *** A0A200Q9X6_9MAGN)	-	-	-	-	-	-	-	45.4018	0.302848	0.273631	1.10678	0.268391	0.494498	56.33	-0.44847	0.270489	-1.658	0.0973173	0.25918	25.435	-2.43431	0.419856	-5.79795	6.713e-09	3.47604e-07	43.708	-3.22429	0.354958	-9.08356	1.05077e-19	1.12266e-17	28.348	-2.60474	0.495095	-5.26109	1.43206e-07	1.56619e-05	48.3284	0.738953	0.308838	2.39269	0.0167255	0.343408	63.4393	-0.0697216	0.176851	-0.394239	0.693405
Solyc01g007740.4.1	2-Cys peroxiredoxin (AHRD V3.3 *** G1JT83_VITVI)	GO:0016209,GO:0016491,GO:0055114	-	-	K03386	-	-	-	1312.04	-0.205377	0.138683	-1.48091	0.138631	0.322824	1551.73	-0.480134	0.256004	-1.87549	0.0607249	0.185211	1083.99	-0.344898	0.216301	-1.59453	0.110818	0.389038	1729.44	0.0238141	0.236851	0.100545	0.919912	0.964869	1241.88	0.0590655	0.129278	0.456888	0.647751	0.898859	1167.08	-0.0927006	0.171524	-0.540454	0.588884	0.998562	1744.23	-0.0978022	0.204233	-0.478874	0.632028
Solyc01g007750.3.1	Mitochondrial transcription termination factor family protein (AHRD V3.3 *** O64685_ARATH)	GO:0003690,GO:0006355	mTERF	-	K15032	-	-	-	152.032	-0.132773	0.265043	-0.50095	0.616406	0.792335	117.511	-0.627978	0.309783	-2.02715	0.0426467	0.144432	134.082	0.048966	0.247447	0.197884	0.843136	0.952375	122.338	-0.4269	0.287914	-1.48273	0.138145	0.3493	129.113	-0.46825	0.195078	-2.40032	0.0163805	0.185964	134.942	-0.0512481	0.164192	-0.312123	0.754947	0.998562	135.216	-0.100632	0.220684	-0.456002	0.648389
Solyc01g007760.3.1	Transcription factor E2FA (AHRD V3.3 *** A0A2G2XS87_CAPBA)	GO:0003700,GO:0005667,GO:0006355	E2F-DP	-	K06620	-	-	-	308.04	0.091239	0.187097	0.487655	0.625794	0.798166	552.255	-0.0096855	0.158218	-0.061216	0.951187	0.980008	238.649	-0.2804	0.220126	-1.27382	0.202728	0.527539	558.052	0.0191569	0.137557	0.139266	0.88924	0.950164	258.609	-0.175443	0.249643	-0.702775	0.482196	0.835035	253.109	-0.0982544	0.191311	-0.513585	0.607542	0.998562	583.99	0.0101644	0.102044	0.0996077	0.920656
Solyc01g007770.2.1	hypothetical protein (AHRD V3.3 *** AT5G06280.3)	-	-	-	-	-	-	-	164.546	0.741524	0.205156	3.61444	0.000300997	0.00270002	222.308	1.25521	0.188136	6.67185	2.52599e-11	6.67832e-10	131.549	0.656726	0.227425	2.88766	0.00388125	0.0439542	193.145	0.848364	0.14747	5.75281	8.77718e-09	2.77648e-07	128.981	0.487372	0.242038	2.01362	0.0440496	0.319609	126.101	0.278764	0.200186	1.39253	0.163763	0.946414	155.236	-0.0831974	0.203719	-0.408394	0.682985
Solyc01g007780.4.1	HVA22-like protein (AHRD V3.3 *** A0A2G3AY13_CAPCH)	-	-	-	K17338	-	-	-	32.1837	1.46003	0.377984	3.86268	0.00011215	0.00116312	43.0158	2.5063	0.309147	8.10715	5.18211e-16	2.15955e-14	20.8122	0.889101	0.410055	2.16825	0.0301398	0.183556	28.4405	1.61455	0.331458	4.87104	1.1101e-06	2.47042e-05	19.7414	0.626168	0.431617	1.45075	0.14685	0.553211	19.5849	0.412789	0.302677	1.3638	0.172632	0.9544	18.4131	0.111093	0.323459	0.343454	0.731257
Solyc01g007790.4.1	alpha/beta-Hydrolases superfamily protein (AHRD V3.3 *** AT3G11620.8)	-	-	-	-	-	-	-	198.873	-0.323121	0.131591	-2.4555	0.0140689	0.0626738	262.779	-0.0351378	0.2107	-0.166767	0.867554	0.94102	170.091	-0.311143	0.161811	-1.92288	0.0544948	0.26254	253.725	-0.213455	0.200278	-1.06579	0.286518	0.532809	188.697	-0.0776147	0.165928	-0.467762	0.639955	0.895058	185.224	-0.0430956	0.146347	-0.294476	0.768394	0.998562	273.758	-0.0497838	0.161501	-0.308256	0.757888
Solyc01g007800.3.1	ovate family protein 2	-	OFP	-	-	-	-	-	0	NA	NA	NA	NA	NA	0	NA	NA	NA	NA	NA	0	NA	NA	NA	NA	NA	0	NA	NA	NA	NA	NA	0	NA	NA	NA	NA	NA	0	NA	NA	NA	NA	NA	0	NA	NA	NA	NA
Solyc01g007810.1.1	ovate family protein 3	-	OFP	-	-	-	-	-	0	NA	NA	NA	NA	NA	0.105088	0.86467	3.30558	0.261579	0.793646	NA	0	NA	NA	NA	NA	NA	0	NA	NA	NA	NA	NA	0	NA	NA	NA	NA	NA	0	NA	NA	NA	NA	NA	0.0665013	0.304958	3.06038	0.0996469	0.920625
Solyc01g007830.2.1	Condensin complex subunit 2 (AHRD V3.3 *-* A0A2G3C0A3_CAPCH)	-	-	-	-	-	-	-	0.54999	-1.9225	2.12268	-0.905696	0.365097	NA	0.697619	0.234399	1.74253	0.134517	0.892994	NA	0.637868	-0.33911	2.23687	-0.1516	0.879502	0.965232	0.537292	-1.04615	2.22771	-0.469609	0.638635	NA	0.508088	-2.10978	2.79461	-0.754946	0.450281	NA	0.579309	-0.607817	1.5783	-0.385109	0.700157	0.998562	0.764442	0.261314	1.42989	0.182751	0.854993
Solyc01g007840.3.1	Polynucleotidyl transferase, ribonuclease H-like superfamily protein (AHRD V3.3 *** A0A2U1M9A7_ARTAN)	-	-	-	K12581	CNOT7_8; CCR4-NOT transcription complex subunit 7/8	sly03018 (RNA degradation)	-	263.166	-0.140601	0.205988	-0.682572	0.494877	0.70719	236.789	-0.0218362	0.216763	-0.100738	0.919758	0.966176	218.248	-0.252541	0.288085	-0.876618	0.380694	0.701304	241.896	0.0545649	0.203299	0.268398	0.788393	0.900646	239.66	-0.0662619	0.240098	-0.275978	0.782565	0.944455	217.041	-0.278507	0.220295	-1.26425	0.206142	0.984184	261.297	0.121578	0.190656	0.637684	0.523679
Solyc01g007850.2.1	Pentatricopeptide repeat (AHRD V3.3 *** A0A200QMV9_9MAGN)	GO:0008270	-	-	-	-	-	-	111.29	-0.444857	0.451909	-0.984395	0.324921	0.555397	204.659	-0.432102	0.332403	-1.29994	0.193623	0.409404	101.155	-0.140203	0.379882	-0.36907	0.712075	0.898716	206.761	-0.398975	0.195268	-2.04322	0.041031	0.163073	108.691	-0.0592375	0.419116	-0.141339	0.887602	0.972946	109.87	0.0540862	0.360441	0.150056	0.880721	0.998562	233.32	-0.0256516	0.234136	-0.109559	0.912759
Solyc01g007860.3.1	Ubiquitin-conjugating enzyme variant (AHRD V3.3 *** C8CP48_CITSI)	-	-	-	K10704	-	-	-	3910.1	-0.365613	0.219601	-1.6649	0.0959334	0.251495	1722.42	-0.0325922	0.199205	-0.163611	0.870037	0.941768	3269.18	-0.483622	0.257023	-1.88163	0.0598868	0.277918	1711.42	-0.0769083	0.146374	-0.525423	0.599289	0.790152	3594.71	-0.319183	0.229958	-1.388	0.165136	0.582297	3477.81	-0.207248	0.232094	-0.89295	0.371884	0.998562	1944.09	0.177518	0.181663	0.977186	0.328477
Solyc01g007870.3.1	hypothetical protein (AHRD V3.3 *** AT5G06270.2)	-	-	-	-	-	-	-	106.712	4.14135	0.332988	12.4369	1.65e-35	6.17e-33	93.019	4.30108	0.496567	8.66162	4.65098e-18	2.27627e-16	49.2214	3.34498	0.361573	9.25118	2.2203e-20	4.97416e-18	58.3047	3.53303	0.500279	7.06212	1.63985e-12	8.13747e-11	19.1802	1.47858	0.38905	3.80051	0.000144401	0.0067031	21.681	1.28185	0.342929	3.73794	0.000185532	0.0107628	14.9392	0.276512	0.463525	0.59654	0.550814
Solyc01g007880.4.1	Phosphatidylinositol 4-phosphate 5-kinase (AHRD V3.3 *-* D7KW77_ARALL)	-	-	-	-	-	-	-	155.472	-0.307755	0.166555	-1.84777	0.0646356	0.191526	182.055	-0.561121	0.192741	-2.91127	0.00359964	0.0210605	145.793	0.131086	0.243836	0.5376	0.590853	0.843171	191.72	-0.308577	0.1776	-1.73748	0.0823028	0.255069	146.057	-0.10371	0.186026	-0.557504	0.577183	0.8739	153.659	0.140761	0.185194	0.760073	0.447211	0.998562	215.006	0.00797144	0.149498	0.0533212	0.957476
Solyc01g007890.3.1	Protein indeterminate-domain 5, chloroplastic (AHRD V3.3 *-* A0A2G3AYF3_CAPCH)	-	-	-	-	-	-	-	4.31937	-0.649216	0.644922	-1.00666	0.314099	0.544049	11.8297	-1.16812	0.499013	-2.34085	0.0192397	0.079799	3.59694	-0.823243	0.836026	-0.984709	0.324767	0.657265	12.7309	-0.698346	0.44608	-1.56552	0.117461	0.317171	3.7279	-1.45776	0.989895	-1.47264	0.140848	0.54354	4.50355	0.033118	0.551143	0.0600897	0.952084	0.998562	12.5452	-0.636625	0.400828	-1.58827	0.112224
Solyc01g007900.4.1	Tobamovirus multiplication protein 3 (AHRD V3.3 *** A0A2G3CF46_CAPCH)	-	-	-	-	-	-	-	363.612	-0.239677	0.148464	-1.61438	0.106445	0.270591	613.65	-0.0239881	0.168409	-0.14244	0.886733	0.949274	306.828	-0.279825	0.169422	-1.65164	0.0986073	0.36562	631.578	0.0837228	0.158279	0.528959	0.596834	0.789084	336.375	-0.10697	0.166564	-0.642218	0.520732	0.851673	309.34	-0.254772	0.156541	-1.62751	0.103629	0.852143	613.792	-0.164763	0.134413	-1.22579	0.220276
Solyc01g007910.3.1	succinyl-CoA ligase alpha 1 subunit	GO:0048037	-	-	K01899	LSC1; succinyl-CoA synthetase alpha subunit [EC:6.2.1.4 6.2.1.5]	sly00020 (Citrate cycle (TCA cycle)), sly00640 (Propanoate metabolism)	-	906.112	0.867143	0.115452	7.51088	5.87e-14	2.68e-12	1048.06	1.07493	0.161075	6.67343	2.4989e-11	6.61501e-10	667.543	0.536165	0.169905	3.15567	0.00160129	0.0221109	939.288	0.738084	0.131752	5.60207	2.11812e-08	6.34558e-07	615.129	0.0331277	0.126402	0.262082	0.793258	0.948539	621.481	0.101742	0.110916	0.917286	0.358993	0.998562	808.451	0.0135173	0.115404	0.11713	0.906757
Solyc01g007920.2.1	Isochorismatase-like (AHRD V3.3 *** A0A200QJT4_9MAGN)	GO:0003824	-	-	-	-	-	-	905.506	-0.364742	0.169765	-2.14851	0.0316733	0.115353	556.207	-0.610004	0.261293	-2.33456	0.0195665	0.0808358	792.735	-0.243102	0.136709	-1.77824	0.0753647	0.315529	579.278	-0.405934	0.212382	-1.91134	0.0559603	0.199874	855.176	-0.157168	0.12369	-1.27065	0.203852	0.629445	851.561	-0.0396396	0.114006	-0.347699	0.728067	0.998562	648.904	-0.0506475	0.176247	-0.287366	0.773832
Solyc01g007930.4.1	F-box protein (AHRD V3.3 *** A0A2G2XSM3_CAPBA)	GO:0005515	-	-	-	-	-	-	324.758	-1.08234	0.269562	-4.01516	5.94e-05	0.000669132	454.05	-0.457549	0.386077	-1.18512	0.235968	0.4643	282.851	-1.08668	0.304967	-3.56326	0.000366273	0.00666301	454.87	-0.467231	0.346063	-1.35013	0.176974	0.405161	312.405	-0.999967	0.327035	-3.05768	0.00223059	0.0537707	302.937	-0.500457	0.248864	-2.01097	0.044329	0.599668	476.349	-0.291448	0.283921	-1.02651	0.30465
Solyc01g007940.4.1	Alanine aminotransferase 2 (AHRD V3.3 *** A0A2G2YVW4_CAPAN)	GO:0009058,GO:0030170	-	-	K14272	GGAT; glutamate--glyoxylate aminotransferase [EC:2.6.1.4 2.6.1.2 2.6.1.44]	sly00710 (Carbon fixation in photosynthetic organisms), sly00630 (Glyoxylate and dicarboxylate metabolism), sly00260 (Glycine, serine and threonine metabolism), sly00250 (Alanine, aspartate and glutamate metabolism), sly00220 (Arginine biosynthesis)	-	2.88636	2.86824	1.7234	1.66429	NA	NA	2.15911	-0.312882	1.51455	-0.206584	0.836335	0.926448	0.470252	-1.93428	2.66542	-0.725695	0.468026	NA	1.97983	-0.794218	1.50381	-0.528137	0.597404	0.789312	0.54013	-2.18231	2.77861	-0.785398	0.43222	NA	0.473252	-1.33348	1.78971	-0.745084	0.456221	0.998562	4.05836	1.19972	1.04585	1.14712	0.25133
Solyc01g007950.4.1	Peroxidase (AHRD V3.3 *** K4ASZ3_SOLLC)	GO:0004601,GO:0006979,GO:0020037,GO:0055114	-	-	-	-	-	-	78.4647	0.362563	0.199459	1.81773	0.0691056	0.200971	18.1292	0.700507	0.524319	1.33603	0.181539	0.393572	62.7471	0.219379	0.248466	0.882934	0.377272	0.698489	15.6187	0.143686	0.521082	0.275746	0.782743	0.89816	62.2469	-0.0429202	0.256747	-0.16717	0.867237	0.967487	75.4048	0.536974	0.228951	2.34537	0.0190085	0.370857	16.4506	0.113883	0.457461	0.248945	0.803403
Solyc01g007960.3.1	Cysteine-rich receptor-like protein kinase 2 (AHRD V3.3 *** A0A2G2YVX5_CAPAN)	GO:0004672,GO:0005524,GO:0006468	-	RLK-Pelle_DLSV	-	-	-	-	6.76653	4.50318	0.776572	5.7988	6.68e-09	1.61e-07	50.7585	6.30915	0.603548	10.4534	1.413e-25	1.17536e-23	4.28725	4.25225	0.897715	4.73675	2.17174e-06	6.89025e-05	10.4633	3.84482	0.683596	5.62441	1.86144e-08	5.62488e-07	1.62958	2.70505	1.12204	2.41082	0.0159166	0.183387	0.599194	-0.139865	1.34949	-0.103643	0.917453	0.998562	2.55504	0.503608	1.00453	0.501335	0.616136
Solyc01g007970.2.1	Cysteine-rich receptor-like protein kinase 2 (AHRD V3.3 *** A0A2G2YVX5_CAPAN)	GO:0004672,GO:0005524,GO:0006468	-	RLK-Pelle_DLSV	-	-	-	-	0.390187	1.5225	2.59377	0.586984	0.557215	NA	0.525117	-1.99665	2.60893	-0.765316	0.444084	NA	1.21527	3.88417	1.42365	2.72832	0.00636569	0.0631669	0.526344	-1.98881	2.57608	-0.772028	0.440098	NA	0.235974	1.1736	3.25459	0.360598	0.7184	NA	0.284837	0.947597	2.20587	0.429579	0.667502	NA	0.701759	-0.487257	1.61267	-0.302143	0.762543
Solyc01g007980.4.1	Cysteine-rich receptor-like protein kinase 2 (AHRD V3.3 *** A0A2G2YVX5_CAPAN)	GO:0004672,GO:0006468	-	RLK-Pelle_DLSV	-	-	-	-	672.098	0.03512	0.303227	0.115821	0.907795	0.957018	270.037	1.17002	0.275347	4.24927	2.14468e-05	0.000247043	575.288	0.10815	0.364424	0.296769	0.766643	0.923709	222.503	0.5763	0.253629	2.27221	0.0230737	0.111771	580.765	-0.0915271	0.404264	-0.226404	0.820887	0.956361	594.056	0.0700255	0.271443	0.257975	0.796426	0.998562	181.525	-0.294906	0.194001	-1.52013	0.128478
Solyc01g007990.4.1	Cysteine-rich receptor-like protein kinase 2 (AHRD V3.3 *** A0A2G2XSC5_CAPBA)	GO:0004672,GO:0005524,GO:0006468	-	RLK-Pelle_DLSV	-	-	-	-	153.274	0.369461	0.177734	2.07873	0.0376423	0.13088	256.801	0.715839	0.183293	3.90542	9.40601e-05	0.000924998	130.525	0.459298	0.222385	2.06533	0.0388921	0.214111	223.173	0.209804	0.153173	1.36972	0.170776	0.397224	131.642	0.350747	0.192667	1.82049	0.0686849	0.396381	128.901	0.203612	0.154169	1.3207	0.186601	0.969743	215.045	-0.0940973	0.138211	-0.680822	0.495984
Solyc01g008000.3.1	ADP-ribosylation factor (AHRD V3.3 *** A0A2U1LV56_ARTAN)	GO:0005525	-	-	K07937	ARF1; ADP-ribosylation factor 1	sly04144 (Endocytosis)	-	7893.3	-0.442243	0.127254	-3.47527	0.000510345	0.00423183	5775.59	-0.380569	0.202481	-1.87953	0.0601723	0.184006	6855.34	-0.367778	0.119827	-3.06925	0.00214596	0.0279612	5816.72	-0.362273	0.137598	-2.63284	0.00846754	0.0543088	7458.99	-0.252772	0.121011	-2.08883	0.0367231	0.290617	7267.27	-0.152861	0.0882975	-1.7312	0.0834153	0.789667	6334.35	-0.110642	0.143635	-0.770296	0.441124
Solyc01g008010.3.1	DUF220 domain-containing protein (AHRD V3.3 *** A0A1Q3AZ34_CEPFO)	-	-	-	-	-	-	-	157.293	0.590928	0.153578	3.84773	0.000119217	0.00122355	52.236	0.739634	0.276166	2.67822	0.00740141	0.0377547	126.075	0.494225	0.178151	2.77419	0.00553398	0.0569734	54.1119	0.838551	0.28909	2.90065	0.00372385	0.0290216	126.967	0.387807	0.194407	1.99482	0.0460626	0.326063	127.706	0.291847	0.133966	2.17851	0.0293677	0.485509	50.1546	0.299529	0.285926	1.04757	0.294835
Solyc01g008020.4.1	Equilibrative nucleotide transporter 1 (AHRD V3.3 *** A0A2G3AYC6_CAPCH)	GO:0005337,GO:0016021,GO:1901642	-	-	K15014	-	-	-	25.3864	0.227973	0.518156	0.439969	0.65996	0.820897	2.90616	0.111153	0.908223	0.122385	0.902594	0.957399	19.2592	-0.174178	0.610251	-0.28542	0.775323	0.926816	3.79133	1.04494	0.713781	1.46395	0.143207	0.357311	19.5418	-0.445888	0.737446	-0.604638	0.54542	0.860232	18.5889	-0.328187	0.497807	-0.659267	0.509725	0.998562	2.71403	-0.231993	0.701173	-0.330864	0.740747
Solyc01g008040.1.1	F-box protein (AHRD V3.3 *** A0A2K3P6V3_TRIPR)	-	-	-	-	-	-	-	0.614942	-0.360994	1.72708	-0.20902	0.834433	NA	0.408599	-1.64387	2.32844	-0.705999	0.480189	NA	0.582146	0.0488868	2.06088	0.0237213	0.981075	NA	0.410429	-1.63875	2.28539	-0.717052	0.473342	NA	0.815544	1.27389	1.90356	0.669212	0.50336	NA	0.407115	-0.87482	1.85072	-0.472692	0.636433	0.998562	0.612838	-0.11896	1.60282	-0.0742192	0.940836
Solyc01g008050.4.1	TRICHOME BIREFRINGENCE-LIKE 27 (AHRD V3.3 *** A0A2U1P3B7_ARTAN)	-	-	-	-	-	-	-	1.64676	2.55304	1.12958	2.26015	0.0238116	0.09299	0.841075	3.33198	1.82176	1.82899	0.0674012	0.199502	0.751352	1.43489	1.8458	0.77738	0.436935	0.746974	0.142641	0.509816	3.30558	0.154229	0.877429	NA	2.84123	4.14085	1.15228	3.59362	0.000326114	0.0131004	4.63185	4.1258	0.908712	4.54027	5.61819e-06	0.000491375	0.363564	1.36907	2.92121	0.468663	0.639311
Solyc01g008060.3.1	Ribonuclease H (AHRD V3.3 *** A0A2U1P3J3_ARTAN)	GO:0003676,GO:0004523	-	-	-	-	-	-	582.684	0.0686071	0.128453	0.534104	0.59327	0.777964	421.525	0.0836798	0.191236	0.437573	0.661696	0.828497	475.121	-0.0679528	0.1683	-0.40376	0.686389	0.887087	408.392	-0.0661331	0.180845	-0.36569	0.714596	0.860106	483.038	-0.286047	0.150321	-1.9029	0.0570531	0.362119	474.898	-0.142419	0.118091	-1.20601	0.227814	0.989195	434.103	0.000621874	0.141631	0.0043908	0.996497
Solyc01g008070.3.1	Plant/MCA23-20 protein (AHRD V3.3 *** G7LJD0_MEDTR)	-	-	-	-	-	-	-	1957.33	-0.638318	0.107437	-5.94131	2.83e-09	7.25e-08	3087.04	-0.497069	0.169554	-2.93163	0.00337186	0.019944	1729.1	-0.493983	0.147478	-3.34954	0.000809459	0.012813	3148.05	-0.411357	0.145186	-2.83331	0.00460691	0.0341378	1933.99	-0.230577	0.124445	-1.85285	0.0639038	0.382928	1790.39	-0.30129	0.0875854	-3.43995	0.000581811	0.0276786	3486.18	-0.0901096	0.126867	-0.710269	0.477537
Solyc01g008080.3.1	40S ribosomal protein S27 (AHRD V3.3 *** S8E0G1_9LAMI)	GO:0003735,GO:0005622,GO:0005840,GO:0006412	-	-	K02978	RP-S27e; small subunit ribosomal protein S27e	sly03010 (Ribosome)	-	4240.65	-0.171119	0.200582	-0.853114	0.393596	0.621188	1402.57	0.214699	0.221526	0.969182	0.332455	0.571829	3370.44	-0.506335	0.209804	-2.41338	0.0158055	0.120239	1364.63	0.0904967	0.158303	0.571668	0.567547	0.770703	3690.63	-0.372438	0.203366	-1.83137	0.0670457	0.391219	3508.47	-0.289702	0.240243	-1.20587	0.227868	0.989195	1436.5	0.0751155	0.192232	0.390755	0.695978
Solyc01g008090.4.1	40S ribosomal protein S27 (AHRD V3.3 *** S8E0G1_9LAMI)	GO:0003735,GO:0005622,GO:0005840,GO:0006412	-	-	K02978	RP-S27e; small subunit ribosomal protein S27e	sly03010 (Ribosome)	-	1108.67	0.659531	0.241811	2.72746	0.00638232	0.0340237	1047.45	0.782963	0.223802	3.49847	0.000467939	0.00376453	734.768	-0.186025	0.297671	-0.624935	0.532014	0.807715	932.858	0.38111	0.192192	1.98296	0.0473716	0.179979	769.276	-0.259582	0.285509	-0.909191	0.363249	0.769884	787.402	-0.00980467	0.316551	-0.0309734	0.975291	0.998562	946.056	0.178705	0.201977	0.884775	0.376278
Solyc01g008100.3.1	Transferring glycosyl group transferase (AHRD V3.3 *** Q8L9Q7_ARATH)	-	-	-	-	-	-	-	292.517	0.355864	0.144226	2.46741	0.0136095	0.060952	109.998	-0.152511	0.226651	-0.67289	0.501017	0.71689	210.819	-0.255903	0.197213	-1.29759	0.194427	0.516642	130.181	0.514883	0.177467	2.90129	0.0037163	0.0289775	226.834	-0.182974	0.166299	-1.10027	0.271214	0.700469	206.522	-0.333022	0.163959	-2.03113	0.0422421	0.587515	116.753	-0.0661236	0.219134	-0.301749	0.762843
Solyc01g008110.4.1	Cytochrome P450 (AHRD V3.3 *** A0A200R3Q9_9MAGN)	GO:0005506,GO:0016705,GO:0020037,GO:0055114	-	-	K05917	CYP51; sterol 14alpha-demethylase [EC:1.14.14.154 1.14.15.36]	sly00100 (Steroid biosynthesis)	-	2125.43	0.335756	0.179197	1.87368	0.0609752	0.183922	3571.94	-0.181648	0.121936	-1.4897	0.136304	0.326599	1683.23	0.136974	0.227329	0.602539	0.546815	0.81603	3692.82	-0.0459338	0.105056	-0.437231	0.661944	0.832189	1700.83	-0.0433767	0.226151	-0.191804	0.847896	0.963735	1637.88	-0.0784283	0.162429	-0.482845	0.629206	0.998562	3675.91	-0.182741	0.10141	-1.802	0.0715449
Solyc01g008120.4.1	Histone acetyltransferase HAC12 (AHRD V3.3 *** A0A1U8E264_CAPAN)	GO:0003712,GO:0004402,GO:0005634,GO:0006355,GO:0008270	TAZ	-	K04498	-	-	-	684.263	0.0405159	0.255112	0.158816	0.873814	0.941067	983.348	-0.100747	0.258401	-0.389884	0.696622	0.849854	583.588	0.0964815	0.203184	0.474847	0.634896	0.863199	962.146	-0.216007	0.215679	-1.00152	0.316575	0.56272	614.994	0.121481	0.22838	0.531925	0.594778	0.881868	621.819	0.150898	0.222449	0.67835	0.49755	0.998562	1034.19	-0.0600552	0.173969	-0.345206	0.72994
Solyc01g008130.4.1	Glutaredoxin-related protein (AHRD V3.3 *** A0A2U1PBW7_ARTAN)	GO:0035556	-	-	-	-	-	-	226.852	-0.02928	0.186913	-0.15665	0.87552	0.941816	42.6899	1.30224	0.360675	3.61056	0.000305538	0.00257717	182.564	-0.24516	0.228797	-1.07152	0.283936	0.619233	35.6442	0.782585	0.33672	2.32414	0.0201179	0.101662	187.458	-0.472428	0.234865	-2.01149	0.0442742	0.319794	195.404	-0.0553082	0.166291	-0.332599	0.739437	0.998562	32.0814	0.177331	0.293395	0.604412	0.54557
Solyc01g008140.4.1	Phytosulfokine receptor 1 (AHRD V3.3 *** A0A2G2YWA1_CAPAN)	GO:0004672,GO:0005524,GO:0006468	-	RLK-Pelle_LRR-Xb-1	-	-	-	-	496.655	0.0992929	0.155369	0.639078	0.522772	0.727843	532.296	0.611361	0.133054	4.59485	4.3307e-06	5.75376e-05	425.938	0.184225	0.160333	1.14902	0.25055	0.584473	487.257	0.284054	0.118458	2.39793	0.0164882	0.0884426	426.432	-0.0311533	0.174288	-0.178746	0.858137	0.965249	423.243	0.0162625	0.179477	0.0906105	0.927802	0.998562	460.763	-0.0940891	0.106251	-0.885534	0.375869
Solyc01g008150.1.1	Unknown protein	-	-	-	-	-	-	-	0.669444	1.33678	1.83116	0.730019	0.465379	NA	0.0908483	0.86467	3.30558	0.261579	0.793646	NA	0.295675	-0.317783	2.99575	-0.106078	0.915521	NA	0	NA	NA	NA	NA	NA	0.382153	0.461256	2.4949	0.18488	0.853323	NA	0.266533	-0.434612	2.26148	-0.19218	0.847601	NA	0.0706737	0.304958	3.06038	0.0996469	0.920625
Solyc01g008160.4.1	Protein SLOW GREEN 1, chloroplastic (AHRD V3.3 *** A0A2G2YVV0_CAPAN)	-	-	-	-	-	-	-	291.283	-0.378477	0.243605	-1.55365	0.120268	0.293369	363.368	0.203873	0.279418	0.729633	0.465614	0.690447	269.863	0.00378008	0.296493	0.0127493	0.989828	0.997336	365.776	0.212865	0.243854	0.872921	0.382706	0.625185	281.331	-0.0506895	0.351411	-0.144246	0.885306	0.972082	252.715	-0.296711	0.241993	-1.22611	0.220156	0.988772	415.985	0.362712	0.210441	1.72358	0.0847838
Solyc01g008170.3.1	Zinc finger transcription factor 5	GO:0046872	C3H	-	-	-	-	-	560.066	0.0901504	0.181684	0.496192	0.619759	0.794801	740.031	-0.3875	0.211259	-1.83424	0.066619	0.198078	476.723	0.142487	0.170463	0.835883	0.403221	0.720905	773.908	-0.180539	0.194467	-0.928378	0.353212	0.598673	498.005	0.134254	0.182703	0.734821	0.462449	0.826325	496.399	0.118068	0.155361	0.759958	0.44728	0.998562	790.476	-0.191594	0.170932	-1.12088	0.262339
Solyc01g008180.3.1	Remorin (AHRD V3.3 *** A0A200QBN3_9MAGN)	-	-	-	-	-	-	-	220.67	0.79652	0.168589	4.72462	2.31e-06	3.68e-05	283.784	0.0592144	0.299408	0.197772	0.843224	0.929334	153.978	0.248723	0.224529	1.10775	0.267968	0.603223	263.131	-0.3032	0.289238	-1.04827	0.294513	0.540573	147.533	-0.183351	0.229696	-0.798231	0.424736	0.809018	150.231	0.00545499	0.124824	0.0437013	0.965142	0.998562	274.006	-0.20688	0.248888	-0.831217	0.405851
Solyc01g008190.4.1	INO80 complex subunit D-like (AHRD V3.3 *-* A0A2K3PJC0_TRIPR)	-	-	-	-	-	-	-	60.6625	-0.0602425	0.246524	-0.244368	0.806946	0.906844	119.95	-0.485995	0.288855	-1.68248	0.0924749	0.250017	57.2638	0.392819	0.295739	1.32826	0.184091	0.505088	120.748	-0.469945	0.23941	-1.96293	0.0496539	0.185172	58.3481	0.31256	0.282534	1.10627	0.268608	0.698401	54.2022	0.0337743	0.269684	0.125236	0.900336	0.998562	125.134	-0.325749	0.239693	-1.35903	0.174138
Solyc01g008200.3.1	INO80 complex subunit D-like (AHRD V3.3 *-* A0A2I4G7W4_9ROSI)	-	-	-	-	-	-	-	79.1584	-0.179725	0.202494	-0.887556	0.37478	0.604194	103.518	0.299978	0.323059	0.928553	0.353121	0.591392	64.1342	-0.429149	0.254918	-1.68348	0.0922822	0.352235	94.8771	-0.0718831	0.265083	-0.271172	0.786259	0.899434	70.9047	-0.222066	0.261537	-0.84908	0.395837	0.792068	66.093	-0.277507	0.250696	-1.10694	0.268319	0.998562	107.911	0.186922	0.243297	0.768286	0.442318
Solyc01g008220.3.1	UPF0664 stress-induced protein C29B12.11c (AHRD V3.3 *** A0A1J3H3L4_NOCCA)	-	-	-	-	-	-	-	3.76139	1.62425	0.832757	1.95045	0.0511222	0.162456	2.70737	2.05431	1.03114	1.99227	0.0463419	0.152839	2.00722	0.54186	1.14371	0.473773	0.635662	0.863772	1.87293	1.1885	1.08754	1.09283	0.274469	0.520316	2.86078	1.58057	0.988179	1.59948	0.109715	0.490021	3.88353	1.72442	0.805767	2.1401	0.0323467	0.512631	1.69295	0.543562	0.972061	0.559185	0.576035
Solyc01g008230.4.1	TCP transcription factor 15	-	TCP	-	K16221	TCP21; transcription factor TCP21 (protein CCA1 HIKING EXPEDITION)	sly04712 (Circadian rhythm - plant)	-	1399.58	-0.573441	0.168406	-3.40511	0.000661373	0.00524198	806.909	-0.504547	0.225271	-2.23973	0.0251082	0.0972935	1223.37	-0.481437	0.253149	-1.90179	0.0571982	0.26989	826.889	-0.391337	0.199234	-1.96421	0.0495056	0.184959	1358.08	-0.260451	0.173802	-1.49855	0.13399	0.532631	1303.3	-0.203598	0.205484	-0.990825	0.321771	0.998562	908.392	-0.102612	0.163644	-0.627042	0.530632
Solyc01g008240.4.1	Sugar transporter protein 9	GO:0016021,GO:0022857,GO:0055085	-	-	-	-	-	-	0.202139	-1.3088	3.18534	-0.410881	0.681159	NA	0	NA	NA	NA	NA	NA	0.185161	-0.678444	3.30558	-0.205242	0.837383	NA	0	NA	NA	NA	NA	NA	0.21171	-0.924994	3.52153	-0.262668	0.792806	NA	0.142793	-0.795285	3.06038	-0.259865	0.794968	NA	0	NA	NA	NA	NA
Solyc01g008250.3.1	Thioredoxin (AHRD V3.3 *** A0A2U1L6U5_ARTAN)	GO:0045454	-	-	-	-	-	-	331.32	-0.344208	0.183207	-1.8788	0.0602722	0.182407	156.17	-0.218171	0.244327	-0.892947	0.371886	0.607587	278.638	-0.424693	0.228339	-1.85993	0.0628961	0.285424	161.014	-0.0964538	0.235534	-0.409511	0.682165	0.843757	298.254	-0.421981	0.169796	-2.48522	0.0129471	0.16401	285.911	-0.289373	0.203694	-1.42063	0.155425	0.937529	169.129	-0.0532287	0.163188	-0.326179	0.744289
Solyc01g008260.4.1	E2F-associated phosphoprotein (AHRD V3.3 *** A0A2I4ECY9_9ROSI)	-	-	-	-	-	-	-	137.98	-0.0485021	0.211686	-0.229123	0.818773	0.91243	61.1791	-0.26792	0.225879	-1.18612	0.235574	0.463955	118.879	0.0395773	0.253567	0.156082	0.875968	0.963715	67.5416	0.164037	0.190093	0.862932	0.388175	0.630088	123.993	-0.00104967	0.205551	-0.00510661	0.995926	0.99918	128.714	0.150307	0.188643	0.796781	0.425578	0.998562	80.5421	0.448089	0.180346	2.48461	0.0129693
Solyc01g008270.3.1	Prefoldin subunit 5 (AHRD V3.3 *** B6TVU2_MAIZE)	-	-	-	K04797	-	-	-	301.718	0.0439882	0.204534	0.215065	0.829716	0.918491	186.446	0.0266636	0.206705	0.128993	0.897363	0.954704	227.006	-0.505594	0.213749	-2.36536	0.0180125	0.132174	180.014	-0.144942	0.184814	-0.784257	0.432889	0.668793	244.957	-0.47087	0.238751	-1.97222	0.0485841	0.333991	242.604	-0.204697	0.161871	-1.26457	0.206026	0.984184	192.513	-0.0340457	0.149375	-0.227921	0.819708
Solyc01g008280.4.1	Serine/threonine-protein phosphatase 2A activator (AHRD V3.3 *** A0A2G3AYA9_CAPCH)	GO:0019211	-	-	K17605	-	-	-	607.173	0.207993	0.117839	1.76506	0.0775534	0.217488	495.571	-0.366038	0.150625	-2.43013	0.0150935	0.06655	488.502	0.0479271	0.143392	0.334238	0.7382	0.908023	556.333	0.143845	0.136513	1.05372	0.292013	0.538296	532.508	0.229022	0.143185	1.59948	0.109714	0.490021	501.275	0.0145921	0.10748	0.135766	0.892006	0.998562	549.466	-0.0712549	0.134469	-0.5299	0.596182
Solyc01g008290.3.1	Dihydroorotate dehydrogenase (quinone), mitochondrial (AHRD V3.3 *** A0A1U8E220_CAPAN)	GO:0005737,GO:0016627,GO:0055114	-	-	K00254	DHODH; dihydroorotate dehydrogenase [EC:1.3.5.2]	sly00240 (Pyrimidine metabolism)	-	98.2331	0.648843	0.160101	4.05271	5.06e-05	0.000581422	120.1	-0.0160721	0.317391	-0.050638	0.959614	0.983281	73.9762	0.327222	0.23196	1.41068	0.158338	0.469455	129.397	0.277828	0.260413	1.06687	0.286029	0.532421	75.1881	0.239172	0.174677	1.36922	0.170929	0.590048	71.7862	0.0655627	0.16265	0.40309	0.686882	0.998562	124.914	-0.037748	0.202778	-0.186155	0.852324
Solyc01g008300.2.1	HXXXD-type acyl-transferase family protein (AHRD V3.3 *** F4JBC7_ARATH)	GO:0016747	-	-	-	-	-	-	27.6318	0.710814	0.251793	2.82301	0.00475746	0.0268218	43.3436	2.97806	0.476098	6.25515	3.97133e-10	9.36958e-09	20.9045	0.445383	0.423378	1.05198	0.29281	0.628596	36.8333	2.66527	0.390706	6.82169	8.99743e-12	4.10491e-10	23.0996	0.714194	0.338714	2.10855	0.0349836	0.283575	23.6327	0.543863	0.261655	2.07855	0.0376586	0.552131	15.8242	0.378442	0.4566	0.828827	0.407202
Solyc01g008310.4.1	Phenylalanine--tRNA ligase beta subunit (AHRD V3.3 *** A0A0G2HIH6_9PEZI)	GO:0003723,GO:0004826	-	-	K01890	FARSB; phenylalanyl-tRNA synthetase beta chain [EC:6.1.1.20]	sly00970 (Aminoacyl-tRNA biosynthesis)	-	1452.28	-0.143565	0.0810984	-1.77026	0.0766839	0.21588	1542.6	-0.0394331	0.112965	-0.349075	0.727033	0.86742	1212.17	-0.216962	0.124873	-1.73746	0.0823061	0.332114	1551.55	-0.0301256	0.0793258	-0.37977	0.704116	0.855123	1305.09	-0.135773	0.0857066	-1.58416	0.113157	0.496105	1263.11	-0.112037	0.074559	-1.50266	0.132926	0.911904	1630.84	-0.00898793	0.0549582	-0.163541	0.870092
Solyc01g008320.3.1	Shoot gravitropism 2 (SGR2) protein (AHRD V3.3 *** A0A072UJS6_MEDTR)	GO:0046872	-	-	-	-	-	-	1681.61	-0.271475	0.150104	-1.80858	0.070516	0.203722	2221.95	-0.26104	0.198476	-1.31522	0.188435	0.40238	1550.41	0.089484	0.141864	0.630772	0.52819	0.804951	2085.97	-0.616242	0.183183	-3.36407	0.000768012	0.00803745	1620.42	0.0722229	0.110702	0.652405	0.51414	0.847523	1737.74	0.282684	0.127414	2.21862	0.0265128	0.45732	2398.88	-0.0844755	0.147489	-0.572758	0.566809
Solyc01g008330.4.1	Biotin carboxylase (AHRD V3.3 *** B5LAS7_CAPAN)	GO:0005524	-	-	K01961	accC; acetyl-CoA carboxylase, biotin carboxylase subunit [EC:6.4.1.2 6.3.4.14]	sly00620 (Pyruvate metabolism), sly00640 (Propanoate metabolism), sly00061 (Fatty acid biosynthesis)	-	624.831	0.338097	0.165218	2.04637	0.0407201	0.138521	920.425	0.279816	0.261163	1.07142	0.28398	0.520044	510.083	0.264258	0.197521	1.33787	0.180938	0.501388	867.512	0.0244945	0.219518	0.111583	0.911154	0.960713	518.118	0.144657	0.184206	0.785302	0.432276	0.811224	495.627	0.0097107	0.175523	0.0553242	0.95588	0.998562	945.576	0.129569	0.2202	0.588414	0.556254
Solyc01g008340.3.1	L19 ribosomal protein	GO:0003735,GO:0005622,GO:0005840,GO:0006412	-	-	K02884	RP-L19; large subunit ribosomal protein L19	sly03010 (Ribosome)	-	307.926	0.168293	0.153639	1.09539	0.273348	0.499693	386.221	0.120675	0.182162	0.662458	0.507678	0.722679	259.627	0.190642	0.164357	1.15993	0.246078	0.579248	395.853	0.204136	0.167128	1.22143	0.221922	0.46139	265.118	0.0787158	0.17243	0.45651	0.648023	0.898859	250.827	-0.0605973	0.145076	-0.417695	0.67617	0.998562	397.897	0.0242292	0.143102	0.169314	0.865549
Solyc01g008360.3.1	RNA binding protein (AHRD V3.3 *** B3TLZ0_ELAGV)	GO:0003676	-	-	K12833	SF3B14; pre-mRNA branch site protein p14	sly03040 (Spliceosome)	-	575.948	-0.0748165	0.219463	-0.340907	0.733174	0.866757	525.215	0.164951	0.260213	0.633906	0.526142	0.735839	481.384	-0.132441	0.238955	-0.554252	0.579406	0.834867	503.808	-0.0231663	0.196718	-0.117764	0.906254	0.958382	493.383	-0.324013	0.257446	-1.25857	0.208185	0.634139	477.378	-0.209619	0.225193	-0.930839	0.351937	0.998562	540.989	0.0556746	0.197977	0.281217	0.778544
Solyc01g008370.3.1	26S proteasome non-ATPase regulatory subunit 7 (AHRD V3.3 *** A0A2G3AYA8_CAPCH)	GO:0005515	-	-	K03038	PSMD7; 26S proteasome regulatory subunit N8	sly03050 (Proteasome)	-	2325.02	-0.295498	0.107363	-2.75232	0.00591753	0.031952	2179.79	-0.059526	0.184981	-0.321795	0.747608	0.880191	1991.21	-0.269727	0.164491	-1.63977	0.101053	0.370265	2108.31	-0.230683	0.169007	-1.36493	0.172275	0.398789	2145.35	-0.196516	0.099022	-1.98457	0.0471925	0.32959	2053.78	-0.177724	0.165065	-1.07669	0.281618	0.998562	2219.41	-0.133602	0.132239	-1.01031	0.312347
Solyc01g008390.3.1	Hcr9-OR2C (AHRD V3.3 *** Q4VSU3_SOLPI)	GO:0005515	-	-	-	-	-	-	0	NA	NA	NA	NA	NA	0.135409	-0.578004	3.30558	-0.174857	0.861192	NA	0	NA	NA	NA	NA	NA	0.136053	-0.572189	3.30558	-0.173098	0.862574	NA	0	NA	NA	NA	NA	NA	0.327613	1.8322	2.10873	0.868866	0.384921	NA	0.479925	1.28395	2.05258	0.625533	0.531621
Solyc01g008400.3.1	Unknown protein	-	-	-	-	-	-	-	5.02489	0.546087	0.58266	0.937231	0.34864	0.579031	7.79268	0.0627864	0.607553	0.103343	0.917691	0.965382	3.57981	-0.027124	0.7403	-0.0366392	0.970773	0.993016	7.37201	-0.206449	0.576296	-0.358234	0.720168	0.862651	4.07728	0.432047	0.829004	0.521164	0.602252	0.885526	3.95823	0.169081	0.685724	0.246572	0.805239	0.998562	7.72076	-0.1264	0.406574	-0.310891	0.755883
Solyc01g008410.3.1	Hcr9-OR2C (AHRD V3.3 *** Q4VSU3_SOLPI)	GO:0005515	-	-	-	-	-	-	0.363217	0.306612	2.28318	0.134292	0.893172	NA	0.472132	0.601003	2.27745	0.263893	0.791863	NA	0.704413	2.38941	2.02382	1.18064	0.237744	0.570247	0.365356	-0.211531	2.32002	-0.0911766	0.927352	NA	0.267609	0.036792	3.19042	0.011532	0.990799	NA	0.325504	0.278398	1.8783	0.148218	0.882171	NA	0.501074	0.591655	1.6195	0.365333	0.714863
Solyc01g008420.3.1	Protein DETOXIFICATION (AHRD V3.3 *** S6BP63_TOBAC)	GO:0006855,GO:0015238,GO:0015297,GO:0016020,GO:0055085	-	-	-	-	-	-	41.9293	-0.881699	0.332659	-2.65046	0.00803834	0.0407775	8.45045	1.06014	0.599177	1.76933	0.0768385	0.219353	37.8351	-0.624344	0.379852	-1.64365	0.100248	0.368716	6.15731	-0.0324369	0.654759	-0.0495402	0.960489	0.982076	40.8735	-0.629841	0.430031	-1.46464	0.143019	0.548066	39.5097	-0.344289	0.323595	-1.06395	0.287352	0.998562	7.46243	0.374663	0.519897	0.72065	0.471125
Solyc01g008425.1.1	Unknown protein	-	-	-	-	-	-	-	0	NA	NA	NA	NA	NA	0	NA	NA	NA	NA	NA	0	NA	NA	NA	NA	NA	0	NA	NA	NA	NA	NA	0	NA	NA	NA	NA	NA	0	NA	NA	NA	NA	NA	0	NA	NA	NA	NA
Solyc01g008440.3.1	Calcium-dependent protein kinase (AHRD V3.3 *** B2KTB2_WHEAT)	GO:0005509	-	CAMK_CDPK	K13412	CPK; calcium-dependent protein kinase [EC:2.7.11.1]	sly04626 (Plant-pathogen interaction)	-	244.808	0.278641	0.141604	1.96775	0.0490971	0.157891	149.219	0.444353	0.430736	1.03162	0.302252	0.540801	224.119	0.605702	0.182696	3.31535	0.000915292	0.0141416	157.713	0.618474	0.38766	1.5954	0.110622	0.305179	228.557	0.592443	0.168429	3.51746	0.000435705	0.0167923	249.416	0.614094	0.150082	4.09174	4.28157e-05	0.00304259	166.294	0.455381	0.327436	1.39075	0.164302
Solyc01g008450.1.1	2Fe-2S ferredoxin (AHRD V3.3 *-* A0A2G3AI40_CAPAN)	-	-	-	-	-	-	-	1.34446	-2.67016	1.56175	-1.70972	0.0873169	0.23559	0.636183	1.73805	2.03845	0.852634	0.393863	NA	1.75912	0.174185	1.14477	0.152157	0.879063	0.964947	0.910584	2.43411	1.94351	1.25243	0.210415	0.448113	1.79953	0.0161112	1.23449	0.0130508	0.989587	0.998466	1.51382	-0.45262	1.01128	-0.447572	0.654462	0.998562	0.420772	0.31852	1.67902	0.189706	0.849539
Solyc01g008460.3.1	2Fe-2S ferredoxin (AHRD V3.3 *** A0A2G3B9S5_CAPCH)	GO:0009055,GO:0051536	-	-	K22071	-	-	-	154.939	-0.00195979	0.160834	-0.0121852	0.990278	0.994648	201.08	-0.0213716	0.144257	-0.148149	0.882225	0.946878	129.484	-0.0375948	0.210222	-0.178834	0.858068	0.95765	207.673	0.102658	0.136483	0.752162	0.451954	0.684039	134.326	-0.1396	0.221102	-0.631383	0.52779	0.852901	129.166	-0.130951	0.146295	-0.895114	0.370726	0.998562	206.714	-0.0762715	0.120545	-0.632724	0.526914
Solyc01g008470.3.1	Translocation protein Sec62 (AHRD V3.3 *** A0A200QIN6_9MAGN)	GO:0015031,GO:0030176	-	-	K12275	SEC62; translocation protein SEC62	sly04141 (Protein processing in endoplasmic reticulum), sly03060 (Protein export)	-	92.806	0.320727	0.185757	1.7266	0.0842393	0.229972	63.4999	0.672623	0.245579	2.73893	0.00616402	0.0325036	70.3854	-0.0776995	0.263875	-0.294455	0.76841	0.924256	64.3403	0.700759	0.237177	2.95458	0.00313091	0.0254016	77.5962	0.161726	0.224371	0.720796	0.471035	0.83057	72.2628	-0.0678496	0.196374	-0.345513	0.729709	0.998562	59.2285	0.165788	0.230124	0.720426	0.471263
Solyc01g008473.1.1	Unknown protein	-	-	-	-	-	-	-	0	NA	NA	NA	NA	NA	0	NA	NA	NA	NA	NA	0	NA	NA	NA	NA	NA	0	NA	NA	NA	NA	NA	0	NA	NA	NA	NA	NA	0	NA	NA	NA	NA	NA	0	NA	NA	NA	NA
Solyc01g008475.1.1	Unknown protein	-	-	-	-	-	-	-	0	NA	NA	NA	NA	NA	0	NA	NA	NA	NA	NA	0	NA	NA	NA	NA	NA	0	NA	NA	NA	NA	NA	0	NA	NA	NA	NA	NA	0	NA	NA	NA	NA	NA	0	NA	NA	NA	NA
Solyc01g008477.1.1	Unknown protein	-	-	-	-	-	-	-	0	NA	NA	NA	NA	NA	0	NA	NA	NA	NA	NA	0	NA	NA	NA	NA	NA	0	NA	NA	NA	NA	NA	0	NA	NA	NA	NA	NA	0	NA	NA	NA	NA	NA	0	NA	NA	NA	NA
Solyc01g008479.1.1	Unknown protein	-	-	-	-	-	-	-	0	NA	NA	NA	NA	NA	0	NA	NA	NA	NA	NA	0	NA	NA	NA	NA	NA	0	NA	NA	NA	NA	NA	0	NA	NA	NA	NA	NA	0	NA	NA	NA	NA	NA	0	NA	NA	NA	NA
Solyc01g008480.4.1	Pentatricopeptide repeat (AHRD V3.3 *** A0A200Q273_9MAGN)	-	-	-	-	-	-	-	380.256	-0.3364	0.193433	-1.73911	0.082016	0.225718	407.521	-0.524593	0.210069	-2.49725	0.0125162	0.0574993	314.297	-0.504962	0.229969	-2.19579	0.028107	0.176412	397.826	-0.683072	0.187673	-3.63969	0.000272968	0.00341674	346.291	-0.330903	0.211754	-1.56268	0.118129	0.504962	349.445	-0.0839501	0.167277	-0.501861	0.615765	0.998562	455.994	-0.128342	0.159835	-0.802964	0.421996
Solyc01g008490.4.1	Nuclear transcription factor Y subunit A-7 (AHRD V3.3 *** A0A2G2XP63_CAPBA)	GO:0003700,GO:0006355	NF-YA	-	K08064	-	-	-	282.335	-0.183513	0.108209	-1.69591	0.089903	0.240269	390.242	-0.162996	0.221444	-0.736059	0.461695	0.687349	231.917	-0.350157	0.18808	-1.86174	0.0626401	0.284833	379.039	-0.319166	0.189252	-1.68647	0.091706	0.272361	249.465	-0.29197	0.124467	-2.34575	0.0189888	0.201758	245.629	-0.143056	0.126824	-1.12799	0.259325	0.998562	393.259	-0.233011	0.16357	-1.42453	0.154292
Solyc01g008500.4.1	Receptor-like protein kinase (AHRD V3.3 *** A0A2K3L8M9_TRIPR)	GO:0004672,GO:0005524,GO:0006468	-	RLK-Pelle_LRK10L-2	K04733	-	-	-	4.48855	2.38557	0.871105	2.73856	0.00617089	0.0330489	1.27641	-0.88062	1.23019	-0.71584	0.47409	0.697026	4.42874	2.85222	0.945118	3.01784	0.00254579	0.0319268	2.0433	1.04883	0.997572	1.05138	0.293084	0.539463	2.26879	1.5053	1.11759	1.34692	0.178007	0.598548	1.29806	-0.440935	1.06108	-0.415553	0.677737	0.998562	1.71529	0.237933	0.956652	0.248714	0.803582
Solyc01g008510.3.1	photosystem II 5 kDa protein, chloroplastic-like (AHRD V3.3 *-* A0A2I4GVV4_9ROSI)	-	-	-	-	-	-	-	428.634	-0.603906	0.381328	-1.58369	0.113264	0.281986	158.374	-0.693115	0.753355	-0.920038	0.357553	0.594791	551.62	0.982254	0.369377	2.65922	0.00783227	0.0735805	146.769	-1.26782	0.733161	-1.72925	0.083764	0.257685	551.997	0.962571	0.423792	2.27133	0.0231272	0.224699	468.947	0.239594	0.300672	0.79686	0.425532	0.998562	202.432	0.169267	0.539371	0.313823	0.753656
Solyc01g008520.3.1	Homolog of X-ray repair cross complementing 2 (XRCC2) (AHRD V3.3 *** A0A1P8BBF2_ARATH)	-	-	-	K10879	XRCC2; DNA-repair protein XRCC2	sly03440 (Homologous recombination)	-	51.3708	-1.33969	0.385527	-3.47496	0.000510922	0.004235	35.1051	-0.986837	0.379688	-2.59908	0.00934748	0.0457721	57.2187	0.0695746	0.515496	0.134966	0.892638	0.970101	38.9257	-0.391007	0.349115	-1.11999	0.262717	0.507629	56.0382	-0.333368	0.476033	-0.700305	0.483737	0.83559	55.1957	-0.160183	0.408326	-0.392292	0.694842	0.998562	40.6807	-0.244075	0.347033	-0.703319	0.481857
Solyc01g008530.3.1	phenylacetaldehyde reductase 1	GO:0003824,GO:0050662	-	-	-	-	-	-	30.278	0.364542	0.313267	1.16368	0.244555	0.46596	4.94837	1.21499	0.641625	1.89362	0.0582755	0.179974	23.6712	0.117223	0.39595	0.296054	0.767189	0.923944	3.07223	-0.453087	0.823308	-0.550325	0.582096	0.779137	23.2911	-0.204083	0.431962	-0.472457	0.636601	0.894307	24.9464	0.14637	0.301483	0.485502	0.62732	0.998562	3.83377	0.163384	0.576204	0.283552	0.776754
Solyc01g008540.4.1	Cinnamoyl-CoA reductase 1 (AHRD V3.3 *** A0A2G2XPA3_CAPBA)	GO:0003824,GO:0050662	-	-	-	-	-	-	0.974404	-0.328832	1.8358	-0.179121	0.857842	0.932686	0.0908483	0.86467	3.30558	0.261579	0.793646	NA	1.69393	1.90324	1.51598	1.25545	0.209314	0.536553	0.30619	2.35791	3.24096	0.727536	0.466898	NA	3.78043	3.62814	1.22077	2.97201	0.00295855	0.0643648	0.727335	-0.675957	1.45686	-0.463982	0.642661	0.998562	0.255967	1.45141	2.64591	0.548549	0.583315
Solyc01g008550.4.1	phenylacetaldehyde reductase 2	GO:0003824,GO:0050662	-	-	-	-	-	-	574.399	2.45439	0.219719	11.1706	5.68e-29	1.22e-26	174.411	2.57511	0.443286	5.80914	6.2795e-09	1.29561e-07	285.174	1.48587	0.291416	5.09879	3.41826e-07	1.29617e-05	138.035	2.09971	0.433046	4.8487	1.24276e-06	2.72508e-05	219.223	0.699217	0.312152	2.23999	0.0250915	0.235885	204.732	0.294874	0.269686	1.09339	0.274221	0.998562	85.7135	0.576439	0.400971	1.43761	0.150546
Solyc01g008560.3.1	NAD kinase (AHRD V3.3 *** F2Z9R4_NICBE)	GO:0003951,GO:0006741	-	-	K00858	ppnK; NAD+ kinase [EC:2.7.1.23]	sly00760 (Nicotinate and nicotinamide metabolism)	-	181.381	0.461899	0.169622	2.7231	0.0064672	0.0343562	299.967	1.16871	0.16559	7.05787	1.69072e-12	4.93497e-11	152.202	0.509687	0.246105	2.07102	0.0383572	0.212499	246.645	0.564368	0.145972	3.86629	0.000110505	0.00156146	141.312	0.0292379	0.194593	0.150252	0.880566	0.970853	139.073	0.0231791	0.167496	0.138386	0.889935	0.998562	213.431	-0.1236	0.116388	-1.06197	0.288251
Solyc01g008570.1.1	Receptor-like protein kinase (AHRD V3.3 *** A0A2K3N885_TRIPR)	GO:0004672,GO:0006468	-	RLK-Pelle_LRK10L-2	-	-	-	-	0	NA	NA	NA	NA	NA	0	NA	NA	NA	NA	NA	0	NA	NA	NA	NA	NA	0	NA	NA	NA	NA	NA	0	NA	NA	NA	NA	NA	0	NA	NA	NA	NA	NA	0	NA	NA	NA	NA
Solyc01g008580.1.1	Zinc transporter protein (AHRD V3.3 *** A5BDR3_VITVI)	GO:0016020,GO:0030001,GO:0046873,GO:0055085	-	-	K14709	-	-	-	0	NA	NA	NA	NA	NA	0	NA	NA	NA	NA	NA	0	NA	NA	NA	NA	NA	0	NA	NA	NA	NA	NA	0	NA	NA	NA	NA	NA	0	NA	NA	NA	NA	NA	0	NA	NA	NA	NA
Solyc01g008590.1.1	Zinc transporter protein (AHRD V3.3 *-* A5BDR3_VITVI)	GO:0016020,GO:0030001,GO:0046873,GO:0055085	-	-	-	-	-	-	0	NA	NA	NA	NA	NA	0	NA	NA	NA	NA	NA	0	NA	NA	NA	NA	NA	0	NA	NA	NA	NA	NA	0	NA	NA	NA	NA	NA	0	NA	NA	NA	NA	NA	0	NA	NA	NA	NA
Solyc01g008600.4.1	Zinc finger transcription factor 6	GO:0003676	-	-	-	-	-	-	105.425	-0.18338	0.233707	-0.784656	0.432655	0.656189	153.857	-0.293508	0.222819	-1.31725	0.187755	0.401515	95.7995	0.12616	0.285653	0.441656	0.658738	0.874507	165.364	0.0190877	0.175158	0.108974	0.913223	0.961447	101.673	0.180996	0.286894	0.63088	0.528119	0.852901	90.3296	-0.187182	0.250967	-0.745843	0.455762	0.998562	178.602	0.101462	0.152267	0.666341	0.505193
Solyc01g008610.4.1	Glucan endo-1,3-beta-glucosidase (AHRD V3.3 *** E13D_TOBAC)	GO:0004553,GO:0005975	-	-	-	-	-	-	0.0579626	-0.0103882	3.18534	-0.00326124	0.997398	NA	0	NA	NA	NA	NA	NA	0	NA	NA	NA	NA	NA	0	NA	NA	NA	NA	NA	0	NA	NA	NA	NA	NA	0	NA	NA	NA	NA	NA	0	NA	NA	NA	NA
Solyc01g008620.4.1	Glucan endo-1,3-beta-glucosidase (AHRD V3.3 *** A0A1U8FGD7_CAPAN)	GO:0004553,GO:0005975	-	-	-	-	-	-	4.0059	1.6491	1.00428	1.64208	0.100573	0.259889	14.4887	-2.28062	1.0693	-2.13282	0.0329395	0.119142	2.3404	0.894485	2.7946	0.320076	0.748911	0.913964	14.4705	-2.37442	1.37549	-1.72623	0.0843059	0.258712	4.90886	2.71163	1.33966	2.02412	0.0429578	0.315026	2.84569	0.995811	1.13355	0.878486	0.37968	0.998562	23.5711	0.34185	1.16624	0.29312	0.76943
Solyc01g008640.4.1	Cytochrome (AHRD V3.3 *** A0A1U8F0H8_CAPAN)	GO:0005506,GO:0016705,GO:0020037,GO:0055114	-	-	-	-	-	-	6.27011	5.4821	0.941243	5.82432	5.73e-09	1.4e-07	14.3599	7.20253	0.878388	8.19971	2.40959e-16	1.0349e-14	5.6026	5.77396	1.08514	5.32092	1.03243e-07	4.37586e-06	8.77076	6.47071	0.852711	7.5884	3.2388e-14	1.95457e-12	0.271738	0.0367909	3.52153	0.0104474	0.991664	NA	0.142793	-0.795285	3.06038	-0.259865	0.794968	NA	0.728908	2.00986	1.41418	1.42122	0.155254
Solyc01g008650.3.1	Cytochrome (AHRD V3.3 *** A0A1U8F0H8_CAPAN)	GO:0005506,GO:0016705,GO:0020037,GO:0055114	-	-	-	-	-	-	0	NA	NA	NA	NA	NA	0.207194	0.504	3.30558	0.15247	0.878817	NA	0.559529	3.20459	2.35582	1.36028	0.17374	NA	0.102602	-0.211519	3.30558	-0.0639885	0.948979	NA	0	NA	NA	NA	NA	NA	0.0969487	0.647393	3.06038	0.21154	0.832466	NA	0.0806179	-0.416381	3.06038	-0.136055	0.891778
Solyc01g008660.4.1	F-box protein (AHRD V3.3 *** A0A2K3NCL9_TRIPR)	GO:0005515	-	-	-	-	-	-	69.0843	-0.63543	0.290062	-2.19067	0.0284756	0.106291	77.2086	-0.819618	0.256003	-3.20159	0.0013667	0.00944258	66.23	-0.0834615	0.336235	-0.248223	0.803962	0.936444	83.8545	-0.358875	0.251808	-1.42519	0.154102	0.373935	70.2644	-0.0545059	0.363461	-0.149964	0.880793	0.970867	64.4844	-0.239453	0.261596	-0.915356	0.360005	0.998562	87.5711	-0.229636	0.211949	-1.08345	0.278609
Solyc01g008670.4.1	Cytochrome (AHRD V3.3 *** A0A1U8F0H8_CAPAN)	GO:0005506,GO:0016705,GO:0020037,GO:0055114	-	-	-	-	-	-	12.1302	1.69144	0.416555	4.06055	4.9e-05	0.000564027	6.00196	0.943906	0.670668	1.40741	0.159305	0.362519	16.8653	2.84495	0.566114	5.0254	5.02392e-07	1.84757e-05	6.9996	1.35535	0.733359	1.84814	0.0645821	0.219762	6.17858	0.214368	0.632584	0.338876	0.734703	0.928695	5.32098	-0.270737	0.490734	-0.551697	0.581156	0.998562	5.40616	0.330693	0.611281	0.540984	0.588519
Solyc01g008680.4.1	S2 self-incompatibility locus-linked pollen 3.2 protein (AHRD V3.3 *** Q7XAE8_PETIN)	-	-	-	-	-	-	-	3.82656	-0.211409	0.628933	-0.336139	0.736766	0.868876	45.9671	-0.0386296	0.258179	-0.149623	0.881062	0.946356	4.39394	0.930071	0.78095	1.19095	0.233674	0.566329	48.4507	0.16438	0.237473	0.692205	0.488808	0.71109	3.76357	0.271535	0.810025	0.335218	0.73746	0.929568	4.84438	0.789784	0.517324	1.52667	0.126842	0.898015	52.4326	0.201571	0.19799	1.01809	0.308636
Solyc01g008690.3.1	GDP-mannose transporter (AHRD V3.3 *** A0A1B0VP09_ARATH)	-	-	-	K15356	-	-	-	0.664301	3.01132	1.84989	1.62784	0.103559	NA	1.93401	5.04742	1.31742	3.8313	0.000127467	0.00121218	0	NA	NA	NA	NA	NA	0.28877	2.27607	2.77559	0.820032	0.412198	NA	0.145891	1.53266	3.48504	0.439781	0.660096	NA	0.0657128	0.286723	3.06038	0.0936886	0.925357	NA	0	NA	NA	NA	NA
Solyc01g008700.4.1	MutS2 (AHRD V3.3 *** AT2G26840.1)	-	-	-	-	-	-	-	1094.82	-0.738968	0.212726	-3.47381	0.000513121	0.0042516	441.076	-0.570101	0.306281	-1.86137	0.0626919	0.189535	1131.44	0.149742	0.244106	0.613429	0.539593	0.812228	476.455	-0.189005	0.243322	-0.77677	0.437295	0.672052	1269.82	0.468848	0.314109	1.49263	0.135535	0.534897	1102.71	-0.0646886	0.180554	-0.358277	0.720136	0.998562	543.044	0.118248	0.215278	0.549277	0.582815
Solyc01g008710.5.1.1	mannan endo-1,4-beta-mannosidase	GO:0004553,GO:0005975	-	-	K19355	MAN; mannan endo-1,4-beta-mannosidase [EC:3.2.1.78]	sly00051 (Fructose and mannose metabolism)	-	3446.8	-3.16064	0.799224	-3.95464	7.67e-05	0.000828584	500.103	0.365229	0.773774	0.472009	0.63692	0.812013	4938.95	0.446375	0.934152	0.47784	0.632764	0.862464	375.772	-1.12005	0.722608	-1.55001	0.121139	0.322949	6182.06	1.14494	1.22675	0.933311	0.350659	0.760702	3837.54	-0.551638	0.729563	-0.756121	0.449577	0.998562	699.771	0.938497	0.665748	1.40969	0.158632
Solyc01g008720.2.1	Mannan endo-1,4-beta-mannosidase 4 (AHRD V3.3 *** MAN4_SOLLC)	GO:0004553,GO:0005975	-	-	K19355	MAN; mannan endo-1,4-beta-mannosidase [EC:3.2.1.78]	sly00051 (Fructose and mannose metabolism)	-	0	NA	NA	NA	NA	NA	0	NA	NA	NA	NA	NA	0	NA	NA	NA	NA	NA	0	NA	NA	NA	NA	NA	0	NA	NA	NA	NA	NA	0	NA	NA	NA	NA	NA	0	NA	NA	NA	NA
Solyc01g008730.3.1	BZIP transcription factor (AHRD V3.3 *** E9N3N2_9POAL)	GO:0006351,GO:0043565	bZIP	-	K14431	TGA; transcription factor TGA	sly04075 (Plant hormone signal transduction)	SA Signaling/Response	345.604	-0.195238	0.0998889	-1.95456	0.0506355	0.16131	445.89	0.227555	0.182235	1.24869	0.211779	0.433465	299.291	-0.100911	0.147424	-0.684493	0.493664	0.784028	406.858	-0.17675	0.166746	-1.05999	0.289147	0.535198	316.092	-0.115374	0.138948	-0.830338	0.406348	0.799566	314.894	-0.0184753	0.102045	-0.181051	0.856328	0.998562	430.342	-0.0849031	0.15615	-0.543728	0.586628
Solyc01g008740.2.1	Calcium-dependent protein kinase (AHRD V3.3 *** B2KTB3_WHEAT)	GO:0005509	-	CAMK_CDPK	K13412	CPK; calcium-dependent protein kinase [EC:2.7.11.1]	sly04626 (Plant-pathogen interaction)	-	0.172883	-1.3088	3.18534	-0.410881	0.681159	NA	0	NA	NA	NA	NA	NA	0.158299	-0.678444	3.30558	-0.205242	0.837383	NA	0	NA	NA	NA	NA	NA	0.181253	-0.924994	3.52153	-0.262668	0.792806	NA	0.122276	-0.795285	3.06038	-0.259865	0.794968	NA	0	NA	NA	NA	NA
Solyc01g008760.4.1	mediator-associated protein 2-like (AHRD V3.3 *** A0A1U8E6W4_CAPAN)	-	-	-	-	-	-	-	126.639	-0.149866	0.177699	-0.843368	0.399023	0.625628	72.0978	0.326435	0.259215	1.25932	0.207915	0.429212	101.397	-0.441939	0.19926	-2.2179	0.0265615	0.170353	62.1375	-0.326282	0.242878	-1.3434	0.179142	0.408073	111.465	-0.274873	0.200943	-1.36792	0.171338	0.590334	111.376	-0.0919776	0.222157	-0.41402	0.67886	0.998562	70.8125	0.0382812	0.221873	0.172537	0.863016
Solyc01g008770.3.1	Rho GTPase-activating protein 7 (AHRD V3.3 *** A0A2G3DEM8_CAPCH)	GO:0007165	-	-	-	-	-	-	383.682	0.0527493	0.205053	0.257247	0.796988	0.901529	329.246	-0.0280592	0.214576	-0.130766	0.895961	0.953828	323.832	0.0682951	0.193714	0.352556	0.724421	0.903603	324.228	-0.114474	0.157048	-0.728913	0.466055	0.694983	345.058	0.141227	0.214149	0.659481	0.509587	0.844688	345.978	0.139942	0.197107	0.709982	0.477716	0.998562	348.55	0.000901446	0.135636	0.00664608	0.994697
Solyc01g008780.3.1	Phospholipase A2 family protein (AHRD V3.3 *** AT4G29070.2)	-	-	-	-	-	-	-	1071.27	-0.480792	0.108819	-4.41826	9.95e-06	0.000138162	823.793	-0.676485	0.298113	-2.26923	0.0232546	0.0918012	960.53	-0.248375	0.180192	-1.37839	0.168082	0.483459	906.679	-0.186307	0.264452	-0.704503	0.481119	0.705856	1087.75	0.0965482	0.122889	0.785654	0.43207	0.811162	1010.99	-0.10379	0.143406	-0.723751	0.469218	0.998562	968.139	-0.068196	0.218211	-0.312522	0.754644
Solyc01g008790.4.1	Non-specific phospholipase C6 (AHRD V3.3 *** A0A2G3DF85_CAPCH)	GO:0016788	-	-	K01114	plc; phospholipase C [EC:3.1.4.3]	sly00564 (Glycerophospholipid metabolism), sly00562 (Inositol phosphate metabolism), sly00565 (Ether lipid metabolism)	-	204.752	-0.0761146	0.267668	-0.284362	0.776133	0.890635	9.10629	-0.730783	0.580995	-1.25781	0.208459	0.430017	163.948	-0.334827	0.313629	-1.06759	0.285706	0.621596	10.7886	0.106702	0.514112	0.207545	0.835584	0.924047	191.164	0.156268	0.318899	0.490022	0.624118	0.8917	196.581	0.213324	0.232451	0.917715	0.358768	0.998562	10.1293	-0.238919	0.408871	-0.584339	0.558992
Solyc01g008800.3.1	Disease resistance protein (TIR-NBS-LRR class) (AHRD V3.3 *** F4KIC7_ARATH)	GO:0005515	-	-	-	-	-	-	119.995	0.0360377	0.303843	0.118606	0.905587	0.956002	74.7091	0.498354	0.316468	1.57474	0.115317	0.291608	109.253	0.34824	0.338949	1.02741	0.304227	0.639963	70.7744	0.290859	0.288145	1.00942	0.312774	0.55857	115.314	0.430953	0.372851	1.15583	0.247751	0.677391	107.672	0.116802	0.289929	0.402866	0.687047	0.998562	65.9707	-0.135058	0.24863	-0.543208	0.586986
Solyc01g008810.3.1	RING/U-box superfamily protein (AHRD V3.3 *** AT5G19430.6)	-	-	-	-	-	-	-	323.193	-0.0722123	0.192333	-0.375455	0.707322	0.850738	335.501	-0.022723	0.303153	-0.0749557	0.94025	0.975528	244.603	-0.646988	0.225189	-2.87309	0.00406476	0.0456014	303.908	-0.525152	0.283083	-1.85512	0.0635793	0.217445	266.967	-0.559046	0.238654	-2.3425	0.0191552	0.202497	269.785	-0.183967	0.199902	-0.920288	0.357422	0.998562	320.036	-0.307616	0.224313	-1.37137	0.170258
Solyc01g008820.3.1	signal peptide peptidase-like (AHRD V3.3 *** A0A2I4FPX2_9ROSI)	GO:0004190,GO:0016021	-	-	K09595	-	-	-	542.26	0.635764	0.146653	4.33517	1.46e-05	0.000193819	564.466	0.926793	0.161448	5.74052	9.43882e-09	1.91737e-07	401.114	0.248098	0.246247	1.00752	0.313687	0.6477	543.982	0.802848	0.145227	5.52824	3.23453e-08	9.34265e-07	397.08	-0.00148985	0.185706	-0.00802262	0.993599	0.998853	388.069	-0.0117023	0.181071	-0.0646283	0.94847	0.998562	536.034	0.430955	0.141139	3.0534	0.00226262
Solyc01g008830.2.1	L-ascorbate oxidase (AHRD V3.3 *** A0A2G3AI57_CAPAN)	GO:0005507,GO:0016491,GO:0055114	-	-	K00423	E1.10.3.3; L-ascorbate oxidase [EC:1.10.3.3]	sly00053 (Ascorbate and aldarate metabolism)	-	12.6009	0.104913	0.342156	0.306623	0.75913	0.881387	3.09017	0.271383	0.840742	0.322789	0.746855	0.879599	10.249	-0.00739931	0.485069	-0.0152541	0.987829	0.996517	2.74486	-0.255871	0.938065	-0.272765	0.785034	0.898868	10.8425	-0.0155019	0.471049	-0.0329093	0.973747	0.994116	12.0681	0.349187	0.405848	0.860389	0.389575	0.998562	2.49106	-0.643508	0.681774	-0.943872	0.345235
Solyc01g008840.3.1	COP9 signalosome complex subunit 2 (AHRD V3.3 *** A0A2G2XP81_CAPBA)	-	-	-	K12176	-	-	-	922.374	0.0951046	0.113494	0.837967	0.402049	0.628016	1009.02	-0.00619948	0.175406	-0.0353436	0.971806	0.989025	844.245	0.424602	0.245788	1.72751	0.0840762	0.335434	1011.54	-0.0115177	0.166147	-0.0693223	0.944733	0.975574	805.033	0.0447815	0.130391	0.343439	0.731268	0.927485	865.935	0.277601	0.178192	1.55787	0.119263	0.886298	1068.03	0.0162665	0.125887	0.129215	0.897188
Solyc01g008850.3.1	Non-specific serine/threonine protein kinase (AHRD V3.3 *** A0A2G2XP60_CAPBA)	GO:0004672,GO:0005524,GO:0006468	-	CAMK_CAMKL-CHK1	-	-	-	-	2514.19	0.300295	0.204986	1.46495	0.142934	0.329803	2179.96	0.291378	0.227828	1.27894	0.200918	0.419928	1996.19	0.10068	0.246799	0.407945	0.683314	0.885867	1914.34	-0.284232	0.18422	-1.54289	0.122857	0.326117	2042.65	-0.0212073	0.268216	-0.0790679	0.936979	0.986637	2011.87	0.00101023	0.199328	0.00506819	0.995956	0.999486	2090.26	-0.0545796	0.16932	-0.322345	0.747191
Solyc01g008860.1.1	Protein kinase APK1B, chloroplastic (AHRD V3.3 *** A0A2G3B9K0_CAPCH)	GO:0004672,GO:0005524,GO:0006468	-	RLK-Pelle_RLCK-VIIa-2	-	-	-	-	0	NA	NA	NA	NA	NA	0	NA	NA	NA	NA	NA	0	NA	NA	NA	NA	NA	0	NA	NA	NA	NA	NA	0	NA	NA	NA	NA	NA	0	NA	NA	NA	NA	NA	0	NA	NA	NA	NA
Solyc01g008870.1.1	Protein kinase APK1B, chloroplastic (AHRD V3.3 *** A0A2G3B9K0_CAPCH)	GO:0004672,GO:0005524,GO:0006468	-	RLK-Pelle_RLCK-VIIa-2	-	-	-	-	4.54476	5.78495	0.966163	5.98755	2.13e-09	5.57e-08	36.9723	4.95025	0.559389	8.84938	8.80058e-19	4.65347e-17	2.54594	5.40614	1.27299	4.24681	2.16838e-05	0.000553566	35.5002	4.88308	0.540663	9.03164	1.69116e-19	1.76192e-17	0.145891	1.53266	3.48504	0.439781	0.660096	NA	0.117361	0.647393	3.06038	0.21154	0.832466	NA	3.32111	-0.135422	0.943342	-0.143556	0.885851
Solyc01g008880.3.1	Solanum lycopersicum Cytokinin Response Factor 8	GO:0003700,GO:0006355	AP2/ERF-ERF	-	-	-	-	-	0.226262	-0.731731	2.99937	-0.243962	0.807261	NA	0.426548	-1.74235	2.68533	-0.64884	0.516441	NA	0.158299	-0.678444	3.30558	-0.205242	0.837383	NA	0.428484	-1.73862	2.64358	-0.657677	0.510745	NA	0.181253	-0.924994	3.52153	-0.262668	0.792806	NA	0.252061	-0.0739408	2.25779	-0.0327492	0.973875	NA	0.402677	-1.58331	2.079	-0.761573	0.446315
Solyc01g008890.4.1	Solanum lycopersicum Cytokinin Response Factor 3	GO:0003700,GO:0006355	AP2/ERF-AP2	-	-	-	-	-	253.033	-0.0986438	0.200605	-0.491731	0.622909	0.796545	215.57	-0.696081	0.167348	-4.15949	3.18956e-05	0.000356475	208.96	-0.212939	0.245522	-0.867291	0.385782	0.705586	221.053	-0.568314	0.154557	-3.67705	0.000235949	0.00300731	210.395	-0.557252	0.21155	-2.63413	0.00843522	0.125994	230.497	0.0534989	0.194028	0.275728	0.782757	0.998562	239.889	-0.237772	0.125509	-1.89446	0.0581644
Solyc01g008900.4.1	D-cysteine desulfhydrase 2, mitochondrial (AHRD V3.3 *** A0A2G3DF42_CAPCH)	-	-	-	K05396	dcyD; D-cysteine desulfhydrase [EC:4.4.1.15]	sly00270 (Cysteine and methionine metabolism)	-	51.0263	0.0580256	0.196649	0.295072	0.767939	0.886222	57.935	-0.0595029	0.235206	-0.252982	0.800282	0.908264	49.1164	0.576572	0.301465	1.91257	0.0558037	0.266255	60.8163	0.126543	0.238118	0.531431	0.59512	0.788012	42.759	-0.228274	0.316241	-0.721835	0.470396	0.830372	46.6707	0.184201	0.189633	0.971355	0.331372	0.998562	60.5818	-0.061249	0.174568	-0.35086	0.725693
Solyc01g008910.2.1	Transcription factor GRAS (AHRD V3.3 *** A0A200QIE7_9MAGN)	-	GRAS	-	-	-	-	-	206.512	0.739565	0.181009	4.08579	4.39e-05	0.000515089	347.795	0.150772	0.264045	0.571009	0.567993	0.766804	145.226	0.193717	0.229166	0.845313	0.397936	0.716004	314.232	-0.322074	0.242077	-1.33046	0.183366	0.413636	141.604	-0.162148	0.237273	-0.683382	0.494366	0.839945	149.215	0.115695	0.260522	0.444088	0.656979	0.998562	341.908	-0.0871966	0.207008	-0.421223	0.673592
Solyc01g008920.4.1	NAD(P)-binding Rossmann-fold superfamily protein (AHRD V3.3 *** A0A2U1L7S8_ARTAN)	-	-	-	-	-	-	-	149.85	-0.984764	0.280069	-3.51615	0.00043785	0.00372309	25.9966	-0.886723	0.47392	-1.87104	0.0613399	0.186654	160.647	0.123202	0.38012	0.324112	0.745853	0.912573	32.9459	0.286965	0.381364	0.752469	0.451769	0.683908	164.614	0.0112363	0.368749	0.0304715	0.975691	0.994659	154.747	-0.121798	0.287771	-0.423245	0.672116	0.998562	39.2633	0.525883	0.344927	1.52462	0.127354
Solyc01g008930.4.1	AUREA phytochromobilin synthase	GO:0010024,GO:0016636,GO:0050897,GO:0055114	-	-	K08101	HY2; phytochromobilin:ferredoxin oxidoreductase [EC:1.3.7.4]	sly00860 (Porphyrin and chlorophyll metabolism)	-	112.128	-0.405871	0.173138	-2.3442	0.019068	0.0789221	32.5929	-0.52263	0.281759	-1.85488	0.0636127	0.191466	100.332	-0.181347	0.231028	-0.784959	0.432478	0.743722	35.2981	-0.132818	0.252691	-0.525613	0.599157	0.79006	113.167	0.143911	0.216519	0.664658	0.506269	0.843756	104.449	-0.0972307	0.152449	-0.637794	0.523608	0.998562	40.6009	0.180908	0.239283	0.756044	0.449623
Solyc01g008940.2.1	Unknown protein	-	-	-	-	-	-	-	2.34011	-0.217348	1.75565	-0.123799	0.901475	0.954657	0.192386	0.504	3.30558	0.15247	0.878817	NA	1.41219	-3.47893	2.29549	-1.51555	0.129633	0.423904	0.158544	0.509816	3.30558	0.154229	0.877429	NA	1.61963	-3.72395	2.56274	-1.45311	0.146192	0.552514	1.23751	-2.49275	1.7128	-1.45537	0.145567	0.924379	0.458366	1.69746	2.34706	0.723227	0.46954
Solyc01g008950.4.1	Calmodulin 1	GO:0005509	-	-	K02183	CALM; calmodulin	sly04626 (Plant-pathogen interaction), sly04016 (MAPK signaling pathway - plant), sly04070 (Phosphatidylinositol signaling system)	-	3119.25	0.170508	0.175461	0.97177	0.331165	0.561254	2134.51	0.351982	0.224741	1.56616	0.11731	0.29461	2429.88	-0.14868	0.251631	-0.590864	0.554611	0.820621	2056.47	0.196209	0.190039	1.03247	0.301853	0.548257	2558.9	-0.178897	0.216	-0.828226	0.407542	0.800354	2457.31	-0.158763	0.23989	-0.661815	0.50809	0.998562	2125.11	0.096367	0.191416	0.503444	0.614652
Solyc01g008960.3.1	Argonaute 4a	GO:0003676	-	-	K11593	-	-	-	3654.38	-0.220441	0.184498	-1.19482	0.232158	0.451327	3010.48	-0.951389	0.210527	-4.51908	6.21101e-06	7.97502e-05	3118.87	-0.196699	0.224296	-0.876963	0.380507	0.701135	3403.14	-0.258276	0.19141	-1.34933	0.177231	0.405625	3453.9	0.0363321	0.237725	0.152833	0.87853	0.970369	3265.19	-0.0888585	0.197262	-0.450459	0.65238	0.998562	3505.1	-0.218956	0.186856	-1.17179	0.24128
Solyc01g008970.4.1	RNA-binding (RRM/RBD/RNP motifs) family protein (AHRD V3.3 *-* F4IIL5_ARATH)	GO:0003676	-	-	K12741	HNRNPA1_3; heterogeneous nuclear ribonucleoprotein A1/A3	sly03040 (Spliceosome)	-	2508.56	-0.236871	0.210521	-1.12517	0.260518	0.485797	2582.07	-0.335525	0.207233	-1.61907	0.105432	0.273758	2345.85	0.184166	0.254818	0.722735	0.469843	0.768736	2563.27	-0.390215	0.172086	-2.26756	0.0233562	0.112774	2273.7	-0.216189	0.249208	-0.867502	0.385667	0.786094	2289.39	-0.0376173	0.246023	-0.152902	0.878476	0.998562	2750.68	-0.169675	0.16486	-1.02921	0.303383
Solyc01g008980.3.1	Abscisic acid-insensitive 5-like protein (AHRD V3.3 *-* A0A2K3P2S8_TRIPR)	GO:0003700,GO:0006355	bZIP	-	K14432	ABF; ABA responsive element binding factor	sly04075 (Plant hormone signal transduction)	ABA Signaling/Response	137.862	-0.222092	0.175803	-1.2633	0.206481	0.419157	128.115	0.0168219	0.285266	0.0589689	0.952977	0.98056	120.303	-0.104791	0.245329	-0.427144	0.669274	0.879243	121.428	-0.235805	0.196067	-1.20267	0.229103	0.469925	122.061	-0.356576	0.214776	-1.66022	0.09687	0.465119	129.002	0.0369476	0.200968	0.183848	0.854133	0.998562	129.118	-0.107969	0.227428	-0.474739	0.634973
Solyc01g008990.4.1	THO complex subunit 7B (AHRD V3.3 *** A0A1U8H3F7_CAPAN)	GO:0000445,GO:0006397	-	-	K13176	THOC7; THO complex subunit 7	sly03013 (RNA transport)	-	200.583	0.169158	0.148822	1.13665	0.255685	0.479965	271.971	-0.0560873	0.179959	-0.311667	0.755294	0.884375	172.544	0.269612	0.262866	1.02567	0.305049	0.640644	266.775	-0.15473	0.137884	-1.12217	0.261788	0.506664	166.984	-0.103202	0.203804	-0.506377	0.612592	0.888067	167.096	0.00559955	0.157527	0.0355466	0.971644	0.998562	289.834	0.00581958	0.129505	0.0449372	0.964157
Solyc01g009000.3.1	RING/U-box superfamily protein (AHRD V3.3 *** A0A1I9LQQ9_ARATH)	GO:0061630	-	-	K11982	-	-	-	722.498	-0.139761	0.124834	-1.11958	0.262895	0.488432	996.262	0.354223	0.367436	0.96404	0.335026	0.574014	590.872	-0.314687	0.146697	-2.14514	0.0319415	0.191031	849.512	-0.34761	0.293049	-1.18618	0.23555	0.476847	622.413	-0.387631	0.152826	-2.53642	0.0111993	0.150237	632.671	-0.0917241	0.130938	-0.700514	0.483606	0.998562	871.053	-0.286986	0.270079	-1.0626	0.287963
Solyc01g009010.3.1	4-diphosphocytidyl-2-C-methyl-D-erythritol kinase	GO:0005524	-	-	K00919	ispE; 4-diphosphocytidyl-2-C-methyl-D-erythritol kinase [EC:2.7.1.148]	sly00900 (Terpenoid backbone biosynthesis)	-	950.401	-0.321044	0.235959	-1.36059	0.173642	0.374531	1156.33	0.0131718	0.332313	0.0396368	0.968383	0.987456	790.861	-0.449266	0.297695	-1.50915	0.131261	0.426244	1173.53	0.0595514	0.293946	0.202593	0.839453	0.925037	916.601	0.0146002	0.312093	0.0467815	0.962687	0.991358	817.726	-0.280228	0.243252	-1.15201	0.249319	0.998562	1335.36	0.26254	0.251025	1.04587	0.295622
Solyc01g009020.4.1	Cysteine proteinase inhibitor (AHRD V3.3 *** A0A059TCI1_TOBAC)	GO:0004869	-	-	-	-	-	-	2061.24	0.106972	0.276035	0.387529	0.698364	0.845109	477.256	0.525817	0.23192	2.26724	0.0233756	0.0921235	1647.11	-0.115662	0.306163	-0.377778	0.705596	0.896811	424.985	0.0730652	0.193136	0.37831	0.7052	0.855624	1677.36	-0.338305	0.332738	-1.01673	0.309282	0.730918	1720.74	-0.0393199	0.286041	-0.137462	0.890665	0.998562	502.452	0.372883	0.210481	1.77158	0.0764644
Solyc01g009030.4.1	dgd1 suppressor 1 (AHRD V3.3 *** AT5G12290.4)	-	-	-	K18158	-	-	-	313.516	0.178835	0.17664	1.01243	0.311335	0.54155	465.834	0.173056	0.196453	0.880905	0.378369	0.613607	255.005	0.0564588	0.207136	0.272569	0.785185	0.930717	475.31	0.236287	0.152858	1.5458	0.122153	0.324908	277.059	0.223825	0.214248	1.0447	0.296161	0.721358	261.558	0.0199282	0.160705	0.124005	0.901311	0.998562	483.547	0.0807481	0.148446	0.543956	0.586472
Solyc01g009040.4.1	cyclinB1_4	GO:0005634	-	-	K21777	-	-	-	12.3864	3.85616	0.560456	6.88039	5.97e-12	2.18e-10	0.50825	1.79177	2.47517	0.723897	0.469129	NA	17.3263	4.84616	0.517402	9.36633	7.50956e-21	1.77282e-18	0.259746	0.149146	3.30558	0.0451194	0.964012	NA	11.2353	4.36696	0.55625	7.85073	4.13631e-15	1.76333e-12	13.7776	3.89439	0.503197	7.7393	9.99677e-15	3.55198e-12	0.326076	0.304965	2.4935	0.122304	0.902658
Solyc01g009050.3.1	Molybdopterin biosynthesis protein CNX1 (AHRD V3.3 *** A0A1U8HCP2_CAPAN)	GO:0032324	-	-	K15376	GPHN; gephyrin [EC:2.10.1.1 2.7.7.75]	sly00790 (Folate biosynthesis)	-	798.804	-0.168916	0.10136	-1.66651	0.0956127	0.250866	1005.1	-0.576965	0.141885	-4.06641	4.7742e-05	0.000511053	690.315	-0.0822344	0.136964	-0.600407	0.548235	0.816942	1081.51	-0.211612	0.139407	-1.51794	0.12903	0.335779	717.827	-0.171789	0.139188	-1.23423	0.217119	0.644622	742.462	0.0613101	0.103001	0.595236	0.551686	0.998562	1154.18	-0.0821783	0.127926	-0.642387	0.520622
Solyc01g009060.3.1	BTB-POZ and MATH domain protein (AHRD V3.3 *** B9VXZ7_CAPAN)	GO:0005515	-	-	K10523	-	-	-	515.753	-0.0176377	0.108749	-0.162187	0.871159	0.93993	624.542	0.170121	0.154026	1.10449	0.269379	0.503029	424.543	-0.133484	0.155594	-0.8579	0.390948	0.710535	597.678	-0.0296377	0.143868	-0.206006	0.836786	0.924047	453.314	-0.0806261	0.143792	-0.560713	0.574993	0.872844	427.9	-0.16042	0.117077	-1.3702	0.170623	0.953505	636.89	0.0302895	0.123007	0.246242	0.805495
Solyc01g009070.3.1	gamyb-like 1	-	MYB	-	K09422	-	-	-	581.271	-0.141194	0.166089	-0.850111	0.395263	0.622279	176.824	-0.694161	0.207098	-3.35185	0.000802736	0.00602081	466.257	-0.415169	0.229336	-1.81031	0.070248	0.303555	184.666	-0.46212	0.196789	-2.34831	0.018859	0.0972725	509.512	-0.279075	0.236096	-1.18204	0.23719	0.667431	549.329	0.127722	0.148327	0.861087	0.38919	0.998562	204.173	-0.123664	0.15286	-0.809005	0.418512
Solyc01g009080.4.1	Zeaxanthin epoxidase, chloroplastic (AHRD V3.3 *** A0A1J3K020_NOCCA)	GO:0005515	-	-	-	-	-	-	283.194	-0.211022	0.251311	-0.839688	0.401083	0.62741	9.74868	-0.677114	0.600812	-1.127	0.259743	0.492681	239.549	-0.238054	0.218783	-1.08808	0.27656	0.61096	9.07516	-1.17797	0.635296	-1.85421	0.0637088	0.217705	258.336	-0.152969	0.235449	-0.649692	0.515891	0.84894	255.408	-0.0590804	0.254812	-0.231859	0.816648	0.998562	12.5791	0.1978	0.511623	0.386613	0.699043
Solyc01g009090.3.1	Serrate RNA effector molecule (AHRD V3.3 *** A0A2G3AI64_CAPAN)	-	-	-	-	-	-	-	1154.22	-0.262415	0.129914	-2.01991	0.0433928	0.145023	1570.31	-0.328187	0.177855	-1.84525	0.0650019	0.194639	1023.02	-0.0726007	0.127021	-0.571565	0.567617	0.828773	1605.32	-0.23464	0.138992	-1.68816	0.0913812	0.27182	1051.05	-0.228693	0.122946	-1.86012	0.062869	0.38006	1028.9	-0.126663	0.100419	-1.26134	0.207187	0.985221	1682.93	-0.148424	0.11867	-1.25072	0.211036
Solyc01g009100.4.1	60S ribosomal protein L30 (AHRD V3.3 *-* A0A2G2XP72_CAPBA)	-	-	-	K02908	RP-L30e; large subunit ribosomal protein L30e	sly03010 (Ribosome)	-	947.209	0.711107	0.290735	2.4459	0.0144492	0.064037	925.841	1.44125	0.270576	5.32657	1.00083e-07	1.74938e-06	642.793	0.00231873	0.38423	0.00603476	0.995185	0.998414	844.211	1.19144	0.252321	4.72192	2.33631e-06	4.82493e-05	673.356	-0.0200481	0.275501	-0.0727697	0.941989	0.986965	646.342	-0.074347	0.350305	-0.212235	0.831923	0.998562	719.174	0.400672	0.231671	1.72949	0.0837216
Solyc01g009120.3.1	Histone deacetylase (AHRD V3.3 *** A0A2G2ZNY2_CAPAN)	-	-	-	-	-	-	-	237.801	-0.488698	0.126259	-3.8706	0.000108566	0.00113026	371.448	-0.257427	0.212664	-1.21048	0.226093	0.452188	208.032	-0.38426	0.17141	-2.24176	0.0249771	0.163644	365.61	-0.353757	0.186305	-1.8988	0.0575907	0.204235	232.999	-0.0971705	0.139238	-0.697873	0.485256	0.83661	225.097	-0.099995	0.139544	-0.716584	0.473631	0.998562	384.184	-0.21329	0.145988	-1.46101	0.144013
Solyc01g009140.1.1	Endoribonuclease Dicer-like protein 2 (AHRD V3.3 *-* A0A2G3B0Q1_CAPCH)	-	-	-	-	-	-	-	0	NA	NA	NA	NA	NA	0.0908483	0.86467	3.30558	0.261579	0.793646	NA	0	NA	NA	NA	NA	NA	0	NA	NA	NA	NA	NA	0	NA	NA	NA	NA	NA	0	NA	NA	NA	NA	NA	0	NA	NA	NA	NA
Solyc01g009145.1.1	Glycosyl hydrolase (AHRD V3.3 *-* D9ZCD8_9CARY)	-	-	-	-	-	-	-	40.5977	-0.0718086	0.227581	-0.31553	0.752359	0.877119	38.4364	0.0831392	0.292242	0.284487	0.776037	0.895231	37.1609	0.254777	0.284412	0.895802	0.370358	0.694318	41.8343	0.397335	0.242608	1.63776	0.101471	0.289221	43.7241	0.761089	0.23417	3.25016	0.00115339	0.0346016	33.5777	-0.195476	0.223205	-0.875769	0.381156	0.998562	41.3822	0.124722	0.25254	0.493869	0.621399
Solyc01g009160.2.1	Late embryogenesis abundant (LEA) hydroxyproline-rich glycoprotein family (AHRD V3.3 *** Q84VP8_ARATH)	-	-	-	-	-	-	-	15.0921	0.89225	0.423373	2.10748	0.0350759	0.124204	102.363	3.87994	0.570064	6.80615	1.00243e-11	2.77947e-10	8.85374	-0.387983	0.588122	-0.659698	0.509447	0.794045	31.9541	1.68236	0.554898	3.03184	0.00243067	0.0208353	11.2618	0.529286	0.483864	1.09387	0.27401	0.701876	7.50786	-0.974567	0.417603	-2.33372	0.0196104	0.377597	30.3146	1.10829	0.538874	2.05667	0.0397177
Solyc01g009165.1.1	Retrovirus-related Pol polyprotein from transposon TNT 1-94 (AHRD V3.3 *-* A0A2K3LWA1_TRIPR)	-	-	-	-	-	-	-	0.10107	-0.948127	3.18534	-0.297653	0.765968	NA	0	NA	NA	NA	NA	NA	0.0925806	-0.317775	3.30558	-0.0961329	0.923415	NA	0	NA	NA	NA	NA	NA	0.105855	-0.564326	3.52153	-0.16025	0.872684	NA	0.0713965	-0.434616	3.06038	-0.142014	0.887069	NA	0	NA	NA	NA	NA
Solyc01g009170.4.1	EIL-EIN3/EIL	GO:0005634	EIL	-	K14514	EIN3; ethylene-insensitive protein 3	sly04075 (Plant hormone signal transduction), sly04016 (MAPK signaling pathway - plant)	Ethylene Signaling/Response	1291.58	0.00737934	0.14796	0.049874	0.960223	0.981885	1394.67	-0.235664	0.345542	-0.682011	0.495232	0.71248	1033.4	-0.234005	0.188227	-1.24321	0.213792	0.542762	1264.61	-0.800405	0.292239	-2.73887	0.00616501	0.0426218	1140.46	-0.0197348	0.179606	-0.109878	0.912506	0.980846	1036.78	-0.239721	0.166793	-1.43724	0.150651	0.932444	1455.85	-0.168201	0.268523	-0.626394	0.531057
Solyc01g009180.4.1	5-methyltetrahydropteroyltriglutamate--homocysteine methyltransferase (AHRD V3.3 *** A0A2G3DF96_CAPCH)	GO:0003871,GO:0008270,GO:0009086	-	-	K00549	metE; 5-methyltetrahydropteroyltriglutamate--homocysteine methyltransferase [EC:2.1.1.14]	sly00270 (Cysteine and methionine metabolism), sly00450 (Selenocompound metabolism)	-	477.679	0.161347	0.173387	0.93056	0.352081	0.582909	866.164	0.0877523	0.164385	0.533823	0.593464	0.783016	400.395	0.160826	0.161552	0.995503	0.319492	0.653174	836.161	-0.0824339	0.103997	-0.792657	0.427978	0.664808	410.472	0.0642214	0.17414	0.368792	0.712283	0.919535	401.283	0.0251376	0.119534	0.210296	0.833436	0.998562	904.874	0.0418451	0.0965186	0.433545	0.664619
Solyc01g009190.3.1	Double-stranded RNA-binding protein 1 (AHRD V3.3 *** A0A2G2XPP0_CAPBA)	-	-	-	-	-	-	-	0.761005	2.08159	2.00319	1.03913	0.298742	NA	0.311105	-0.217346	2.46223	-0.0882719	0.929661	NA	0.166702	-0.678444	3.30558	-0.205242	0.837383	NA	0.227973	-0.932863	3.03072	-0.307802	0.758233	NA	0.191321	-0.924994	3.52153	-0.262668	0.792806	NA	0.129016	-0.795285	3.06038	-0.259865	0.794968	NA	0.303939	-0.416377	1.93182	-0.215536	0.82935
Solyc01g009200.4.1	inactive protein RESTRICTED TEV MOVEMENT 2-like (AHRD V3.3 *-* A0A2I4GKR2_9ROSI)	-	-	-	-	-	-	-	13.584	0.318422	0.375573	0.84783	0.396533	0.623254	1.06652	-0.402916	1.32355	-0.304421	0.760807	0.887538	12.0798	0.543705	0.430805	1.26207	0.206924	0.533146	0.767903	-2.51406	1.5611	-1.61045	0.1073	0.299476	11.2256	0.0850353	0.485193	0.175261	0.860875	0.965882	10.3204	-0.1402	0.354395	-0.395603	0.692398	0.998562	1.41394	0.464517	0.837566	0.554603	0.579166
Solyc01g009210.2.1	Unknown protein	-	-	-	-	-	-	-	0	NA	NA	NA	NA	NA	0	NA	NA	NA	NA	NA	0	NA	NA	NA	NA	NA	0	NA	NA	NA	NA	NA	0	NA	NA	NA	NA	NA	0	NA	NA	NA	NA	NA	0	NA	NA	NA	NA
Solyc01g009220.3.1	inactive protein RESTRICTED TEV MOVEMENT 2-like (AHRD V3.3 *** A0A2I4H6X9_9ROSI)	-	-	-	-	-	-	-	2.90376	-0.21776	0.857595	-0.25392	0.799558	0.903298	0.355413	0.93532	2.75629	0.339339	0.734354	NA	2.42779	-0.335194	1.03649	-0.323393	0.746397	0.912804	0.174163	-0.572189	3.30558	-0.173098	0.862574	NA	2.71562	-0.0931685	0.98903	-0.0942019	0.924949	0.983494	2.24408	-0.520411	0.753674	-0.690499	0.48988	0.998562	0.408262	0.863373	1.84338	0.468363	0.639525
Solyc01g009230.4.1	sitiens	GO:0016491,GO:0046872,GO:0055114	-	-	K09842	AAO3; abscisic-aldehyde oxidase [EC:1.2.3.14]	sly00906 (Carotenoid biosynthesis)	ABA Biosynthesis	172.111	0.111959	0.220658	0.507387	0.611883	0.789324	85.66	-0.43963	0.360519	-1.21943	0.222679	0.448062	140.424	-0.00747719	0.234971	-0.0318217	0.974614	0.993287	86.1368	-0.430858	0.304454	-1.41518	0.157015	0.37785	152.051	0.138839	0.276973	0.501274	0.616179	0.889721	143.931	-0.0269666	0.192324	-0.140215	0.88849	0.998562	97.831	-0.0230876	0.255996	-0.0901871	0.928139
Solyc01g009240.4.1	Glycosyl hydrolase family protein (AHRD V3.3 *** A0A2U1QCD6_ARTAN)	GO:0004553,GO:0005975	-	-	K05349	bglX; beta-glucosidase [EC:3.2.1.21]	sly00940 (Phenylpropanoid biosynthesis), sly00500 (Starch and sucrose metabolism), sly00460 (Cyanoamino acid metabolism)	-	0.784277	-1.7913	1.7903	-1.00056	0.317041	NA	0.14398	-0.578004	3.30558	-0.174857	0.861192	NA	0.603363	-2.3061	2.18365	-1.05608	0.290932	NA	0.312455	0.888395	3.29463	0.26965	0.78743	NA	0.873789	-0.428897	1.8937	-0.226487	0.820823	NA	0.60418	-1.37023	1.54394	-0.88749	0.374815	0.998562	0.111795	-0.77705	3.06038	-0.253906	0.799568
Solyc01g009245.1.1	Chlororespiratory reduction 42 (AHRD V3.3 *** A0A0F7J401_9ROSI)	-	-	-	-	-	-	-	33.8934	-1.41866	0.334675	-4.23892	2.25e-05	0.00028574	0	NA	NA	NA	NA	NA	33.3845	-0.599632	0.451067	-1.32936	0.183728	0.50453	0	NA	NA	NA	NA	NA	39.4699	-0.0218498	0.406315	-0.0537755	0.957114	0.990299	34.0466	-0.415765	0.361851	-1.14899	0.250559	0.998562	0.125852	0.665628	3.06038	0.217498	0.82782
Solyc01g009250.3.1	hypothetical protein (AHRD V3.3 *** AT5G06380.1)	-	-	-	-	-	-	-	7.60081	0.136631	0.44534	0.306802	0.758994	0.881387	11.1061	0.532777	0.601006	0.886475	0.375361	0.610611	5.87495	-0.204643	0.590287	-0.346685	0.728828	0.904966	10.0487	0.158962	0.517246	0.307325	0.758596	0.884804	6.39612	-0.0629447	0.603783	-0.104251	0.916971	0.981304	6.28096	-0.0158735	0.441899	-0.0359211	0.971345	0.998562	9.2343	-0.276884	0.434069	-0.637879	0.523552
Solyc01g009260.1.1	protein FAF-like, chloroplastic (AHRD V3.3 *** A0A2I4H6U5_9ROSI)	-	-	-	-	-	-	-	0.183561	1.15366	3.16101	0.364966	0.715137	NA	0.243408	-0.938678	3.02992	-0.309803	0.75671	NA	0	NA	NA	NA	NA	NA	0.244143	-0.932864	2.96994	-0.314102	0.753444	NA	0.486845	3.21953	3.16855	1.01609	0.309586	NA	0	NA	NA	NA	NA	NA	0.370593	-0.0557041	1.87839	-0.0296552	0.976342
Solyc01g009270.1.1	protein FAF-like, chloroplastic (AHRD V3.3 *** A0A2I4H6U5_9ROSI)	-	-	-	-	-	-	-	0	NA	NA	NA	NA	NA	0.0693116	-0.217334	3.30558	-0.0657478	0.947579	NA	0.0901174	0.76423	3.30558	0.231194	0.817164	NA	0.0698297	-0.211519	3.30558	-0.0639885	0.948979	NA	0.0600283	0.758127	3.52153	0.215284	0.829546	NA	0	NA	NA	NA	NA	NA	0.221682	0.665633	2.74913	0.242125	0.808683
Solyc01g009280.4.1	Serine/threonine-protein phosphatase (AHRD V3.3 *** A0A2G2XPM1_CAPBA)	GO:0016787	-	-	-	-	-	-	547.847	-0.17187	0.157907	-1.08842	0.276408	0.503375	682.971	-0.331938	0.191027	-1.73765	0.0822716	0.230547	478.151	-0.043363	0.162124	-0.267468	0.789109	0.931328	704.431	-0.197374	0.141476	-1.3951	0.162984	0.386311	520.861	0.127511	0.146451	0.870673	0.383933	0.785501	504.67	0.0357773	0.133449	0.268097	0.788625	0.998562	742.724	-0.107093	0.137956	-0.776281	0.437583
Solyc01g009290.4.1	Protein CLP1 homolog (AHRD V3.3 *** A0A2G2XPN7_CAPBA)	GO:0031124	-	-	K14399	CLP1; polyribonucleotide 5'-hydroxyl-kinase [EC:2.7.1.78]	sly03015 (mRNA surveillance pathway)	-	269.534	0.0449714	0.122531	0.367021	0.713603	0.854229	394.613	-0.137848	0.147912	-0.931959	0.351358	0.589612	219.772	-0.0950524	0.157241	-0.604502	0.54551	0.815329	405.674	-0.0277243	0.141078	-0.196518	0.844205	0.92674	228.091	-0.196536	0.150332	-1.30734	0.191097	0.614598	221.401	-0.13701	0.119597	-1.1456	0.251961	0.998562	405.312	-0.157552	0.114132	-1.38044	0.167451
Solyc01g009300.3.1	Serine/threonine-protein kinase Nek2 (AHRD V3.3 *** A0A2G2XPS8_CAPBA)	GO:0004672,GO:0005524,GO:0006468	-	NEK	K08857	-	-	-	803.522	-0.22093	0.292576	-0.755119	0.450177	0.670956	208.505	-0.52788	0.268109	-1.9689	0.0489646	0.15897	698.524	-0.12057	0.2801	-0.430455	0.666865	0.878017	214.143	-0.405146	0.21678	-1.86892	0.0616332	0.213474	777.388	0.149681	0.291054	0.514273	0.607061	0.886331	790.643	0.184357	0.206854	0.891243	0.372799	0.998562	240.446	-0.0453502	0.188274	-0.240873	0.809654
Solyc01g009305.1.1	Unknown protein	-	-	-	-	-	-	-	0.202139	-1.3088	3.18534	-0.410881	0.681159	NA	0	NA	NA	NA	NA	NA	0.185161	-0.678444	3.30558	-0.205242	0.837383	NA	0	NA	NA	NA	NA	NA	0.21171	-0.924994	3.52153	-0.262668	0.792806	NA	0.142793	-0.795285	3.06038	-0.259865	0.794968	NA	0	NA	NA	NA	NA
Solyc01g009310.3.1	meloidogyne-induced giant cell protein DB217	GO:0016020	-	-	K00213	DHCR7; 7-dehydrocholesterol reductase [EC:1.3.1.21]	sly00100 (Steroid biosynthesis)	-	1476.37	0.242714	0.128226	1.89285	0.0583772	0.17856	1947.27	-0.0316259	0.190898	-0.165669	0.868417	0.941084	1141.83	-0.0822126	0.187893	-0.437551	0.661712	0.876245	2002.35	0.0722431	0.179842	0.401704	0.687902	0.847262	1217.39	-0.0309148	0.151675	-0.203822	0.838493	0.96148	1172.73	-0.0693716	0.120504	-0.575676	0.564834	0.998562	1977.71	-0.122802	0.13951	-0.88024	0.37873
Solyc01g009320.2.1	RING-type E3 ubiquitin transferase (AHRD V3.3 *** A0A2G3DFC2_CAPCH)	GO:0004842,GO:0016567	-	-	-	-	-	-	1.32147	4.00334	1.21658	3.29066	0.000999535	0.00740093	17.1506	6.41361	0.842934	7.60868	2.76902e-14	9.664e-13	1.27906	4.39809	1.56862	2.80379	0.00505051	0.0533866	2.49164	3.43961	1.14494	3.00417	0.00266304	0.0223599	0	NA	NA	NA	NA	NA	0	NA	NA	NA	NA	NA	0.662083	0.304441	2.3053	0.132061	0.894936
Solyc01g009330.1.1	RING-type E3 ubiquitin transferase (AHRD V3.3 *** A0A1U8EN04_CAPAN)	GO:0004842,GO:0016567	-	-	-	-	-	-	0	NA	NA	NA	NA	NA	0	NA	NA	NA	NA	NA	0	NA	NA	NA	NA	NA	0	NA	NA	NA	NA	NA	0	NA	NA	NA	NA	NA	0	NA	NA	NA	NA	NA	0	NA	NA	NA	NA
Solyc01g009340.4.1	SUN-domain protein2	-	-	-	-	-	-	-	3.9861	-0.74835	0.730833	-1.02397	0.30585	0.535733	1.7142	-2.16947	1.44073	-1.50581	0.132116	0.319621	3.94729	-0.0140973	0.71286	-0.0197758	0.984222	0.995475	1.90279	-1.17507	1.20423	-0.975791	0.329168	0.575337	4.01852	-0.157682	0.780914	-0.20192	0.83998	0.961994	4.58113	0.300772	0.557328	0.539668	0.589426	0.998562	1.81105	-1.05874	0.854369	-1.2392	0.21527
Solyc01g009350.2.1	Polynucleotidyl transferase, ribonuclease H-like superfamily protein (AHRD V3.3 *** A0A2U1M9A7_ARTAN)	-	-	-	K12581	CNOT7_8; CCR4-NOT transcription complex subunit 7/8	sly03018 (RNA degradation)	-	0	NA	NA	NA	NA	NA	0	NA	NA	NA	NA	NA	0	NA	NA	NA	NA	NA	0	NA	NA	NA	NA	NA	0	NA	NA	NA	NA	NA	0	NA	NA	NA	NA	NA	0	NA	NA	NA	NA
Solyc01g009360.1.1	Polynucleotidyl transferase, ribonuclease H-like superfamily protein (AHRD V3.3 *** A0A2U1M9A7_ARTAN)	-	-	-	K12581	CNOT7_8; CCR4-NOT transcription complex subunit 7/8	sly03018 (RNA degradation)	-	0	NA	NA	NA	NA	NA	0	NA	NA	NA	NA	NA	0	NA	NA	NA	NA	NA	0	NA	NA	NA	NA	NA	0	NA	NA	NA	NA	NA	0	NA	NA	NA	NA	NA	0	NA	NA	NA	NA
Solyc01g009370.2.1	Cytochrome P450 (AHRD V3.3 *** A0A2U1MC34_ARTAN)	GO:0005506,GO:0016705,GO:0020037,GO:0055114	-	-	K09754	CYP98A; 5-O-(4-coumaroyl)-D-quinate 3'-monooxygenase [EC:1.14.14.96]	sly00940 (Phenylpropanoid biosynthesis), sly00941 (Flavonoid biosynthesis), sly00945 (Stilbenoid, diarylheptanoid and gingerol biosynthesis)	-	1.34655	2.0482	1.57129	1.30352	0.192397	0.400305	7.7091	5.21218	0.808414	6.44741	1.13777e-10	2.80379e-09	0.3758	-1.42919	3.29515	-0.433726	0.664488	NA	1.42397	2.37079	1.37943	1.71867	0.0856742	0.261128	0.431947	-1.677	3.49981	-0.479169	0.631818	NA	0.55774	0.117003	2.02177	0.0578714	0.953851	0.998562	1.14177	1.43525	1.33923	1.0717	0.283855
Solyc01g009380.3.1	Nicalin (AHRD V3.3 *** A0A1Q3D0I4_CEPFO)	GO:0016021,GO:0016485	-	-	-	-	-	-	201.185	-0.0417378	0.153713	-0.271531	0.785983	0.895916	298.751	0.48757	0.208329	2.34038	0.0192642	0.0798532	167.588	-0.100579	0.189972	-0.529441	0.5965	0.845986	281.625	0.258206	0.167732	1.53939	0.123708	0.327258	186.46	0.163496	0.170239	0.960394	0.336857	0.751855	181.838	0.0754149	0.130006	0.580086	0.561857	0.998562	273.76	-0.0334141	0.166902	-0.200202	0.841323
Solyc01g009390.4.1	mRNA-decapping enzyme-like protein (AHRD V3.3 *** A0A2G2XQ62_CAPBA)	GO:0000290,GO:0008047,GO:0043085	-	-	K12611	DCP1B; mRNA-decapping enzyme 1B [EC:3.-.-.-]	sly03018 (RNA degradation)	-	234.895	0.152274	0.146478	1.03957	0.29854	0.527436	274.703	0.0380163	0.189912	0.200178	0.841341	0.928571	187.442	-0.0562722	0.144056	-0.390628	0.696072	0.892082	276.575	0.050345	0.179068	0.281151	0.778595	0.895578	210.47	0.254489	0.13039	1.95175	0.0509674	0.341018	201.506	0.0809908	0.109874	0.737123	0.461047	0.998562	287.481	0.0131514	0.149476	0.087984	0.929889
Solyc01g009400.3.1	Peroxidase (AHRD V3.3 *** K4ATD6_SOLLC)	GO:0004601,GO:0006979,GO:0020037,GO:0055114	-	-	K00430	E1.11.1.7; peroxidase [EC:1.11.1.7]	sly00940 (Phenylpropanoid biosynthesis)	-	0	NA	NA	NA	NA	NA	0	NA	NA	NA	NA	NA	0	NA	NA	NA	NA	NA	0	NA	NA	NA	NA	NA	0	NA	NA	NA	NA	NA	0	NA	NA	NA	NA	NA	0	NA	NA	NA	NA
Solyc01g009410.3.1	Peroxidase (AHRD V3.3 *** K4ATD7_SOLLC)	GO:0004601,GO:0006979,GO:0020037,GO:0055114	-	-	K00430	E1.11.1.7; peroxidase [EC:1.11.1.7]	sly00940 (Phenylpropanoid biosynthesis)	-	0	NA	NA	NA	NA	NA	0	NA	NA	NA	NA	NA	0	NA	NA	NA	NA	NA	0	NA	NA	NA	NA	NA	0	NA	NA	NA	NA	NA	0	NA	NA	NA	NA	NA	0	NA	NA	NA	NA
Solyc01g009420.4.1	UDP-apiose/UDP-xylose synthase (AHRD V3.3 *** A0A1B3TP38_SPIPO)	GO:0003824,GO:0050662	-	-	K12449	AXS; UDP-apiose/xylose synthase	sly00520 (Amino sugar and nucleotide sugar metabolism)	-	5269.7	-0.434174	0.122512	-3.54393	0.000394216	0.00340676	4267.32	-0.242382	0.171636	-1.41218	0.157896	0.360148	4696.18	-0.228658	0.146709	-1.55858	0.119097	0.4047	4466.12	-0.0476564	0.14735	-0.323423	0.746375	0.87845	5124.02	-0.0774907	0.120818	-0.641383	0.521274	0.851759	4925.18	-0.101762	0.121103	-0.840296	0.400743	0.998562	4409.84	-0.210914	0.149708	-1.40883	0.158884
Solyc01g009430.3.1	hypothetical protein (AHRD V3.3 *** AT2G27830.1)	-	-	-	-	-	-	-	4433.95	-0.493119	0.34098	-1.44618	0.148127	0.338084	1386.23	-0.493788	0.178727	-2.76281	0.00573065	0.0306173	4228.4	0.0169783	0.353311	0.048055	0.961672	0.990578	1582.31	0.114249	0.157637	0.724761	0.468599	0.696249	4786.23	0.370793	0.3313	1.11921	0.263052	0.693449	4829.05	0.289791	0.260621	1.11192	0.266171	0.998562	1659.6	0.0804172	0.143453	0.560584	0.575081
Solyc01g009440.3.1	Dehydration-responsive element-binding protein 1B (AHRD V3.3 *** A0A2G2XQ55_CAPBA)	GO:0003700,GO:0006355	AP2/ERF-ERF	-	-	-	-	-	0	NA	NA	NA	NA	NA	0	NA	NA	NA	NA	NA	0	NA	NA	NA	NA	NA	0	NA	NA	NA	NA	NA	0	NA	NA	NA	NA	NA	0	NA	NA	NA	NA	NA	0	NA	NA	NA	NA
Solyc01g009443.1.1	Mitochondrial inner membrane protease ATP23 (AHRD V3.3 *** A0A2G3DGC1_CAPCH)	GO:0004222	-	-	K18156	-	-	-	1861.1	-0.207489	0.161409	-1.28548	0.198623	0.408514	1334.18	-0.263297	0.177558	-1.48288	0.138105	0.329354	1497.31	-0.488167	0.176147	-2.77136	0.00558231	0.0573244	1359.69	-0.188871	0.135781	-1.391	0.164226	0.387761	1639.41	-0.352446	0.174684	-2.01762	0.043631	0.317232	1581.62	-0.233108	0.163489	-1.42583	0.153917	0.933103	1459.6	-0.0497366	0.122773	-0.405111	0.685396
Solyc01g009447.1.1	60S acidic ribosomal protein family (AHRD V3.3 *-* F4IGR3_ARATH),Pfam:PF00428	-	-	-	K02943	RP-LP2; large subunit ribosomal protein LP2	sly03010 (Ribosome)	-	251.737	0.436071	0.279928	1.5578	0.119281	0.291879	203.709	1.22535	0.289101	4.23849	2.2503e-05	0.000258361	188.149	0.0175537	0.388493	0.0451839	0.963961	0.990578	165.929	0.605811	0.236776	2.55859	0.0105098	0.0639229	187.947	-0.267831	0.323521	-0.827864	0.407748	0.800354	204.332	0.155633	0.402065	0.387084	0.698694	0.998562	166.899	0.327156	0.317923	1.02904	0.30346
Solyc01g009470.2.1	Poly [ADP-ribose] polymerase (AHRD V3.3 *** A0A2G2XQ99_CAPBA)	GO:0003950	-	-	K10798	PARP; poly [ADP-ribose] polymerase [EC:2.4.2.30]	sly03410 (Base excision repair)	-	4.72156	0.330473	1.50826	0.219109	NA	NA	2.74859	2.37639	3.11105	0.763853	NA	NA	2.71212	-2.0929	1.81798	-1.15122	0.249641	0.583178	0.700922	-2.41277	3.26317	-0.739394	0.459668	NA	2.80861	-4.52392	2.25178	-2.00904	0.0445327	0.320051	2.2386	-2.34374	1.56374	-1.49881	0.133922	0.913171	7.44522	0.919944	2.34202	0.3928	0.694467
Solyc01g009480.4.1	Alpha/beta-Hydrolases superfamily protein (AHRD V3.3 *** F4J341_ARATH)	-	-	-	-	-	-	-	0.842798	2.2724	1.42054	1.59968	0.10967	NA	8.83639	6.48363	0.858559	7.55176	4.29413e-14	1.47663e-12	1.11987	3.2681	1.53271	2.13224	0.0329874	0.194714	1.57235	3.84531	1.22275	3.1448	0.00166201	0.0151983	0.281893	0.0367921	3.14419	0.0117016	0.990664	NA	0.56772	1.47985	1.5658	0.945108	0.344604	0.998562	0.44492	1.00311	1.8105	0.55405	0.579545
Solyc01g009490.1.1	DUF4228 domain-containing protein (AHRD V3.3 *** A0A1Q3CT45_CEPFO)	-	-	-	-	-	-	-	0.10107	-0.948127	3.18534	-0.297653	0.765968	NA	0	NA	NA	NA	NA	NA	0.0925806	-0.317775	3.30558	-0.0961329	0.923415	NA	0	NA	NA	NA	NA	NA	0.105855	-0.564326	3.52153	-0.16025	0.872684	NA	0.0713965	-0.434616	3.06038	-0.142014	0.887069	NA	0	NA	NA	NA	NA
Solyc01g009500.4.1	Alpha/beta-Hydrolases superfamily protein (AHRD V3.3 *** F4J341_ARATH)	-	-	-	-	-	-	-	143.595	-0.163653	0.150201	-1.08956	0.275907	0.502801	119.62	0.142927	0.220323	0.648715	0.516523	0.728665	125.523	-0.0307111	0.19474	-0.157703	0.874691	0.963226	119.429	0.123661	0.179199	0.690079	0.490144	0.712143	140.112	0.267162	0.212162	1.25923	0.207946	0.633666	129.126	-0.031976	0.168589	-0.189668	0.849569	0.998562	113.287	-0.204933	0.17044	-1.20238	0.229218
Solyc01g009505.1.1	Unknown protein	-	-	-	-	-	-	-	0	NA	NA	NA	NA	NA	0	NA	NA	NA	NA	NA	0	NA	NA	NA	NA	NA	0	NA	NA	NA	NA	NA	0	NA	NA	NA	NA	NA	0	NA	NA	NA	NA	NA	0	NA	NA	NA	NA
Solyc01g009510.2.1	Abscisic acid responsive elements-binding factor 2 (AHRD V3.3 --* A0A1P8AV75_ARATH)	GO:0003700,GO:0006355	bZIP	-	-	-	-	-	0.369671	0.472738	2.2891	0.206517	0.836387	NA	0	NA	NA	NA	NA	NA	0.164064	-0.678444	3.30558	-0.205242	0.837383	NA	0	NA	NA	NA	NA	NA	0.18773	-0.924994	3.52153	-0.262668	0.792806	NA	0.355068	0.299162	2.50162	0.119587	0.90481	NA	0	NA	NA	NA	NA
Solyc01g009520.4.1	Ribosomal protein (AHRD V3.3 *** Q6ER67_ORYSJ)	-	-	-	K02865	RP-L10Ae; large subunit ribosomal protein L10Ae	sly03010 (Ribosome)	-	1938.22	0.338179	0.235194	1.43787	0.150471	0.341675	1348.51	0.476806	0.176258	2.70517	0.00682702	0.0353356	1412.42	-0.228792	0.213105	-1.07361	0.282996	0.618177	1302.94	0.339343	0.159526	2.1272	0.0334036	0.14296	1480.93	-0.306987	0.21596	-1.4215	0.155171	0.568403	1468.89	-0.125355	0.23139	-0.541748	0.587992	0.998562	1285.02	0.0711262	0.156094	0.455663	0.648633
Solyc01g009530.1.1	plant/protein (AHRD V3.3 *-* AT5G43400.1)	-	-	-	-	-	-	-	0	NA	NA	NA	NA	NA	0.152702	0.504	3.30558	0.15247	0.878817	NA	0	NA	NA	NA	NA	NA	0.407892	2.16532	3.0838	0.702161	0.482579	NA	0	NA	NA	NA	NA	NA	0.117361	0.647393	3.06038	0.21154	0.832466	NA	0.0546248	-0.416381	3.06038	-0.136055	0.891778
Solyc01g009540.1.1	Plant/T31B5-30 protein (AHRD V3.3 *-* A0A2K3PGR9_TRIPR)	-	-	-	-	-	-	-	0	NA	NA	NA	NA	NA	0.0833905	0.86467	3.30558	0.261579	0.793646	NA	0	NA	NA	NA	NA	NA	0	NA	NA	NA	NA	NA	0	NA	NA	NA	NA	NA	0	NA	NA	NA	NA	NA	0	NA	NA	NA	NA
Solyc01g009550.1.1	Protein TIC 214 (AHRD V3.3 *-* TI214_SOLTU)	-	-	-	-	-	-	-	0	NA	NA	NA	NA	NA	0	NA	NA	NA	NA	NA	0	NA	NA	NA	NA	NA	0	NA	NA	NA	NA	NA	0	NA	NA	NA	NA	NA	0	NA	NA	NA	NA	NA	0	NA	NA	NA	NA
Solyc01g009560.2.1	Terminal flower 1 (AHRD V3.3 *** A0A2Z4I2Q4_CITLI)	-	-	-	K06910	-	-	-	0	NA	NA	NA	NA	NA	0	NA	NA	NA	NA	NA	0	NA	NA	NA	NA	NA	0	NA	NA	NA	NA	NA	0	NA	NA	NA	NA	NA	0	NA	NA	NA	NA	NA	0	NA	NA	NA	NA
Solyc01g009565.1.1	receptor-like protein 12 (AHRD V3.3 *-* A0A1U8E178_CAPAN)	-	-	-	-	-	-	-	2.27302	0.235138	0.893029	0.263304	0.792316	0.898993	0.0908483	0.86467	3.30558	0.261579	0.793646	NA	1.54823	-0.663571	1.29603	-0.512003	0.608649	0.85141	0	NA	NA	NA	NA	NA	1.79935	-0.277077	1.43176	-0.193523	0.84655	0.963577	1.95982	0.120949	0.935487	0.12929	0.897128	0.998562	0	NA	NA	NA	NA
Solyc01g009580.2.1	Terminal flower 1 (AHRD V3.3 *** A0A2Z4I2Q4_CITLI)	-	-	-	K06910	-	-	-	0	NA	NA	NA	NA	NA	0	NA	NA	NA	NA	NA	0	NA	NA	NA	NA	NA	0	NA	NA	NA	NA	NA	0	NA	NA	NA	NA	NA	0	NA	NA	NA	NA	NA	0	NA	NA	NA	NA
Solyc01g009590.3.1	Stamen-specific protein FIL1 (AHRD V3.3 *** A0A2G3AJI0_CAPAN)	-	-	-	-	-	-	-	0	NA	NA	NA	NA	NA	0	NA	NA	NA	NA	NA	0	NA	NA	NA	NA	NA	0	NA	NA	NA	NA	NA	0	NA	NA	NA	NA	NA	0	NA	NA	NA	NA	NA	0	NA	NA	NA	NA
Solyc01g009600.4.1	S-adenosyl-L-methionine-dependent methyltransferases superfamily protein (AHRD V3.3 *** A0A2U1NM08_ARTAN)	GO:0008168	-	-	-	-	-	-	0.202139	-1.3088	3.18534	-0.410881	0.681159	NA	0	NA	NA	NA	NA	NA	0.185161	-0.678444	3.30558	-0.205242	0.837383	NA	0	NA	NA	NA	NA	NA	0.21171	-0.924994	3.52153	-0.262668	0.792806	NA	0.142793	-0.795285	3.06038	-0.259865	0.794968	NA	0	NA	NA	NA	NA
Solyc01g009610.3.1	Protein phosphatase inhibitor 2-like (AHRD V3.3 *** A0A2K3NNM1_TRIPR)	GO:0004864,GO:0009966,GO:0043666	-	-	K16833	-	-	-	229.266	0.757516	0.216819	3.49378	0.000476235	0.00399474	185.918	0.74875	0.30712	2.43797	0.0147698	0.0654658	168.842	0.395428	0.25784	1.53362	0.125123	0.415279	160.795	0.22781	0.28661	0.794843	0.426705	0.663323	150.182	-0.402377	0.222855	-1.80555	0.0709886	0.402738	167.796	0.167626	0.227753	0.735999	0.461732	0.998562	161.994	0.0509382	0.231188	0.220332	0.825612
Solyc01g009620.3.1	Cleavage and polyadenylation specificity factor subunit 5 (AHRD V3.3 *** A0A2G2XQG1_CAPBA)	GO:0003729,GO:0005849,GO:0006378	-	-	K14397	NUDT21; cleavage and polyadenylation specificity factor subunit 5	sly03015 (mRNA surveillance pathway)	-	203.055	-0.0205549	0.150664	-0.136429	0.891482	0.949827	264.898	0.0499388	0.157515	0.317041	0.751212	0.881996	169.773	-0.0703406	0.208542	-0.337297	0.735893	0.907569	258.395	-0.0716979	0.14991	-0.478273	0.632456	0.813629	184.968	0.0966067	0.171315	0.563912	0.572814	0.87155	174.501	-0.0588605	0.180877	-0.325417	0.744866	0.998562	279.385	0.04326	0.126295	0.342532	0.731951
Solyc01g009630.3.1	Cleavage and polyadenylation specificity factor subunit 5 (AHRD V3.3 *** A0A1U8G7I4_CAPAN)	GO:0003729,GO:0005849,GO:0006378	-	-	K14397	NUDT21; cleavage and polyadenylation specificity factor subunit 5	sly03015 (mRNA surveillance pathway)	-	374.476	-0.238782	0.158225	-1.50913	0.131266	0.31077	470.663	-0.107566	0.195824	-0.549302	0.582798	0.777463	303.774	-0.48805	0.208108	-2.34518	0.019018	0.137033	463.661	-0.194729	0.163493	-1.19105	0.233632	0.475077	342.173	-0.179737	0.162073	-1.10899	0.267435	0.697523	317.84	-0.263896	0.174403	-1.51314	0.130245	0.907215	521.7	0.0812753	0.146897	0.55328	0.580072
Solyc01g009640.3.1	Pectin lyase-like superfamily protein (AHRD V3.3 *** A0A2U1KXQ2_ARTAN)	GO:0004650,GO:0005975	-	-	K01213	E3.2.1.67; galacturan 1,4-alpha-galacturonidase [EC:3.2.1.67]	sly00040 (Pentose and glucuronate interconversions)	-	0	NA	NA	NA	NA	NA	0	NA	NA	NA	NA	NA	0	NA	NA	NA	NA	NA	0	NA	NA	NA	NA	NA	0	NA	NA	NA	NA	NA	0	NA	NA	NA	NA	NA	0	NA	NA	NA	NA
Solyc01g009650.1.1	MYB transcription factor (AHRD V3.3 *-* B4FNQ6_MAIZE)	-	MYB-related	-	-	-	-	-	0	NA	NA	NA	NA	NA	0	NA	NA	NA	NA	NA	0	NA	NA	NA	NA	NA	0	NA	NA	NA	NA	NA	0	NA	NA	NA	NA	NA	0	NA	NA	NA	NA	NA	0	NA	NA	NA	NA
Solyc01g009660.3.1	Low-temperature-induced 65 kDa protein (AHRD V3.3 *** A0A1J3DLF3_NOCCA)	-	-	-	-	-	-	-	3.53054	5.02101	3.05779	1.64204	NA	NA	7.56147	-0.27425	3.0791	-0.0890684	NA	NA	0.0925806	-0.317775	3.30558	-0.0961329	0.923415	NA	5.37825	-5.36163	3.23077	-1.65955	0.0970049	0.281667	0.105855	-0.564326	3.52153	-0.16025	0.872684	NA	0.491521	1.85133	1.74048	1.06369	0.287469	0.998562	16.1284	1.49335	2.54156	0.58757	0.556821
Solyc01g009670.4.1	Poly(A) polymerase I (AHRD V3.3 *** A0A1J3JYV1_NOCCA)	GO:0003723,GO:0006396,GO:0016779	-	-	-	-	-	-	24.503	0.0787646	0.318529	0.247276	0.804694	0.905682	11.7252	0.535793	0.629281	0.851437	0.394527	0.629239	18.505	-0.441925	0.374583	-1.17978	0.238088	0.57029	9.83328	-0.170475	0.658798	-0.258766	0.795816	0.904855	19.6493	-0.471345	0.391973	-1.20249	0.229172	0.65752	19.4459	-0.237205	0.334154	-0.709868	0.477786	0.998562	11.4821	0.202448	0.529751	0.382157	0.702345
Solyc01g009690.3.1	SC0A (AHRD V3.3 *** Q9ZS79_SOLLC)	GO:0005515	-	-	-	-	-	-	2.3151	1.28837	0.994712	1.29521	0.195246	0.403825	6.02265	1.67259	0.965761	1.73189	0.0832935	0.232499	2.38051	1.87614	1.32381	1.41723	0.156416	0.466684	4.38272	0.803311	0.998583	0.80445	0.421137	0.659031	2.42236	2.02235	1.06368	1.90128	0.0572649	0.362597	0.906277	-1.23942	1.42924	-0.867193	0.385836	0.998562	2.04514	-3.28289	1.22931	-2.67052	0.00757335
Solyc01g009700.3.1	NL0E (AHRD V3.3 *** Q9ZS81_SOLLC)	GO:0005515	-	-	-	-	-	-	1.82303	3.16814	1.16291	2.72431	0.00644366	0.0342563	2.12404	-0.586614	1.18512	-0.494982	0.620612	0.801423	0.634944	1.67271	1.67632	0.997849	0.318353	0.651919	2.08169	-0.775512	1.17203	-0.661682	0.508175	0.727843	0.648524	1.75372	1.87765	0.933998	0.350305	NA	0.278271	-0.434611	1.94667	-0.223258	0.823334	NA	1.79997	-1.21632	1.23464	-0.985166	0.324542
Solyc01g009705.1.1	Unknown protein	-	-	-	-	-	-	-	0.0606097	-0.0103882	3.18534	-0.00326124	0.997398	NA	0.167037	1.56211	3.29916	0.473488	0.635865	NA	0	NA	NA	NA	NA	NA	0	NA	NA	NA	NA	NA	0	NA	NA	NA	NA	NA	0	NA	NA	NA	NA	NA	0	NA	NA	NA	NA
Solyc01g009710.1.1	Unknown protein	-	-	-	-	-	-	-	4.38147	0.354541	0.982099	0.361003	0.718097	0.857152	0.1455	0.504	3.30558	0.15247	0.878817	NA	2.23534	-4.17092	1.78525	-2.33633	0.019474	0.138816	0.0698297	-0.211519	3.30558	-0.0639885	0.948979	NA	2.61979	-3.45161	1.88683	-1.82932	0.0673521	0.392336	1.98288	-2.66566	1.28576	-2.07321	0.0381527	0.555437	0.247887	0.66563	3.06038	0.217499	0.82782
Solyc01g009720.2.1	E3 ubiquitin protein ligase DRIP2 (AHRD V3.3 *-* A0A2I0WFP3_9ASPA)	-	-	-	-	-	-	-	1.02543	1.14072	1.37192	0.831475	0.405705	0.631003	0.49803	-1.92089	2.23645	-0.858898	0.390397	NA	0.649129	0.386368	1.77066	0.218206	0.827269	0.94509	0.672636	-0.492237	1.74658	-0.281829	0.778075	NA	0.821487	1.16595	1.61023	0.724093	0.469009	NA	0.918786	1.02944	1.09202	0.942688	0.34584	0.998562	0.595131	-1.0309	1.57601	-0.654123	0.513033
Solyc01g009730.3.1	protein TIFY 9-like (AHRD V3.3 *-* A0A2I4HSS0_9ROSI)	-	Tify	-	-	-	-	-	0.10107	-0.948127	3.18534	-0.297653	0.765968	NA	0	NA	NA	NA	NA	NA	0.0925806	-0.317775	3.30558	-0.0961329	0.923415	NA	0	NA	NA	NA	NA	NA	0.105855	-0.564326	3.52153	-0.16025	0.872684	NA	0.0713965	-0.434616	3.06038	-0.142014	0.887069	NA	0	NA	NA	NA	NA
Solyc01g009735.1.1	protein TIFY 9-like (AHRD V3.3 *** XP_025884767.1)	-	Tify	-	-	-	-	-	0	NA	NA	NA	NA	NA	0	NA	NA	NA	NA	NA	0	NA	NA	NA	NA	NA	0	NA	NA	NA	NA	NA	0	NA	NA	NA	NA	NA	0	NA	NA	NA	NA	NA	0	NA	NA	NA	NA
Solyc01g009740.3.1	jasmonate-zim-domain protein 10 (AHRD V3.3 *-* AT5G13220.3)	-	Tify	-	K13464	JAZ; jasmonate ZIM domain-containing protein	sly04075 (Plant hormone signal transduction)	JA Signaling/Response	0	NA	NA	NA	NA	NA	0	NA	NA	NA	NA	NA	0	NA	NA	NA	NA	NA	0	NA	NA	NA	NA	NA	0	NA	NA	NA	NA	NA	0	NA	NA	NA	NA	NA	0	NA	NA	NA	NA
Solyc01g009750.3.1	cysteine-rich and transmembrane domain-containing protein WIH2 (AHRD V3.3 *-* XP_004228441.1)	-	-	-	-	-	-	-	2036.13	-0.312733	0.186115	-1.68032	0.0928953	0.245935	1602.22	0.108435	0.247489	0.438142	0.661283	0.828364	1704.32	-0.410347	0.185165	-2.21612	0.0266835	0.170852	1562.43	-0.0144292	0.193251	-0.0746652	0.940481	0.973679	1937.06	-0.0492424	0.189058	-0.260463	0.794507	0.948841	1892.31	-0.0381596	0.175479	-0.217459	0.827851	0.998562	1643.15	0.000783257	0.196337	0.00398934	0.996817
Solyc01g009760.3.1	GRAM domain family protein (AHRD V3.3 *** A0A2U1NIK8_ARTAN)	-	-	-	-	-	-	-	11.396	-0.01973	0.426275	-0.0462846	0.963083	0.983229	8.29051	1.81222	0.637598	2.84227	0.00447938	0.0250942	8.70906	-0.495617	0.610516	-0.811799	0.416907	0.731574	4.68115	0.179547	0.734379	0.244488	0.806853	0.910361	10.0653	-0.0235772	0.535574	-0.0440223	0.964887	0.992061	11.2127	0.320917	0.384024	0.835668	0.403342	0.998562	4.37075	-0.220287	0.708428	-0.310952	0.755837
Solyc01g009770.3.1	ATP-dependent RNA helicase (AHRD V3.3 *** Q5HZ54_ARATH)	-	-	-	-	-	-	-	87.9786	0.206187	0.349344	0.590211	0.555049	0.751542	68.0618	-0.0824355	0.438878	-0.187833	0.851008	0.932224	69.1453	-0.064532	0.504946	-0.1278	0.898307	0.971526	60.9583	-0.681577	0.434836	-1.56743	0.117013	0.316384	65.8055	-0.75002	0.472847	-1.58618	0.112699	0.49551	74.6423	0.085031	0.357967	0.237539	0.812239	0.998562	77.1497	0.154997	0.303471	0.510748	0.609528
Solyc01g009780.3.1	GSH-induced LITAF domain protein (AHRD V3.3 *** GILP_ARATH)	-	-	-	K19363	-	-	-	420.114	-0.0171442	0.204189	-0.0839625	0.933086	0.967617	1026.24	1.48886	0.383876	3.87849	0.000105105	0.00102073	327.979	-0.391272	0.255867	-1.5292	0.126215	0.417306	669.663	0.168633	0.3093	0.545207	0.585611	0.781151	360.475	-0.21877	0.155135	-1.41019	0.158482	0.573252	355.448	-0.0988154	0.229335	-0.430878	0.666557	0.998562	672.227	-0.00509277	0.319856	-0.0159221	0.987297
Solyc01g009790.1.1	Unknown protein	-	-	-	-	-	-	-	0	NA	NA	NA	NA	NA	0.0719902	-0.217334	3.30558	-0.0657478	0.947579	NA	0	NA	NA	NA	NA	NA	0.0717121	-0.211519	3.30558	-0.0639885	0.948979	NA	0	NA	NA	NA	NA	NA	0	NA	NA	NA	NA	NA	0.0558974	-0.416381	3.06038	-0.136055	0.891778
Solyc01g009795.1.1	Unknown protein	-	-	-	-	-	-	-	0	NA	NA	NA	NA	NA	0.0908483	0.86467	3.30558	0.261579	0.793646	NA	0	NA	NA	NA	NA	NA	0	NA	NA	NA	NA	NA	0	NA	NA	NA	NA	NA	0	NA	NA	NA	NA	NA	0	NA	NA	NA	NA
Solyc01g009810.3.1	Leucine-rich repeat protein (AHRD V3.3 *** A5HKK5_TOBAC)	GO:0005515	-	-	-	-	-	-	22.0238	6.28817	0.781446	8.04683	8.5e-16	4.92e-14	156.764	3.96041	0.339204	11.6756	1.69811e-31	2.19244e-29	21.0886	6.68273	0.934685	7.14971	8.69643e-13	7.88967e-11	106.855	3.3127	0.327302	10.1212	4.44811e-24	7.11053e-22	0.720617	0.609431	2.27926	0.267381	0.789176	NA	0.951488	1.05772	1.5842	0.667667	0.504346	0.998562	27.3518	-0.0875602	0.525702	-0.166559	0.867717
Solyc01g009820.4.1	Hydroxyproline-rich glycoprotein family protein (AHRD V3.3 *** A0A1P8AYF9_ARATH)	-	-	-	-	-	-	-	365.281	0.146487	0.199153	0.735552	0.462003	0.679903	1272.26	0.874214	0.302312	2.89176	0.00383091	0.0221548	311.275	0.211867	0.193212	1.09655	0.272838	0.607814	980.786	-0.0802074	0.268291	-0.298957	0.764973	0.888073	323.399	0.191552	0.194673	0.983968	0.325131	0.743516	323.208	0.158822	0.17791	0.892712	0.372012	0.998562	983.131	-0.180587	0.253613	-0.712058	0.476429
Solyc01g009830.3.1	Nucleotide/sugar transporter family protein (AHRD V3.3 *** A0A2U1NJJ9_ARTAN)	-	-	-	K15281	-	-	-	105.316	-1.16126	0.328926	-3.53046	0.000414834	0.00356085	1.63846	1.29808	1.28969	1.00651	0.314171	0.553051	96.9738	-0.787821	0.369361	-2.13293	0.0329305	0.194613	1.08488	-0.0711375	1.55699	-0.0456892	0.963558	0.983792	112.452	-0.306304	0.357438	-0.856941	0.391477	0.789722	102.876	-0.383535	0.331593	-1.15664	0.247418	0.998562	0.885555	-0.919892	1.2765	-0.720635	0.471134
Solyc01g009840.3.1	Transcription factor GRAS (AHRD V3.3 *-* A0A2U1QPG0_ARTAN)	-	GRAS	-	-	-	-	-	0	NA	NA	NA	NA	NA	0	NA	NA	NA	NA	NA	0	NA	NA	NA	NA	NA	0	NA	NA	NA	NA	NA	0	NA	NA	NA	NA	NA	0	NA	NA	NA	NA	NA	0	NA	NA	NA	NA
Solyc01g009850.4.1	hypothetical protein (AHRD V3.3 *-* AT1G27435.1)	-	-	-	-	-	-	-	277.713	0.29412	0.275932	1.06591	0.286463	0.514482	219.199	0.353148	0.206316	1.71169	0.0869542	0.239585	216.038	0.00326221	0.321124	0.0101587	0.991895	0.997718	210.33	0.18337	0.169677	1.0807	0.279832	0.526233	217.514	-0.243951	0.346239	-0.704573	0.481076	0.834778	230.242	0.0931898	0.306385	0.304159	0.761007	0.998562	230.005	0.239019	0.23343	1.02394	0.305863
Solyc01g009860.3.1	NAC domain-containing protein (AHRD V3.3 *** A0A2K3LZ45_TRIPR)	GO:0003677,GO:0006355	NAC	-	-	-	-	-	411.87	0.55097	0.211888	2.60029	0.00931459	0.0457451	305.565	0.479022	0.382245	1.25318	0.21014	0.431397	368.86	0.811894	0.2974	2.72997	0.00633394	0.0629524	337.078	0.794546	0.277875	2.85937	0.00424488	0.0321124	319.49	0.147299	0.237291	0.620753	0.534762	0.856061	335.636	0.268407	0.187432	1.43203	0.152136	0.932692	306.085	0.211345	0.297591	0.710185	0.477589
Solyc01g009870.3.1	Glycerophosphodiester phosphodiesterase (AHRD V3.3 *** B6T3E4_MAIZE)	GO:0006629,GO:0008081	-	-	K18696	GDE1; glycerophosphodiester phosphodiesterase [EC:3.1.4.46]	sly00564 (Glycerophospholipid metabolism)	-	303.018	-1.26368	0.345127	-3.66149	0.000250755	0.00232919	814.763	2.2621	0.975838	2.31811	0.0204432	0.0835555	300.577	-0.434587	0.429697	-1.01138	0.311835	0.646105	401.693	0.421419	0.908047	0.464094	0.64258	0.819336	316.769	-0.549152	0.422097	-1.30101	0.193255	0.617452	322.087	-0.163138	0.311489	-0.523735	0.600463	0.998562	435.086	0.387832	0.76845	0.504695	0.613773
Solyc01g009880.2.1	Exocyst subunit Exo70 family protein (AHRD V3.3 *** A0A1S6GXB5_TOBAC)	GO:0000145,GO:0006887	-	-	K07195	-	-	-	0.202139	-1.3088	3.18534	-0.410881	0.681159	NA	0	NA	NA	NA	NA	NA	0.185161	-0.678444	3.30558	-0.205242	0.837383	NA	0	NA	NA	NA	NA	NA	0.21171	-0.924994	3.52153	-0.262668	0.792806	NA	0.186307	-0.434614	3.06038	-0.142013	0.88707	NA	0	NA	NA	NA	NA
Solyc01g009890.1.1	Glutaredoxin (AHRD V3.3 *** A0A2G9G4Q3_9LAMI)	GO:0009055,GO:0015035,GO:0045454	-	-	K03676	-	-	-	0	NA	NA	NA	NA	NA	0	NA	NA	NA	NA	NA	0	NA	NA	NA	NA	NA	0	NA	NA	NA	NA	NA	0	NA	NA	NA	NA	NA	0	NA	NA	NA	NA	NA	0	NA	NA	NA	NA
Solyc01g009900.3.1	Glutaredoxin (AHRD V3.3 *** A0A1R3H2Z3_COCAP)	GO:0009055,GO:0015035,GO:0045454	-	-	K03676	-	-	-	0	NA	NA	NA	NA	NA	0	NA	NA	NA	NA	NA	0	NA	NA	NA	NA	NA	0.204381	1.74581	3.28834	0.53091	0.595481	NA	0	NA	NA	NA	NA	NA	0	NA	NA	NA	NA	NA	0	NA	NA	NA	NA
Solyc01g009910.1.1	Glutaredoxin (AHRD V3.3 *** A0A1R3H2Z3_COCAP)	GO:0009055,GO:0015035,GO:0045454	-	-	K03676	-	-	-	0	NA	NA	NA	NA	NA	0	NA	NA	NA	NA	NA	0	NA	NA	NA	NA	NA	0	NA	NA	NA	NA	NA	0	NA	NA	NA	NA	NA	0	NA	NA	NA	NA	NA	0	NA	NA	NA	NA
Solyc01g009920.3.1	Histidine kinase-, DNA gyrase B-, and HSP90-like ATPase family protein (AHRD V3.3 *** A0A1P8BEQ3_ARATH)	-	-	-	-	-	-	-	0.10107	-0.948127	3.18534	-0.297653	0.765968	NA	0.185496	0.504	3.30558	0.15247	0.878817	NA	0.0925806	-0.317775	3.30558	-0.0961329	0.923415	NA	0.377657	1.8501	2.60469	0.710295	0.477521	NA	0.105855	-0.564326	3.52153	-0.16025	0.872684	NA	0.0713965	-0.434616	3.06038	-0.142014	0.887069	NA	0.0806179	-0.416381	3.06038	-0.136055	0.891778
Solyc01g009930.3.1	receptor-like protein 12 (AHRD V3.3 *** A0A1U8F9L9_CAPAN)	GO:0005515	-	-	-	-	-	-	1.6747	3.00269	1.1631	2.58163	0.00983352	0.0475941	2.47768	3.03895	1.05713	2.87471	0.00404394	0.0231074	2.31864	4.02521	1.21789	3.30506	0.000949566	0.0145992	1.08853	1.26819	1.35641	0.934963	0.349807	0.595259	0.601324	1.48009	2.66079	0.556258	0.578035	NA	0.192951	-1.15595	3.06038	-0.377715	0.705642	NA	0.398502	-2.14395	2.04204	-1.0499	0.293763
Solyc01g009940.1.1	5-methylthioadenosine/S-adenosylhomocysteine deaminase (AHRD V3.3 *** A0A2V4VVN3_PAEBA)	GO:0016787	-	-	-	-	-	-	0	NA	NA	NA	NA	NA	0	NA	NA	NA	NA	NA	0	NA	NA	NA	NA	NA	0	NA	NA	NA	NA	NA	0	NA	NA	NA	NA	NA	0.0870273	0.647393	3.06038	0.21154	0.832466	NA	0	NA	NA	NA	NA
Solyc01g009960.4.1	Acyl-[acyl-carrier-protein] desaturase (AHRD V3.3 *** A0A2I4GZ93_9ROSI)	GO:0006631,GO:0045300,GO:0055114	-	-	-	-	-	-	0	NA	NA	NA	NA	NA	0	NA	NA	NA	NA	NA	0	NA	NA	NA	NA	NA	0	NA	NA	NA	NA	NA	0	NA	NA	NA	NA	NA	0	NA	NA	NA	NA	NA	0	NA	NA	NA	NA
Solyc01g009970.3.1	Hydrolase (AHRD V3.3 *** A0A2U1P3E1_ARTAN)	GO:0016787	-	-	-	-	-	-	269.803	-0.0323643	0.156198	-0.2072	0.835853	0.921182	266.533	0.018716	0.277243	0.0675075	0.946178	0.977341	220.444	-0.187376	0.227109	-0.825052	0.409342	0.725395	269.371	0.0448923	0.208165	0.215657	0.829255	0.921199	255.911	0.2786	0.215924	1.29027	0.196958	0.622633	216.755	-0.266124	0.147479	-1.80449	0.0711545	0.741886	305.988	0.253172	0.20709	1.22252	0.22151
Solyc01g009975.1.1	Retrovirus-related Pol polyprotein from transposon TNT 1-94 (AHRD V3.3 *-* A0A2K3MQ97_TRIPR)	-	-	-	-	-	-	-	0	NA	NA	NA	NA	NA	0	NA	NA	NA	NA	NA	0	NA	NA	NA	NA	NA	0	NA	NA	NA	NA	NA	0	NA	NA	NA	NA	NA	0	NA	NA	NA	NA	NA	0	NA	NA	NA	NA
Solyc01g009980.1.1	Retrovirus-related Pol polyprotein from transposon TNT 1-94 (AHRD V3.3 *-* A0A2I0VMT6_9ASPA),Pfam:PF14223	-	-	-	-	-	-	-	0	NA	NA	NA	NA	NA	0	NA	NA	NA	NA	NA	0	NA	NA	NA	NA	NA	0	NA	NA	NA	NA	NA	0	NA	NA	NA	NA	NA	0	NA	NA	NA	NA	NA	0	NA	NA	NA	NA
Solyc01g009990.3.1	Peptidyl-prolyl cis-trans isomerase (AHRD V3.3 *** A0A2G3DGA1_CAPCH)	GO:0000413,GO:0003755	-	-	K03768	-	-	-	1425.5	-0.0325948	0.159348	-0.204551	0.837923	0.92245	1342.07	0.0357854	0.179409	0.199462	0.841901	0.928628	1229.89	0.0573948	0.156277	0.367264	0.713422	0.898801	1362.96	0.0843418	0.162907	0.517729	0.604647	0.794125	1290.45	0.0540266	0.145413	0.371539	0.710236	0.919535	1218.39	-0.0820498	0.152041	-0.539657	0.589434	0.998562	1522.95	0.233755	0.142639	1.63879	0.101257
Solyc01g010000.3.1	ACT domain-containing protein (AHRD V3.3 *** A0A1Q3BTU5_CEPFO)	-	-	-	-	-	-	-	201.023	0.0556218	0.183601	0.302948	0.761929	0.883015	208.929	-0.361728	0.228255	-1.58476	0.113021	0.287512	171.52	0.1161	0.196136	0.591938	0.553892	0.820312	224.572	-0.0334769	0.153717	-0.217783	0.827598	0.920683	172.975	-0.084955	0.179241	-0.473971	0.635521	0.894307	169.129	-0.0555053	0.179854	-0.308613	0.757616	0.998562	228.718	-0.10424	0.11816	-0.882194	0.377672
Solyc01g010020.3.1	Calmodulin (AHRD V3.3 *** B6SJJ2_MAIZE)	GO:0005509	-	-	K13448	CML; calcium-binding protein CML	sly04626 (Plant-pathogen interaction)	-	26.4502	0.518013	0.301871	1.71601	0.086161	0.233311	23.2929	2.25454	0.511005	4.41198	1.0243e-05	0.000126505	19.3447	0.0555496	0.363595	0.152779	0.878573	0.964791	16.8361	1.54238	0.403791	3.81976	0.000133581	0.00184276	17.9144	-0.731549	0.352505	-2.07528	0.0379602	0.295044	21.2268	0.199533	0.309301	0.64511	0.518856	0.998562	11.1282	0.0789423	0.434001	0.181894	0.855666
Solyc01g010030.3.1	Proline-rich receptor-like protein kinase PERK13 (AHRD V3.3 *-* A0A2G3AJ74_CAPAN)	GO:0004672,GO:0005524,GO:0006468	-	RLK-Pelle_PERK-1	-	-	-	-	94.7468	0.0957546	0.287355	0.333227	0.738963	0.870002	87.322	0.395842	0.298388	1.3266	0.184641	0.397412	73.5477	-0.263398	0.289507	-0.909817	0.362919	0.689728	81.7838	0.128886	0.298306	0.432058	0.665699	0.833939	78.9737	-0.211982	0.326422	-0.649412	0.516072	0.849105	78.3559	-0.0764728	0.251038	-0.304626	0.760651	0.998562	79.5157	-0.130651	0.266643	-0.489984	0.624145
Solyc01g010050.3.1	S-adenosylmethionine decarboxylase 3	GO:0004014,GO:0006597,GO:0008295	-	-	K01611	speD; S-adenosylmethionine decarboxylase [EC:4.1.1.50]	sly00270 (Cysteine and methionine metabolism), sly00330 (Arginine and proline metabolism)	-	1197.57	-0.23985	0.166891	-1.43716	0.150671	0.341987	1056.35	-0.201161	0.207644	-0.968779	0.332656	0.572049	951.53	-0.603076	0.214999	-2.80502	0.00503139	0.0532101	1009.82	-0.446341	0.191164	-2.33486	0.0195507	0.0998805	1052.48	-0.416497	0.219622	-1.89642	0.0579042	0.364691	1030.12	-0.219716	0.176872	-1.24223	0.214152	0.988427	1081.71	-0.208211	0.152686	-1.36366	0.172675
Solyc01g010060.2.1	Unknown protein	-	-	-	-	-	-	-	18.6927	1.46966	0.541803	2.71254	0.00667704	0.0351912	22.5553	0.868004	0.565697	1.5344	0.124932	0.307508	14.6266	1.41435	0.744989	1.89848	0.0576328	0.270774	28.2141	1.47254	0.478111	3.07991	0.00207062	0.0182649	12.29	0.906442	0.658798	1.3759	0.168851	0.586973	9.43032	-0.0943194	0.535927	-0.175993	0.8603	0.998562	22.9002	0.546793	0.468474	1.16718	0.243138
Solyc01g010063.1.1	Unknown protein	-	-	-	-	-	-	-	0	NA	NA	NA	NA	NA	0	NA	NA	NA	NA	NA	0	NA	NA	NA	NA	NA	0	NA	NA	NA	NA	NA	0	NA	NA	NA	NA	NA	0	NA	NA	NA	NA	NA	0	NA	NA	NA	NA
Solyc01g010065.1.1	Serine/threonine-protein phosphatase 7 long form-like protein (AHRD V3.3 *-* A0A1J3IZ43_NOCCA)	-	-	-	-	-	-	-	0.10107	-0.948127	3.18534	-0.297653	0.765968	NA	0	NA	NA	NA	NA	NA	0.0925806	-0.317775	3.30558	-0.0961329	0.923415	NA	0	NA	NA	NA	NA	NA	0.105855	-0.564326	3.52153	-0.16025	0.872684	NA	0.188757	0.286725	3.06038	0.0936891	0.925356	NA	0	NA	NA	NA	NA
Solyc01g010067.1.1	Ty3/gypsy retrotransposon protein (AHRD V3.3 *** A0A2K3N0D4_TRIPR)	-	-	-	-	-	-	-	0.245051	-0.731732	2.92891	-0.249831	0.802718	NA	0	NA	NA	NA	NA	NA	0.170815	-0.678444	3.30558	-0.205242	0.837383	NA	0	NA	NA	NA	NA	NA	0.19603	-0.924994	3.52153	-0.262668	0.792806	NA	0.132174	-0.795285	3.06038	-0.259865	0.794968	NA	0	NA	NA	NA	NA
Solyc01g010080.3.1	Potassium channel AKT1 (AHRD V3.3 *** A0A2G3AJ60_CAPAN)	GO:0005216,GO:0006811,GO:0016020,GO:0055085	-	-	K21867	-	-	-	2.01559	2.92467	1.05985	2.75951	0.00578883	0.0314055	4.44639	0.974061	0.911761	1.06833	0.285372	0.521449	1.21336	2.5008	1.30245	1.92007	0.054849	0.263619	2.746	-1.08914	1.05367	-1.03366	0.301293	0.547785	1.42349	2.98194	1.99886	1.49182	0.135747	0.535425	0.817449	1.27721	1.24135	1.02889	0.303532	0.998562	3.29378	-0.184681	0.824822	-0.223904	0.822832
Solyc01g010130.4.1	bHLH transcription factor 001	GO:0046983	bHLH	-	-	-	-	-	81.9826	-0.389029	0.259465	-1.49935	0.133783	0.314803	45.3182	-0.762165	0.356336	-2.13889	0.0324442	0.117946	71.6403	-0.270079	0.271774	-0.99376	0.32034	0.654055	50.5118	-0.212003	0.268763	-0.78881	0.430223	0.666714	76.343	-0.261342	0.299322	-0.873114	0.382601	0.785024	74.7218	-0.140415	0.249087	-0.563719	0.572946	0.998562	53.0698	-0.122405	0.231476	-0.528804	0.596941
Solyc01g010140.1.1	18S pre-ribosomal assembly protein gar2-like protein (AHRD V3.3 *** AT2G03810.7)	-	-	-	-	-	-	-	0	NA	NA	NA	NA	NA	0	NA	NA	NA	NA	NA	0	NA	NA	NA	NA	NA	0	NA	NA	NA	NA	NA	0	NA	NA	NA	NA	NA	0	NA	NA	NA	NA	NA	0	NA	NA	NA	NA
Solyc01g010150.3.1	ACT domain-containing protein (AHRD V3.3 *** A0A2U1MM44_ARTAN)	-	-	-	-	-	-	-	202.281	1.24061	0.171814	7.22063	5.17e-13	2.12e-11	291.424	0.956883	0.261954	3.65286	0.000259335	0.00222946	142.96	0.872551	0.237807	3.66916	0.000243345	0.00466606	266.797	0.672043	0.141181	4.76016	1.9344e-06	4.08349e-05	117.807	-0.00716808	0.188379	-0.0380514	0.969647	0.993002	125.478	0.22893	0.184303	1.24214	0.214187	0.988427	253.258	0.228175	0.149435	1.52692	0.126782
Solyc01g010160.3.1	Beta-glucosidase 34 (AHRD V3.3 *-* A0A2G3DFM9_CAPCH)	GO:0004553,GO:0005975	-	-	-	-	-	-	8.72221	1.52034	0.643233	2.36359	0.018099	0.075938	462.469	-0.354769	0.312034	-1.13696	0.255557	0.488128	4.63127	0.301889	0.87494	0.345039	0.730065	0.905186	452.444	-0.491388	0.305847	-1.60665	0.108132	0.300356	3.37359	-3.81475	1.62336	-2.34991	0.0187777	0.200455	3.18476	-1.22938	0.80652	-1.5243	0.127434	0.899673	492.185	-0.192535	0.252174	-0.763499	0.445166
Solyc01g010170.2.1	beta-glucosidase 40 (AHRD V3.3 --* XP_004228406.1)	-	-	-	-	-	-	-	3.96804	0.376251	1.08631	0.346357	0.729075	0.8643	188.462	-0.537883	0.368798	-1.45848	0.144709	0.339429	2.34324	-1.53585	1.40278	-1.09486	0.273579	0.60843	196.517	-0.336592	0.289375	-1.16317	0.244761	0.487728	2.47919	-2.27469	1.68996	-1.34601	0.1783	0.598694	2.36988	-0.942428	1.02786	-0.916884	0.359203	0.998562	212.992	-0.113437	0.312873	-0.362566	0.716929
Solyc01g010175.1.1	Retrovirus-related Pol polyprotein from transposon TNT 1-94 (AHRD V3.3 *-* A0A2K3NZR4_TRIPR)	-	-	-	-	-	-	-	0.612078	-0.590372	1.87584	-0.314724	0.752971	NA	18.5935	-0.458205	0.707022	-0.648077	0.516935	0.729002	0.392316	-1.69083	2.77257	-0.609841	0.541967	NA	15.7535	-1.71258	0.673422	-2.54311	0.0109872	0.0659707	0.449772	-1.93607	2.85729	-0.677589	0.498032	NA	0.447238	-1.08748	1.79067	-0.607304	0.543649	0.998562	18.345	-0.509604	0.573803	-0.888117	0.374478
Solyc01g010180.3.1	Unknown protein	-	-	-	-	-	-	-	133.913	1.38428	0.272123	5.08697	3.64e-07	6.75e-06	17.0527	1.53075	0.61423	2.49214	0.0126976	0.0581168	68.6705	-0.0770371	0.352363	-0.21863	0.826938	0.944912	9.01616	-0.761181	0.678862	-1.12126	0.262177	0.507177	71.9862	-0.112446	0.296098	-0.379761	0.704123	0.917481	67.5417	-0.205494	0.297033	-0.691822	0.489049	0.998562	10.791	-0.0574212	0.516385	-0.111199	0.911459
Solyc01g010185.1.1	Retrovirus-related Pol polyprotein from transposon TNT 1-94 (AHRD V3.3 *-* A0A2K3MSD0_TRIPR)	-	-	-	-	-	-	-	1689.52	0.0211255	0.299382	0.0705637	0.943745	0.973325	986.678	0.0512979	0.301348	0.170228	0.864831	0.939546	1170.02	-1.0726	0.332708	-3.22383	0.00126486	0.0185079	889.761	-0.45983	0.243598	-1.88766	0.0590717	0.207623	1296.15	-0.943269	0.350643	-2.69011	0.00714285	0.114247	1299.77	-0.364142	0.299627	-1.21532	0.224245	0.988772	996.174	-0.0807031	0.24041	-0.33569	0.737105
Solyc01g010210.1.1	Unknown protein	-	-	-	-	-	-	-	0	NA	NA	NA	NA	NA	0	NA	NA	NA	NA	NA	0	NA	NA	NA	NA	NA	0	NA	NA	NA	NA	NA	0	NA	NA	NA	NA	NA	0	NA	NA	NA	NA	NA	0	NA	NA	NA	NA
Solyc01g010215.1.1	UBN2 domain-containing protein (AHRD V3.3 *-* A0A1Q3DGW3_CEPFO)	-	-	-	-	-	-	-	251.533	0.0533317	0.256185	0.208177	0.835091	0.920906	78.3094	0.875372	0.291704	3.00089	0.0026919	0.0165212	195.207	-0.329917	0.297799	-1.10785	0.267925	0.603189	69.6784	0.484167	0.269578	1.79602	0.0724917	0.235995	208.609	-0.312973	0.30931	-1.01184	0.311613	0.733624	191.911	-0.364779	0.26476	-1.37777	0.168274	0.950522	68.4041	0.168416	0.295653	0.569643	0.56892
Solyc01g010220.3.1	Copia-like polyprotein/retrotransposon (AHRD V3.3 --* Q9FI33_ARATH)	-	-	-	-	-	-	-	152.098	0.87148	0.318404	2.73703	0.0061997	0.0331868	92.9164	1.17092	0.365073	3.20735	0.00133963	0.00928033	98.7211	0.0633329	0.335432	0.18881	0.850242	0.954167	72.0864	0.360482	0.225593	1.59793	0.110059	0.304015	93.375	-0.566966	0.353077	-1.60578	0.108321	0.487358	104.716	0.113856	0.291497	0.390589	0.696101	0.998562	71.7619	0.11432	0.294512	0.388168	0.697892
Solyc01g010230.2.1	MDIS1-interacting receptor like kinase 2 (AHRD V3.3 --* XP_024448779.1)	-	-	-	-	-	-	-	432.99	0.963735	0.318742	3.02356	0.00249818	0.0158496	867.485	0.0688237	0.251984	0.273128	0.784755	0.900029	257.186	-0.183072	0.337014	-0.543217	0.58698	0.840485	795.804	-0.347022	0.221755	-1.56489	0.117609	0.317421	251.719	-0.711737	0.37761	-1.88484	0.0594508	0.369604	274.033	-0.0243832	0.28868	-0.0844645	0.932687	0.998562	835.923	-0.209601	0.223935	-0.935991	0.349278
Solyc01g010240.3.1	CRABS CLAW a	GO:0007275	C2C2-YABBY	-	-	-	-	-	0	NA	NA	NA	NA	NA	0	NA	NA	NA	NA	NA	0	NA	NA	NA	NA	NA	0	NA	NA	NA	NA	NA	0	NA	NA	NA	NA	NA	0	NA	NA	NA	NA	NA	0	NA	NA	NA	NA
Solyc01g010250.4.1	6-phosphogluconolactonase (AHRD V3.3 *** B6U0H2_MAIZE)	GO:0005975	-	-	K01057	PGLS; 6-phosphogluconolactonase [EC:3.1.1.31]	sly00030 (Pentose phosphate pathway)	-	619.792	0.27284	0.15919	1.71393	0.086541	0.234107	184.017	-0.0136571	0.25214	-0.0541649	0.956804	0.982232	455.092	-0.287922	0.227314	-1.26663	0.205288	0.531371	173.781	-0.295467	0.201616	-1.4655	0.142785	0.356723	476.494	-0.393839	0.214676	-1.83457	0.0665693	0.390372	481.945	-0.106702	0.176687	-0.603902	0.545909	0.998562	195.882	0.0303851	0.185711	0.163615	0.870034
Solyc01g010260.3.1	Cytochrome 93A3 (AHRD V3.3 *** A0A1U8H5Z8_CAPAN)	GO:0005506,GO:0016705,GO:0020037,GO:0055114	-	-	-	-	-	-	0	NA	NA	NA	NA	NA	0.0761884	0.86467	3.30558	0.261579	0.793646	NA	0	NA	NA	NA	NA	NA	0	NA	NA	NA	NA	NA	0	NA	NA	NA	NA	NA	0	NA	NA	NA	NA	NA	0.0614313	0.304958	3.06038	0.0996469	0.920625
Solyc01g010270.3.1	Protein SPIRAL1 (AHRD V3.3 *** A0A2G3DFN1_CAPCH)	-	-	-	K18635	-	-	-	778.386	0.0938961	0.212896	0.441041	0.659183	0.820436	490.144	0.0121323	0.29777	0.0407438	0.9675	0.986913	616.889	-0.167449	0.216166	-0.774632	0.438557	0.747625	456.586	-0.335184	0.211667	-1.58354	0.113298	0.309856	654.235	-0.163734	0.222258	-0.736684	0.461314	0.826325	677.395	0.0697293	0.20878	0.333985	0.738391	0.998562	495.951	-0.102304	0.210959	-0.484948	0.627713
Solyc01g010280.3.1	suppressor SRP40-like protein (AHRD V3.3 *-* AT2G03630.1)	-	-	-	-	-	-	-	0.0579626	-0.0103882	3.18534	-0.00326124	0.997398	NA	0	NA	NA	NA	NA	NA	0	NA	NA	NA	NA	NA	0	NA	NA	NA	NA	NA	0	NA	NA	NA	NA	NA	0	NA	NA	NA	NA	NA	0	NA	NA	NA	NA
Solyc01g010290.4.1	Ureide permease (AHRD V3.3 *** A0A2R6PBP7_ACTCH)	GO:0071705	-	-	-	-	-	-	327.928	0.986346	0.26083	3.78157	0.000155844	0.001544	130.107	0.90159	0.376031	2.39765	0.0165007	0.0710282	215.303	0.281552	0.250206	1.12528	0.26047	0.595569	122.811	0.707546	0.335169	2.11101	0.0347715	0.147101	213.847	0.0595389	0.271138	0.219589	0.826191	0.958006	231.361	0.301038	0.239119	1.25895	0.208049	0.985388	120.216	0.338271	0.309348	1.0935	0.274176
Solyc01g010310.4.1	Carbohydrate-binding X8 domain superfamily protein (AHRD V3.3 *** A0A1P8AZV6_ARATH)	-	-	-	K22832	-	-	-	109.938	0.286691	0.217183	1.32005	0.18682	0.392869	19.5772	2.42498	0.379738	6.38593	1.70363e-10	4.15444e-09	87.9221	0.115627	0.246047	0.469938	0.6384	0.864976	9.32226	0.585667	0.459284	1.27517	0.202248	0.437078	94.2596	0.217087	0.30456	0.712789	0.475976	0.832719	89.0845	0.032949	0.18844	0.174852	0.861196	0.998562	7.54294	-0.342451	0.479276	-0.714518	0.474907
Solyc01g010350.4.1	triose phosphate/phosphate translocator, chloroplastic-like (AHRD V3.3 *** A0A2I4H880_9ROSI)	-	-	-	K15283	-	-	-	0.994278	-0.151196	1.23763	-0.122165	0.902768	0.95499	0.443365	1.67266	3.06971	0.544891	0.585829	NA	0.682054	-1.50447	1.82359	-0.825004	0.409369	0.725395	0.210355	0.149146	3.30558	0.0451194	0.964012	NA	0.880409	-0.390436	1.80127	-0.216757	0.828398	NA	0.729021	-0.642328	1.42959	-0.44931	0.653208	0.998562	0.108958	-0.77705	3.06038	-0.253906	0.799568
Solyc01g010360.3.1	14-3-3 protein (AHRD V3.3 *** A0A200R871_9MAGN)	-	-	-	K06630	-	-	-	15.7129	-0.411614	0.465856	-0.883565	0.376931	0.606401	4.40229	-1.65416	0.733525	-2.25509	0.0241278	0.09434	13.3648	-0.450143	0.455173	-0.988948	0.322689	0.655351	5.30421	-0.299807	0.642777	-0.466425	0.640912	0.818623	14.6023	-0.301062	0.496183	-0.606757	0.544012	0.859617	15.9155	0.127903	0.34988	0.365561	0.714693	0.998562	5.80027	-0.111896	0.411535	-0.271899	0.7857
Solyc01g010365.1.1	Unknown protein	-	-	-	-	-	-	-	41.813	0.500668	0.440232	1.13728	0.25542	0.47955	20.7331	-0.23271	0.62905	-0.369939	0.711428	0.857705	30.0239	-0.0644796	0.56849	-0.113423	0.909696	0.975213	23.3991	0.267012	0.647085	0.412638	0.679872	0.842776	29.6293	-0.463229	0.692552	-0.668873	0.503576	0.843167	21.1594	-1.53268	0.520274	-2.9459	0.00322015	0.113529	35.4884	1.06041	0.490462	2.16206	0.0306139
Solyc01g010370.3.1	S-adenosyl-L-methionine-dependent methyltransferases superfamily protein (AHRD V3.3 *** A0A2U1P6Q5_ARTAN)	GO:0008168	-	-	-	-	-	-	42.2417	0.351134	0.229876	1.52749	0.126639	0.303959	10.9253	0.889287	0.451463	1.96979	0.0488624	0.158763	36.013	0.436747	0.236667	1.8454	0.0649787	0.290561	9.80517	0.516569	0.446718	1.15636	0.247532	0.490404	40.173	0.763765	0.242951	3.1437	0.00166829	0.044133	41.2785	0.578395	0.248021	2.33204	0.0196986	0.378439	9.54672	0.180072	0.388635	0.463345	0.643117
Solyc01g010390.3.1	Beta-glucosidase 34 (AHRD V3.3 *** A0A2G3DFM9_CAPCH)	GO:0004553,GO:0005975	-	-	K01188	E3.2.1.21; beta-glucosidase [EC:3.2.1.21]	sly00940 (Phenylpropanoid biosynthesis), sly00500 (Starch and sucrose metabolism), sly00460 (Cyanoamino acid metabolism)	-	120.044	-0.326347	0.223106	-1.46275	0.143536	0.33077	13.3607	-0.65308	0.447404	-1.45971	0.144371	0.338942	116.872	0.256258	0.234342	1.09352	0.274165	0.608562	13.1091	-0.798271	0.48513	-1.64548	0.0998715	0.287279	137.344	0.756227	0.265494	2.84837	0.00439433	0.0832969	147.835	0.679524	0.171329	3.96619	7.30322e-05	0.00482777	17.889	0.314702	0.331917	0.948132	0.343062
Solyc01g010400.1.1	RlpA-like double-psi beta-barrel domain-containing protein (AHRD V3.3 *** A0A2U1M803_ARTAN)	-	-	-	-	-	-	-	0	NA	NA	NA	NA	NA	0	NA	NA	NA	NA	NA	0	NA	NA	NA	NA	NA	0	NA	NA	NA	NA	NA	0	NA	NA	NA	NA	NA	0	NA	NA	NA	NA	NA	0	NA	NA	NA	NA
Solyc01g010405.1.1	Plant transposase (Ptta/En/Spm family) (AHRD V3.3 *-* F4I6H5_ARATH)	-	-	-	-	-	-	-	0.129776	-0.371058	3.18534	-0.116489	0.907265	NA	0.155724	-0.578004	3.30558	-0.174857	0.861192	NA	0.155836	0.40356	3.30558	0.122084	0.902832	NA	0.156261	-0.572189	3.30558	-0.173098	0.862574	NA	0.0753984	-0.564326	3.52153	-0.16025	0.872684	NA	0.128729	-0.0739458	3.06038	-0.0241623	0.980723	NA	0.123163	-0.77705	3.06038	-0.253906	0.799568
Solyc01g010410.3.1	Zinc finger protein (AHRD V3.3 *** A0A200PRD7_9MAGN)	-	-	-	-	-	-	-	26.3943	0.554778	0.392401	1.4138	0.15742	0.351608	21.1874	0.439651	0.329404	1.33469	0.181979	0.394089	23.9039	0.861305	0.438927	1.9623	0.0497279	0.249264	20.9291	0.387435	0.326729	1.1858	0.235701	0.476889	23.0881	0.683632	0.484343	1.41146	0.158108	0.572326	24.1519	0.572871	0.431059	1.32898	0.183853	0.969703	19.4177	-0.06807	0.278695	-0.244245	0.807041
Solyc01g010415.1.1	Retrovirus-related Pol polyprotein from transposon TNT 1-94 (AHRD V3.3 *-* A0A2K3NZR4_TRIPR)	-	-	-	-	-	-	-	0	NA	NA	NA	NA	NA	0	NA	NA	NA	NA	NA	0	NA	NA	NA	NA	NA	0	NA	NA	NA	NA	NA	0	NA	NA	NA	NA	NA	0	NA	NA	NA	NA	NA	0	NA	NA	NA	NA
Solyc01g010420.3.1	Actin cross-linking protein (DUF569) (AHRD V3.3 *** Q9XIF7_ARATH)	-	-	-	-	-	-	-	0.694977	1.29498	2.40925	0.537504	0.590919	NA	0.224367	1.14482	3.30208	0.346697	0.728819	NA	0.242778	-1.03911	3.30558	-0.314352	0.753254	NA	0.142641	0.509816	3.30558	0.154229	0.877429	NA	0.278849	-1.28566	3.52153	-0.365086	0.715047	NA	0.35238	-0.0635723	1.88154	-0.0337873	0.973047	NA	0.240395	0.665633	2.68509	0.2479	0.804212
Solyc01g010430.4.1	Actin cross-linking protein, putative (DUF569) (AHRD V3.3 *** Q8GXC9_ARATH)	-	-	-	-	-	-	-	181.488	0.932052	0.279971	3.3291	0.000871262	0.00660426	360.426	2.13257	0.271701	7.84895	4.1955e-15	1.59089e-13	145.255	0.881924	0.345798	2.5504	0.0107598	0.0924225	223.041	0.957199	0.250074	3.82767	0.000129362	0.00179521	123.407	0.16181	0.340567	0.475118	0.634703	0.894307	144.962	0.560773	0.274566	2.0424	0.041112	0.579236	165.58	-0.209939	0.231387	-0.907306	0.364245
Solyc01g010440.4.1	Glycine-rich protein (AHRD V3.3 *** Q9LFX8_ARATH)	-	-	-	-	-	-	-	1334.35	-0.722648	0.179284	-4.03074	5.56e-05	0.000631211	1381.86	-0.836894	0.141084	-5.93189	2.99462e-09	6.39167e-08	1329.23	0.0128147	0.273043	0.0469331	0.962567	0.990578	1525.61	-0.291992	0.133547	-2.18644	0.0287837	0.129431	1318.73	-0.326571	0.239226	-1.36511	0.172218	0.590996	1336.67	-0.0710023	0.208756	-0.340121	0.733766	0.998562	1642.51	-0.103898	0.162468	-0.639502	0.522497
Solyc01g010460.4.1	5'-AMP-activated protein kinase subunit beta-2 (AHRD V3.3 *** A0A1J3EBW5_NOCCA)	-	-	-	-	-	-	-	38.0773	-0.176902	0.279652	-0.63258	0.527008	0.731079	45.6017	-0.48339	0.391032	-1.23619	0.216387	0.439147	33.6733	0.0135697	0.291892	0.0464889	0.962921	0.990578	40.9195	-1.25417	0.361143	-3.47278	0.00051509	0.0058117	32.4123	-0.523548	0.331259	-1.58048	0.113997	0.49798	33.5518	-0.0958069	0.351128	-0.272854	0.784965	0.998562	48.9355	-0.243306	0.352881	-0.689485	0.490518
Solyc01g010470.2.1	5'-AMP-activated protein kinase subunit beta-2 (AHRD V3.3 *-* A0A1J3HGR2_NOCCA)	-	-	-	-	-	-	-	63.1119	-0.26586	0.291164	-0.913092	0.361194	0.592081	49.5688	0.450949	0.379627	1.18787	0.234883	0.463174	46.2576	-1.2202	0.318942	-3.82577	0.000130365	0.00271295	40.4888	-0.417593	0.379143	-1.10141	0.270717	0.51678	52.9968	-0.804989	0.315531	-2.55122	0.0107346	0.145986	54.5389	-0.235911	0.346261	-0.681311	0.495675	0.998562	50.2862	0.222273	0.338429	0.656778	0.511323
Solyc01g010480.3.1	Protein TWIN LOV 1 (AHRD V3.3 *** A0A2G3AIG6_CAPAN)	-	-	-	-	-	-	-	642.648	-0.23659	0.200842	-1.17799	0.238799	0.459227	182.796	-0.615344	0.30216	-2.03648	0.0417017	0.142147	607.075	0.221204	0.217978	1.0148	0.310202	0.645229	187.674	-0.490823	0.263231	-1.86461	0.0622367	0.214851	599.498	-0.0572516	0.170087	-0.336601	0.736417	0.929149	620.751	0.122964	0.18201	0.675591	0.499301	0.998562	224.308	0.08895	0.255562	0.348057	0.727797
Solyc01g010490.4.1	Cytochrome P450 (AHRD V3.3 *** A0A2U1NH79_ARTAN)	GO:0005506,GO:0016705,GO:0020037,GO:0055114	-	-	-	-	-	-	793.559	-0.148414	0.264294	-0.56155	0.574423	0.765423	522.833	-0.375366	0.472422	-0.794556	0.426872	0.657074	825.688	0.643	0.326117	1.97168	0.0486459	0.24635	520.856	-0.41789	0.440416	-0.948854	0.342695	0.589081	834.744	0.596928	0.379644	1.57234	0.115872	0.501329	782.046	0.23572	0.278877	0.845248	0.397972	0.998562	641.978	0.208598	0.413579	0.504373	0.613999
Solyc01g010500.3.1	EIN3-binding F-box protein 1 (AHRD V3.3 *-* A0A2G2WKD4_CAPBA)	-	-	-	-	-	-	-	0.10107	-0.948127	3.18534	-0.297653	0.765968	NA	0.151095	0.504	3.30558	0.15247	0.878817	NA	0.0925806	-0.317775	3.30558	-0.0961329	0.923415	NA	0.0680266	-0.211519	3.30558	-0.0639885	0.948979	NA	0.105855	-0.564326	3.52153	-0.16025	0.872684	NA	0.11491	-0.0739458	3.06038	-0.0241623	0.980723	NA	0.0532167	-0.416381	3.06038	-0.136055	0.891778
Solyc01g010510.4.1	Pentatricopeptide repeat-containing protein, mitochondrial (AHRD V3.3 *** A0A2G2X910_CAPBA)	-	-	-	-	-	-	-	10.3453	0.0910297	0.483487	0.188278	0.850659	0.928983	16.4907	0.184911	0.479824	0.385372	0.699962	0.851769	10.9095	0.904016	0.602619	1.50014	0.133577	0.430445	15.1112	-0.219307	0.425096	-0.5159	0.605924	0.795178	8.97758	0.0342129	0.643462	0.0531701	0.957596	0.990369	11.1626	0.631972	0.597036	1.05852	0.289821	0.998562	16.5957	-0.0074219	0.38151	-0.019454	0.984479
Solyc01g010520.3.1	Helicase with zinc finger protein (AHRD V3.3 *** B3H5Y3_ARATH)	-	-	-	-	-	-	-	69.9726	0.190731	0.188746	1.01052	0.312247	0.542419	5.94738	-0.198434	0.666485	-0.297733	0.765907	0.89101	54.6973	-0.103839	0.251233	-0.413318	0.679374	0.884136	5.35891	-0.787559	0.710016	-1.10921	0.267338	0.513015	60.1913	0.101914	0.305529	0.333564	0.738708	0.929974	63.3253	0.246503	0.20458	1.20493	0.228232	0.989195	5.86049	-0.35098	0.578551	-0.606653	0.544081
Solyc01g010530.1.1	Sugar transporter protein 5	GO:0016021,GO:0022857,GO:0055085	-	-	-	-	-	-	0	NA	NA	NA	NA	NA	0	NA	NA	NA	NA	NA	0	NA	NA	NA	NA	NA	0	NA	NA	NA	NA	NA	0	NA	NA	NA	NA	NA	0	NA	NA	NA	NA	NA	0	NA	NA	NA	NA
Solyc01g010540.3.1	40S ribosomal protein S9 (AHRD V3.3 *** A0A1U8EPE0_CAPAN)	GO:0003723	-	-	K02997	RP-S9e; small subunit ribosomal protein S9e	sly03010 (Ribosome)	-	410.104	0.464897	0.154658	3.00597	0.00264738	0.0166392	418.568	0.703106	0.159847	4.39863	1.08938e-05	0.00013368	322.961	0.271989	0.194247	1.40022	0.161448	0.4741	414.751	0.66212	0.143488	4.61445	3.94138e-06	7.71368e-05	319.984	0.0336315	0.168794	0.199246	0.84207	0.962566	309.531	-0.0220721	0.152197	-0.145023	0.884693	0.998562	388.262	0.181929	0.122332	1.48718	0.136968
Solyc01g010550.1.1	Unknown protein	-	-	-	-	-	-	-	0	NA	NA	NA	NA	NA	0	NA	NA	NA	NA	NA	0	NA	NA	NA	NA	NA	0	NA	NA	NA	NA	NA	0	NA	NA	NA	NA	NA	0	NA	NA	NA	NA	NA	0	NA	NA	NA	NA
Solyc01g010570.4.1	Mucin-related protein (AHRD V3.3 *** A0A2U1LU51_ARTAN)	-	-	-	-	-	-	-	647.279	-0.386895	0.180726	-2.14078	0.0322916	0.116938	653.383	-0.367037	0.237857	-1.5431	0.122807	0.303985	565.122	-0.279598	0.190561	-1.46724	0.142312	0.44546	635.583	-0.533473	0.177111	-3.01208	0.0025946	0.0218784	582.509	-0.4879	0.180052	-2.70977	0.00673297	0.110339	574.889	-0.225253	0.124263	-1.81271	0.0698762	0.735641	711.285	-0.122667	0.167876	-0.730696	0.464965
Solyc01g010580.3.1	40S ribosomal protein S9 (AHRD V3.3 *** A0A1U8EPE0_CAPAN)	GO:0003723	-	-	K02997	RP-S9e; small subunit ribosomal protein S9e	sly03010 (Ribosome)	-	1966.64	-0.330399	0.16747	-1.97289	0.0485084	0.156721	1150.03	-0.178267	0.213633	-0.834451	0.404027	0.638392	1724.56	-0.196443	0.162103	-1.21184	0.225573	0.55733	1190.63	-0.0358759	0.177115	-0.202557	0.839481	0.925037	1816.75	-0.237589	0.147532	-1.61042	0.107306	0.484544	1707.92	-0.256835	0.152434	-1.68489	0.0920089	0.816365	1223.53	-0.0790834	0.164005	-0.4822	0.629664
Solyc01g010590.2.1	Peptidyl-prolyl cis-trans isomerase (AHRD V3.3 *** A0A1U8HBC6_CAPAN)	GO:0000413,GO:0003755	-	-	-	-	-	-	328.956	0.0973779	0.178882	0.544369	0.586188	0.773828	236.557	-0.40648	0.194038	-2.09485	0.0361843	0.127918	265.273	-0.0805775	0.180372	-0.446729	0.655071	0.873645	247.041	-0.201504	0.14962	-1.34678	0.178052	0.407052	278.748	-0.109037	0.170205	-0.640622	0.521768	0.852115	290.911	0.116019	0.115025	1.00865	0.313144	0.998562	264.195	-0.0681487	0.149132	-0.456969	0.647693
Solyc01g010600.4.1	Homeobox-leucine zipper protein HOX21 (AHRD V3.3 *** A0A1U8ELC5_CAPAN)	GO:0003677	HB-HD-ZIP	-	K09338	-	-	-	0	NA	NA	NA	NA	NA	0	NA	NA	NA	NA	NA	0	NA	NA	NA	NA	NA	0	NA	NA	NA	NA	NA	0	NA	NA	NA	NA	NA	0	NA	NA	NA	NA	NA	0	NA	NA	NA	NA
Solyc01g010640.3.1	NAD(P)-linked oxidoreductase superfamily protein (AHRD V3.3 *** Q949S6_ARATH)	-	-	-	-	-	-	-	459.78	-0.499838	0.169525	-2.94847	0.00319353	0.019324	424.002	-0.637536	0.276908	-2.30234	0.021316	0.0861818	388.097	-0.593504	0.172295	-3.44469	0.000571717	0.00965542	434.326	-0.522676	0.239755	-2.18004	0.0292546	0.130762	441.601	-0.233226	0.149103	-1.5642	0.11777	0.504741	413.825	-0.265257	0.124038	-2.13852	0.0324747	0.513901	512.429	0.0344417	0.19852	0.173493	0.862264
Solyc01g010650.3.1	UDP-galactose UDP-glucose transporter 3-like protein (AHRD V3.3 *** A0A2K3NS07_TRIPR)	GO:0055085	-	-	K15275	-	-	-	921.255	-0.579648	0.195704	-2.96187	0.00305781	0.018643	388.477	-0.763936	0.300297	-2.54393	0.0109613	0.0516062	821.805	-0.377035	0.182076	-2.07075	0.0383818	0.212528	440.239	-0.114655	0.290798	-0.394276	0.693377	0.849621	884.759	-0.332112	0.171188	-1.94004	0.0523749	0.345695	897.064	-0.0714405	0.155216	-0.460263	0.645327	0.998562	453.092	-0.132133	0.253962	-0.520286	0.602864
Solyc01g010660.3.1	Protein kinase 2B, chloroplastic (AHRD V3.3 *** A0A2G3AIH7_CAPAN)	GO:0004672,GO:0006468	-	RLK-Pelle_RLCK-VIIa-2	-	-	-	-	266.584	0.298635	0.130262	2.29257	0.0218728	0.0873826	314.951	0.596497	0.159222	3.74633	0.00017944	0.00162144	198.624	-0.181813	0.174553	-1.04159	0.297602	0.633188	264.052	-0.0976471	0.139021	-0.702391	0.482436	0.706976	210.9	-0.169018	0.144311	-1.17121	0.241516	0.671976	204.249	-0.128878	0.136387	-0.944939	0.34469	0.998562	272.262	-0.113624	0.111858	-1.01579	0.30973
Solyc01g010670.3.1	Unknown protein	-	-	-	-	-	-	-	0	NA	NA	NA	NA	NA	0	NA	NA	NA	NA	NA	0	NA	NA	NA	NA	NA	0	NA	NA	NA	NA	NA	0	NA	NA	NA	NA	NA	0	NA	NA	NA	NA	NA	0	NA	NA	NA	NA
Solyc01g010690.1.1	Quinoprotein alcohol dehydrogenase-like superfamily (AHRD V3.3 *** A0A2U1NBT6_ARTAN)	-	-	-	-	-	-	-	1.39944	-1.56878	1.48974	-1.05306	0.292314	0.521026	0.318577	-1.32469	3.29983	-0.401443	0.688094	NA	1.32945	-0.998259	1.36653	-0.730509	0.465079	0.766693	0.318655	-1.31449	3.29993	-0.398338	0.690381	NA	1.54868	-0.455385	1.28193	-0.355235	0.722414	0.923241	1.4674	-0.23922	1.00183	-0.238782	0.811275	0.998562	0.412083	-0.431636	1.86093	-0.231946	0.81658
Solyc01g010700.3.1	SNF1-related protein kinase regulatory subunit gamma-1-like (AHRD V3.3 *** A0A2G3DFN0_CAPCH)	-	-	-	-	-	-	-	600.634	0.00300103	0.109698	0.0273572	0.978175	0.990215	510.388	-0.132531	0.16006	-0.82801	0.407665	0.641348	489.822	-0.147105	0.145823	-1.00879	0.313074	0.646983	498.188	-0.267015	0.107094	-2.49327	0.0126572	0.0733007	514.289	-0.195381	0.126237	-1.54772	0.121689	0.511114	488.863	-0.197795	0.116506	-1.69772	0.0895606	0.810157	536.843	-0.0857072	0.108444	-0.790335	0.429332
Solyc01g010705.1.1	Retrovirus-related Pol polyprotein from transposon TNT 1-94 (AHRD V3.3 *-* A0A2K3NZR4_TRIPR)	-	-	-	-	-	-	-	0	NA	NA	NA	NA	NA	0	NA	NA	NA	NA	NA	0	NA	NA	NA	NA	NA	0	NA	NA	NA	NA	NA	0	NA	NA	NA	NA	NA	0	NA	NA	NA	NA	NA	0	NA	NA	NA	NA
Solyc01g010710.4.1	Carboxypeptidase (AHRD V3.3 *** A0A2I4FWA2_9ROSI)	GO:0004185,GO:0006508	-	-	K16297	-	-	-	18.241	0.0250342	0.340763	0.0734652	0.941436	0.972237	0.0761884	0.86467	3.30558	0.261579	0.793646	NA	12.3518	-1.23715	0.4487	-2.75718	0.00583025	0.0593983	0	NA	NA	NA	NA	NA	12.457	-2.4929	0.605898	-4.11438	3.88216e-05	0.0022908	14.8493	-0.205637	0.433368	-0.474508	0.635138	0.998562	0	NA	NA	NA	NA
Solyc01g010720.4.1	Carboxypeptidase (AHRD V3.3 *** A0A2I4FWA2_9ROSI)	GO:0004185,GO:0006508	-	-	K16297	-	-	-	0.202139	-1.3088	3.18534	-0.410881	0.681159	NA	0	NA	NA	NA	NA	NA	0.185161	-0.678444	3.30558	-0.205242	0.837383	NA	0	NA	NA	NA	NA	NA	0.21171	-0.924994	3.52153	-0.262668	0.792806	NA	0.142793	-0.795285	3.06038	-0.259865	0.794968	NA	0	NA	NA	NA	NA
Solyc01g010740.4.1	Pectate lyase (AHRD V3.3 *** A0A2G3DIQ3_CAPCH)	GO:0030570	-	-	K01728	pel; pectate lyase [EC:4.2.2.2]	sly00040 (Pentose and glucuronate interconversions)	-	0.463345	-0.0999855	3.03931	-0.0328974	0.973756	NA	0	NA	NA	NA	NA	NA	0.277742	-1.03911	3.30558	-0.314352	0.753254	NA	0	NA	NA	NA	NA	NA	0.403427	-0.323877	3.52153	-0.0919706	0.926721	NA	0.21419	-1.15595	3.06038	-0.377715	0.705642	NA	0.0615333	0.304958	3.06038	0.0996469	0.920625
Solyc01g010750.4.1	Ricin B lectin domain (AHRD V3.3 *-* A0A200Q0G6_9MAGN)	-	-	-	-	-	-	-	5635.11	-0.112147	0.188575	-0.594706	0.55204	0.750041	4494.52	-0.0765904	0.18127	-0.422521	0.672645	0.834167	4481.74	-0.422028	0.198317	-2.12805	0.033333	0.196095	4634.93	0.0411168	0.162795	0.252568	0.800602	0.90722	4921.03	-0.26096	0.218926	-1.192	0.233261	0.662125	4609.17	-0.279869	0.14741	-1.89858	0.0576201	0.679254	4651.54	-0.0986766	0.152956	-0.64513	0.518843
Solyc01g010755.1.1	Serine/threonine-protein phosphatase 7 long form-like protein (AHRD V3.3 *-* A0A1J3IZ43_NOCCA)	-	-	-	-	-	-	-	0	NA	NA	NA	NA	NA	0	NA	NA	NA	NA	NA	0	NA	NA	NA	NA	NA	0	NA	NA	NA	NA	NA	0	NA	NA	NA	NA	NA	0	NA	NA	NA	NA	NA	0	NA	NA	NA	NA
Solyc01g010760.3.1	Mitochondrial outer membrane protein porin (AHRD V3.3 *** A0A2K3KY08_TRIPR)	GO:0005741,GO:0055085	-	-	K15040	-	-	-	1520.6	-0.309279	0.175108	-1.76622	0.0773594	0.21714	2604.11	-0.129536	0.158649	-0.816497	0.414216	0.645984	1274.96	-0.397558	0.206871	-1.92177	0.0546341	0.262989	2633.73	-0.0948817	0.147575	-0.642939	0.520264	0.737434	1440.7	-0.0671409	0.211543	-0.317387	0.75095	0.934115	1310.47	-0.266534	0.179052	-1.48858	0.136597	0.916826	2759.82	-0.0622556	0.119547	-0.520761	0.602533
Solyc01g010780.4.1	Protein kinase superfamily protein (AHRD V3.3 *** A0A2U1NYF7_ARTAN)	GO:0004672,GO:0006468	-	RLK-Pelle_RLCK-VIIa-2	-	-	-	-	807.985	-0.00109528	0.11212	-0.00976882	0.992206	0.995598	693.54	0.0983017	0.148193	0.663336	0.507116	0.722228	639.943	-0.293444	0.117139	-2.50509	0.012242	0.100551	668.119	-0.0772126	0.129289	-0.597208	0.550368	0.759109	681.328	-0.295369	0.121379	-2.43344	0.0149562	0.177814	692.01	-0.0516552	0.10401	-0.496639	0.619444	0.998562	714.81	0.0112058	0.0994513	0.112676	0.910287
Solyc01g010785.1.1	Retrovirus-related Pol polyprotein from transposon TNT 1-94 (AHRD V3.3 *-* A0A2I0VDL0_9ASPA)	-	-	-	-	-	-	-	0	NA	NA	NA	NA	NA	0.105088	0.86467	3.30558	0.261579	0.793646	NA	0	NA	NA	NA	NA	NA	0	NA	NA	NA	NA	NA	0	NA	NA	NA	NA	NA	0	NA	NA	NA	NA	NA	0	NA	NA	NA	NA
Solyc01g010810.4.1	Ran-interacting Mog1 protein (AHRD V3.3 *** A0A200QSC1_9MAGN)	-	-	-	-	-	-	-	191.684	0.143825	0.170065	0.845707	0.397716	0.624346	183.446	0.165674	0.198364	0.835198	0.403606	0.638069	161.535	0.16029	0.181697	0.882187	0.377675	0.698896	184.659	0.182341	0.14371	1.26881	0.204508	0.439668	163.048	-0.0231032	0.192592	-0.119959	0.904516	0.977719	164.522	0.064564	0.19506	0.330996	0.740647	0.998562	185.736	0.00844482	0.152808	0.0552641	0.955928
Solyc01g010820.3.1	Cullin (AHRD V3.3 *** A0A2U1PKA1_ARTAN)	GO:0006511,GO:0031625	-	-	K03869	CUL3; cullin 3	sly04120 (Ubiquitin mediated proteolysis)	-	454.905	-0.18345	0.133174	-1.37752	0.168351	0.367371	400.639	-0.00396298	0.155244	-0.0255275	0.979634	0.991404	397.361	-0.0532738	0.161846	-0.329164	0.742032	0.910176	411.429	0.0937102	0.142518	0.657534	0.510838	0.729321	439.833	0.19105	0.114376	1.67037	0.0948466	0.461476	404.149	-0.0786754	0.0980998	-0.801993	0.422557	0.998562	425.037	0.0244746	0.126923	0.192831	0.847091
Solyc01g010830.4.1	Haloacid dehalogenase-like hydrolase-like protein (AHRD V3.3 *** Q6Z026_ORYSJ),Pfam:PF13419	-	-	-	-	-	-	-	347.933	-0.288373	0.18109	-1.59243	0.111288	0.278631	298.232	-0.0475724	0.17492	-0.271967	0.785648	0.900361	298.975	-0.247743	0.206673	-1.19872	0.230638	0.563301	300.652	-0.027381	0.16261	-0.168385	0.866281	0.938187	328.757	-0.0592874	0.236496	-0.250691	0.802053	0.951594	301.48	-0.234471	0.154653	-1.51611	0.129491	0.905727	308.179	-0.0825176	0.146788	-0.562156	0.57401
Solyc01g010840.1.1	Unknown protein	-	-	-	-	-	-	-	0	NA	NA	NA	NA	NA	0	NA	NA	NA	NA	NA	0	NA	NA	NA	NA	NA	0	NA	NA	NA	NA	NA	0	NA	NA	NA	NA	NA	0	NA	NA	NA	NA	NA	0	NA	NA	NA	NA
Solyc01g010860.3.1	Sphinganine C(4)-monooxygenase 1 (AHRD V3.3 *** A0A2G3DFM4_CAPCH)	GO:0005506,GO:0008610,GO:0016491,GO:0055114	-	-	K04713	SUR2; sphinganine C4-monooxygenase [EC:1.14.18.5]	sly00600 (Sphingolipid metabolism)	-	375.428	-0.226495	0.143032	-1.58352	0.113302	0.282036	451.393	-0.123301	0.211221	-0.583752	0.559387	0.760632	321.657	-0.188602	0.173052	-1.08986	0.275777	0.610269	466.955	0.0123112	0.162382	0.0758165	0.939565	0.973116	351.833	-0.0159671	0.156048	-0.102322	0.918501	0.98136	350.841	0.03361	0.107014	0.314072	0.753466	0.998562	480.41	-0.0428668	0.157531	-0.272116	0.785533
Solyc01g010870.3.1	S-adenosyl-L-methionine-dependent methyltransferases superfamily protein (AHRD V3.3 *** A0A2U1LK68_ARTAN)	GO:0008168	-	-	-	-	-	-	3074.81	0.0029821	0.142083	0.0209885	0.983255	0.99267	2953.87	0.0745859	0.19745	0.377746	0.70562	0.85485	2523.59	-0.118744	0.160461	-0.740023	0.459286	0.762848	2803.11	-0.173799	0.146913	-1.18301	0.236807	0.478202	2726.55	-0.00271785	0.165919	-0.0163806	0.986931	0.997858	2807.52	0.135485	0.155827	0.869461	0.384595	0.998562	3064.98	0.0143107	0.153198	0.0934131	0.925575
Solyc01g010880.3.1	RING/FYVE/PHD zinc finger superfamily protein (AHRD V3.3 *** A0A2U1NXA0_ARTAN)	GO:0008270	-	-	-	-	-	-	89.3092	0.342563	0.188029	1.82186	0.0684755	0.199716	96.1152	0.964212	0.232366	4.14953	3.33158e-05	0.000370185	71.2357	0.182421	0.22123	0.824575	0.409613	0.725597	82.2717	0.454187	0.235186	1.93118	0.0534609	0.194294	70.0077	-0.151597	0.219181	-0.691649	0.489158	0.838306	76.7519	0.237885	0.193305	1.23062	0.218464	0.988772	75.081	-0.0596577	0.196383	-0.303782	0.761294
Solyc01g010890.4.1	Expansin (AHRD V3.3 *** K4ATT2_SOLLC)	-	-	-	-	-	-	-	0	NA	NA	NA	NA	NA	0	NA	NA	NA	NA	NA	0	NA	NA	NA	NA	NA	0	NA	NA	NA	NA	NA	0	NA	NA	NA	NA	NA	0	NA	NA	NA	NA	NA	0	NA	NA	NA	NA
Solyc01g010900.3.1	Cytochrome P450 (AHRD V3.3 *** A0A200QEP7_9MAGN)	GO:0005506,GO:0016705,GO:0020037,GO:0055114	-	-	K20495	CYP704B1; long-chain fatty acid omega-monooxygenase [EC:1.14.14.80]	sly00071 (Fatty acid degradation), sly00073 (Cutin, suberine and wax biosynthesis)	-	0	NA	NA	NA	NA	NA	0	NA	NA	NA	NA	NA	0	NA	NA	NA	NA	NA	0	NA	NA	NA	NA	NA	0	NA	NA	NA	NA	NA	0	NA	NA	NA	NA	NA	0	NA	NA	NA	NA
Solyc01g010910.2.1	MYB transcription factor (AHRD V3.3 *-* A0A0U3IU11_MESCR)	-	MYB	-	K09422	-	-	-	0	NA	NA	NA	NA	NA	0	NA	NA	NA	NA	NA	0	NA	NA	NA	NA	NA	0	NA	NA	NA	NA	NA	0	NA	NA	NA	NA	NA	0	NA	NA	NA	NA	NA	0	NA	NA	NA	NA
Solyc01g010920.2.1	O-fucosyltransferase (AHRD V3.3 *-* A0A2P5G0B7_TREOI)	-	-	-	-	-	-	-	23.2739	-0.175631	0.386299	-0.454651	0.649361	0.814072	4.19952	0.0924329	0.664691	0.139062	0.889402	0.950674	16.9781	-1.09833	0.505876	-2.17115	0.0299195	0.183267	3.59493	-0.766139	0.76202	-1.00541	0.314702	0.560341	20.2379	-0.416113	0.563395	-0.738581	0.460161	0.825977	20.4248	-0.119648	0.414207	-0.288861	0.772687	0.998562	4.89062	0.309699	0.612749	0.505425	0.61326
Solyc01g010930.4.1	O-fucosyltransferase family protein (AHRD V3.3 *** A0A2U1NIF6_ARTAN)	-	-	-	-	-	-	-	13.5741	-0.166173	0.434597	-0.382361	0.702193	0.847679	4.19664	0.306282	0.917513	0.333818	0.738517	0.87453	11.1267	-0.341813	0.520288	-0.656969	0.511201	0.7948	3.14239	-1.19314	1.22317	-0.975442	0.329341	0.575425	12.2817	-0.117714	0.754285	-0.156061	0.875985	0.969382	11.1921	-0.295296	0.427637	-0.690529	0.489861	0.998562	3.83696	-0.181805	0.890387	-0.204187	0.838207
[truncated: 33,024 more rows]
[truncated: 85 more columns]
