# Supplementary material for: Host susceptibility factors render ripe tomato fruit vulnerable to fungal disease despite active immune responses
Source: J Exp Bot. 2021 Jan 19;72(7):2696–709. doi: 10.1093/jxb/eraa601 (PMC8006553; doi:10.1093/jxb/eraa601)
Supplement: eraa601_suppl_Supplementary_Table_S5 [file eraa601_suppl_supplementary_table_s5.xlsx]

## Sheet: Sheet1
Supplemental Table S5. Common and unique DEGs for each pathogen at 1 DPI in MG and RR fruit. Numbers below each subheader are the number of genes in that list.
1 DPI MG upregulated genes							1 DPI RR upregulated genes							1 DPI MG downregulated genes							1 DPI MG downregulated genes
B. cinerea only	F. acuminatum only	R. stolonifer only	B. cinerea & F. acuminatum	B. cinerea & R. stolonifer	F. acuminatum & R. stolonifer	B. cinerea, F. acuminatum, & R. stolonifer	B. cinerea only	F. acuminatum only	R. stolonifer only	B. cinerea & F. acuminatum	B. cinerea & R. stolonifer	F. acuminatum & R. stolonifer	B. cinerea, F. acuminatum, & R. stolonifer	B. cinerea only	F. acuminatum only	R. stolonifer only	B. cinerea & F. acuminatum	B. cinerea & R. stolonifer	F. acuminatum & R. stolonifer	B. cinerea, F. acuminatum, & R. stolonifer	B. cinerea only	F. acuminatum only	R. stolonifer only	B. cinerea & F. acuminatum	B. cinerea & R. stolonifer	F. acuminatum & R. stolonifer	B. cinerea, F. acuminatum, & R. stolonifer
1423	143	65	902	23	36	475	508	318	847	328	674	130	1538	1507	217	84	135	35	60	57	720	319	807	132	301	203	225
Solyc00g500281.1.1	Solyc01g014840.3.1	Solyc01g008050.4.1	Solyc01g005410.4.1	Solyc01g091200.4.1	Solyc01g005980.4.1	Solyc01g005120.3.1	Solyc01g005080.3.1	Solyc01g008100.3.1	Solyc01g005370.3.1	Solyc01g005920.3.1	Solyc01g005230.4.1	Solyc01g009860.3.1	Solyc01g005160.4.1	Solyc01g005010.4.1	Solyc01g005590.2.1	Solyc01g010710.4.1	Solyc01g007930.4.1	Solyc01g090880.3.1	Solyc01g006930.3.1	Solyc01g044556.1.1	Solyc00g019750.1.1	Solyc01g008320.3.1	Solyc00g500228.1.1	Solyc01g008070.3.1	Solyc01g005020.3.1	Solyc01g005210.4.1	Solyc01g005030.4.1
Solyc01g005160.4.1	Solyc01g067790.3.1	Solyc01g009145.1.1	Solyc01g005500.3.1	Solyc01g105770.2.1	Solyc01g008440.3.1	Solyc01g006300.3.1	Solyc01g005110.3.1	Solyc01g011040.3.1	Solyc01g005390.3.1	Solyc01g006150.3.1	Solyc01g005410.4.1	Solyc01g010060.2.1	Solyc01g005220.3.1	Solyc01g005040.3.1	Solyc01g005840.3.1	Solyc01g028807.1.1	Solyc01g008000.3.1	Solyc01g091520.3.1	Solyc01g007267.1.1	Solyc01g057090.4.1	Solyc01g006430.3.1	Solyc01g010570.4.1	Solyc00g500303.1.1	Solyc01g080430.4.1	Solyc01g005100.4.1	Solyc01g006880.4.1	Solyc01g005300.4.1
Solyc01g005470.3.1	Solyc01g073840.1.1	Solyc01g010370.3.1	Solyc01g006210.4.1	Solyc01g109540.4.1	Solyc01g096840.3.1	Solyc01g007050.3.1	Solyc01g005490.3.1	Solyc01g059930.3.1	Solyc01g005420.2.1	Solyc01g006840.3.1	Solyc01g005800.3.1	Solyc01g066790.1.1	Solyc01g005470.3.1	Solyc01g005080.3.1	Solyc01g006690.4.1	Solyc01g094750.4.1	Solyc01g008070.3.1	Solyc01g103340.4.1	Solyc01g094700.4.1	Solyc01g090680.3.1	Solyc01g006680.4.1	Solyc01g016400.1.1	Solyc01g005140.3.1	Solyc01g081010.4.1	Solyc01g005340.3.1	Solyc01g007267.1.1	Solyc01g006710.4.1
Solyc01g005490.3.1	Solyc01g094820.3.1	Solyc01g067300.3.1	Solyc01g006320.4.1	Solyc02g081360.4.1	Solyc01g105767.1.1	Solyc01g007170.4.1	Solyc01g005560.3.1	Solyc01g060130.3.1	Solyc01g005430.3.1	Solyc01g006870.4.1	Solyc01g006050.2.1	Solyc01g073810.2.1	Solyc01g005500.3.1	Solyc01g005340.3.1	Solyc01g007200.2.1	Solyc01g098400.3.1	Solyc01g010640.3.1	Solyc02g005606.1.1	Solyc01g099680.3.1	Solyc01g100140.4.1	Solyc01g006860.3.1	Solyc01g017050.1.1	Solyc01g005380.3.1	Solyc01g087730.4.1	Solyc01g005550.3.1	Solyc01g008480.4.1	Solyc01g008890.4.1
Solyc01g005560.3.1	Solyc01g094890.4.1	Solyc01g096170.4.1	Solyc01g006530.1.1	Solyc02g092000.3.1	Solyc01g107340.4.1	Solyc01g007870.3.1	Solyc01g006160.3.1	Solyc01g060180.4.1	Solyc01g005760.3.1	Solyc01g008010.3.1	Solyc01g007000.4.1	Solyc01g079110.4.1	Solyc01g006170.4.1	Solyc01g005400.3.1	Solyc01g008810.3.1	Solyc01g102410.3.1	Solyc01g079590.3.1	Solyc02g068420.4.1	Solyc01g100370.3.1	Solyc01g108100.3.1	Solyc01g006970.4.1	Solyc01g028860.3.1	Solyc01g005640.4.1	Solyc01g095790.4.1	Solyc01g006020.4.1	Solyc01g009170.4.1	Solyc01g011350.3.1
Solyc01g005670.3.1	Solyc01g097000.3.1	Solyc01g099140.4.1	Solyc01g006950.3.1	Solyc03g007790.3.1	Solyc01g111330.4.1	Solyc01g009040.4.1	Solyc01g007060.3.1	Solyc01g079080.3.1	Solyc01g006820.2.1	Solyc01g008470.3.1	Solyc01g007030.3.1	Solyc01g079410.3.1	Solyc01g006290.4.1	Solyc01g005985.1.1	Solyc01g010185.1.1	Solyc01g108080.4.1	Solyc01g086860.3.1	Solyc02g078610.4.1	Solyc01g107430.2.1	Solyc02g062950.3.1	Solyc01g008520.3.1	Solyc01g058140.3.1	Solyc01g005670.3.1	Solyc01g100630.3.1	Solyc01g007070.3.1	Solyc01g010460.4.1	Solyc01g014470.1.1
Solyc01g005800.3.1	Solyc01g097130.4.1	Solyc01g103590.4.1	Solyc01g007770.2.1	Solyc04g080873.1.1	Solyc02g080670.3.1	Solyc01g021600.4.1	Solyc01g007250.4.1	Solyc01g079780.3.1	Solyc01g006890.3.1	Solyc01g008550.4.1	Solyc01g007040.4.1	Solyc01g079970.2.1	Solyc01g006300.3.1	Solyc01g006000.3.1	Solyc01g010470.2.1	Solyc02g032780.2.1	Solyc01g087910.4.1	Solyc02g082110.4.1	Solyc01g109660.2.1	Solyc02g065420.3.1	Solyc01g008660.4.1	Solyc01g060030.3.1	Solyc01g006370.3.1	Solyc01g100640.4.1	Solyc01g007880.4.1	Solyc01g044556.1.1	Solyc01g057780.3.1
Solyc01g006050.2.1	Solyc01g099660.4.1	Solyc01g106580.3.1	Solyc01g007910.3.1	Solyc05g053810.3.1	Solyc02g089720.3.1	Solyc01g057310.4.1	Solyc01g008090.4.1	Solyc01g080900.4.1	Solyc01g007220.4.1	Solyc01g008640.4.1	Solyc01g007980.4.1	Solyc01g080600.4.1	Solyc01g006320.4.1	Solyc01g006020.4.1	Solyc01g011030.3.1	Solyc02g063010.3.1	Solyc01g090480.4.1	Solyc02g084630.3.1	Solyc01g111560.3.1	Solyc02g070680.4.1	Solyc01g008960.3.1	Solyc01g060040.3.1	Solyc01g006490.4.1	Solyc01g101060.4.1	Solyc01g009050.3.1	Solyc01g068100.4.1	Solyc01g058260.4.1
Solyc01g006090.3.1	Solyc01g102850.3.1	Solyc01g111660.4.1	Solyc01g007960.3.1	Solyc06g011350.3.1	Solyc02g091140.3.1	Solyc01g060410.4.1	Solyc01g009370.2.1	Solyc01g081570.3.1	Solyc01g008220.3.1	Solyc01g010150.3.1	Solyc01g007990.4.1	Solyc01g081270.2.1	Solyc01g006400.4.1	Solyc01g006130.4.1	Solyc01g011430.4.1	Solyc02g063520.3.1	Solyc01g098650.2.1	Solyc02g085920.3.1	Solyc02g021685.1.1	Solyc02g071510.3.1	Solyc01g010440.4.1	Solyc01g067270.4.1	Solyc01g006690.4.1	Solyc01g103540.3.1	Solyc01g009070.3.1	Solyc01g068480.4.1	Solyc01g067660.3.1
Solyc01g006140.4.1	Solyc01g103990.3.1	Solyc02g030130.4.1	Solyc01g008500.4.1	Solyc06g069230.3.1	Solyc02g091890.3.1	Solyc01g067020.4.1	Solyc01g009447.1.1	Solyc01g086690.2.1	Solyc01g008450.1.1	Solyc01g060010.3.1	Solyc01g008130.4.1	Solyc01g086800.4.1	Solyc01g006530.1.1	Solyc01g006500.4.1	Solyc01g028830.3.1	Solyc02g068360.4.1	Solyc01g104470.3.1	Solyc02g090680.3.1	Solyc02g064750.4.1	Solyc02g076800.1.1	Solyc01g010970.3.1	Solyc01g079690.4.1	Solyc01g006930.3.1	Solyc01g103990.3.1	Solyc01g009430.3.1	Solyc01g079450.3.1	Solyc01g068270.3.1
Solyc01g006150.3.1	Solyc01g104050.4.1	Solyc02g070440.3.1	Solyc01g008550.4.1	Solyc07g063260.4.1	Solyc02g093170.4.1	Solyc01g068250.2.1	Solyc01g009520.4.1	Solyc01g087540.4.1	Solyc01g009250.3.1	Solyc01g060020.4.1	Solyc01g008140.4.1	Solyc01g088040.3.1	Solyc01g006550.3.1	Solyc01g006510.3.1	Solyc01g058670.3.1	Solyc02g068380.3.1	Solyc01g105120.4.1	Solyc02g093820.4.1	Solyc02g067980.3.1	Solyc02g077320.4.1	Solyc01g044350.3.1	Solyc01g080620.3.1	Solyc01g006940.4.1	Solyc01g107130.4.1	Solyc01g014250.2.1	Solyc01g079870.4.1	Solyc01g068290.4.1
Solyc01g006160.3.1	Solyc01g108280.3.1	Solyc02g076750.3.1	Solyc01g008640.4.1	Solyc07g063860.4.1	Solyc02g093180.3.1	Solyc01g073820.4.1	Solyc01g009760.3.1	Solyc01g087840.3.1	Solyc01g009690.3.1	Solyc01g067640.3.1	Solyc01g008690.3.1	Solyc01g094760.3.1	Solyc01g006650.2.1	Solyc01g006540.4.1	Solyc01g066720.3.1	Solyc02g069790.3.1	Solyc01g106690.3.1	Solyc03g007480.3.1	Solyc02g071010.1.1	Solyc02g080380.4.1	Solyc01g065980.4.1	Solyc01g087430.3.1	Solyc01g007850.2.1	Solyc01g108080.4.1	Solyc01g057020.3.1	Solyc01g080460.3.1	Solyc01g073770.2.1
Solyc01g006170.4.1	Solyc01g109380.3.1	Solyc02g081550.3.1	Solyc01g008670.4.1	Solyc08g079900.3.1	Solyc03g051790.3.1	Solyc01g079100.3.1	Solyc01g010215.1.1	Solyc01g088550.3.1	Solyc01g009870.3.1	Solyc01g067720.4.1	Solyc01g009780.3.1	Solyc01g097390.4.1	Solyc01g006950.3.1	Solyc01g006970.4.1	Solyc01g067250.3.1	Solyc02g071020.3.1	Solyc01g107730.3.1	Solyc03g115760.3.1	Solyc02g078380.3.1	Solyc02g088340.4.1	Solyc01g066290.2.1	Solyc01g087990.3.1	Solyc01g008700.4.1	Solyc02g005606.1.1	Solyc01g065490.4.1	Solyc01g080780.2.1	Solyc01g079350.3.1
Solyc01g006180.4.1	Solyc02g021350.4.1	Solyc02g083540.3.1	Solyc01g008870.1.1	Solyc09g009700.4.1	Solyc03g080180.4.1	Solyc01g079110.4.1	Solyc01g010220.3.1	Solyc01g090240.3.1	Solyc01g014480.3.1	Solyc01g068045.1.1	Solyc01g009820.4.1	Solyc01g098900.3.1	Solyc01g007010.2.1	Solyc01g008230.4.1	Solyc01g067440.4.1	Solyc02g090120.1.1	Solyc02g005210.3.1	Solyc04g007420.4.1	Solyc02g079960.3.1	Solyc02g090020.4.1	Solyc01g066880.3.1	Solyc01g088730.3.1	Solyc01g009180.4.1	Solyc02g014520.4.1	Solyc01g066980.3.1	Solyc01g080840.3.1	Solyc01g079650.3.1
Solyc01g006280.3.1	Solyc02g032920.3.1	Solyc02g088690.4.1	Solyc01g009810.3.1	Solyc09g011590.4.1	Solyc04g078470.3.1	Solyc01g079500.4.1	Solyc01g010310.4.1	Solyc01g090370.3.1	Solyc01g020190.2.1	Solyc01g080800.3.1	Solyc01g009930.3.1	Solyc01g099410.3.1	Solyc01g007020.4.1	Solyc01g008370.3.1	Solyc01g087250.3.1	Solyc02g093370.2.1	Solyc02g030170.4.1	Solyc05g008440.3.1	Solyc02g080530.3.1	Solyc02g091190.4.1	Solyc01g067100.4.1	Solyc01g088810.4.1	Solyc01g009300.3.1	Solyc02g031740.3.1	Solyc01g068210.3.1	Solyc01g087290.3.1	Solyc01g081050.4.1
Solyc01g006290.4.1	Solyc02g038812.1.1	Solyc02g092940.3.1	Solyc01g009930.3.1	Solyc09g061410.1.1	Solyc04g079130.2.1	Solyc01g079750.3.1	Solyc01g010940.3.1	Solyc01g091640.3.1	Solyc01g044490.4.1	Solyc01g080920.3.1	Solyc01g010660.3.1	Solyc01g109440.2.1	Solyc01g007050.3.1	Solyc01g008420.3.1	Solyc01g087550.3.1	Solyc03g063280.3.1	Solyc02g069220.2.1	Solyc05g009320.4.1	Solyc02g082200.4.1	Solyc03g043740.4.1	Solyc01g067570.3.1	Solyc01g090410.3.1	Solyc01g010030.3.1	Solyc02g062970.3.1	Solyc01g073750.4.1	Solyc01g094020.3.1	Solyc01g086810.2.1
Solyc01g006550.3.1	Solyc02g068690.3.1	Solyc03g025730.3.1	Solyc01g010150.3.1	Solyc09g090190.3.1	Solyc05g054420.4.1	Solyc01g079930.3.1	Solyc01g028803.1.1	Solyc01g094200.4.1	Solyc01g044520.2.1	Solyc01g088530.2.1	Solyc01g010880.3.1	Solyc01g109540.4.1	Solyc01g007770.2.1	Solyc01g008520.3.1	Solyc01g088640.4.1	Solyc03g063730.4.1	Solyc02g069430.4.1	Solyc05g050720.4.1	Solyc02g085280.1.1	Solyc03g062940.3.1	Solyc01g079250.3.1	Solyc01g090590.3.1	Solyc01g010130.4.1	Solyc02g066830.4.1	Solyc01g080770.3.1	Solyc01g094660.3.1	Solyc01g087370.2.1
Solyc01g006800.4.1	Solyc02g069110.4.1	Solyc03g078150.3.1	Solyc01g058720.4.1	Solyc10g054100.3.1	Solyc06g060560.3.1	Solyc01g079940.4.1	Solyc01g049920.2.1	Solyc01g097500.4.1	Solyc01g057770.3.1	Solyc01g090180.4.1	Solyc01g014230.4.1	Solyc01g110960.4.1	Solyc01g007780.4.1	Solyc01g008700.4.1	Solyc01g091700.4.1	Solyc03g079940.3.1	Solyc02g076820.4.1	Solyc05g054350.3.1	Solyc02g090010.3.1	Solyc03g098170.3.1	Solyc01g079390.4.1	Solyc01g091740.4.1	Solyc01g010175.1.1	Solyc02g069050.1.1	Solyc01g080850.4.1	Solyc01g094810.3.1	Solyc01g087720.4.1
Solyc01g006830.3.1	Solyc02g069230.3.1	Solyc03g096290.3.1	Solyc01g060070.3.1	Solyc10g079200.2.1	Solyc06g083850.4.1	Solyc01g080010.2.1	Solyc01g057910.3.1	Solyc01g098350.3.1	Solyc01g058010.3.1	Solyc01g091330.4.1	Solyc01g056580.4.1	Solyc02g063480.2.1	Solyc01g007870.3.1	Solyc01g008710.5.1.1	Solyc01g097890.2.1	Solyc03g083300.3.1	Solyc02g077450.3.1	Solyc06g051820.4.1	Solyc03g019790.3.1	Solyc03g113590.3.1	Solyc01g079620.4.1	Solyc01g095690.2.1	Solyc01g010185.1.1	Solyc02g078460.3.1	Solyc01g081030.4.1	Solyc01g095670.4.1	Solyc01g088100.4.1
Solyc01g006890.3.1	Solyc02g069630.3.1	Solyc03g098480.1.1	Solyc01g060130.3.1	Solyc10g080100.3.1	Solyc07g006220.2.1	Solyc01g080600.4.1	Solyc01g066620.4.1	Solyc01g100030.5.1.1	Solyc01g058320.4.1	Solyc01g093970.4.1	Solyc01g057080.1.1	Solyc02g065765.1.1	Solyc01g007910.3.1	Solyc01g008780.3.1	Solyc01g099640.4.1	Solyc03g110910.4.1	Solyc02g077880.3.1	Solyc06g067970.3.1	Solyc03g031890.3.1	Solyc03g113660.4.1	Solyc01g080360.3.1	Solyc01g096100.2.1	Solyc01g010230.2.1	Solyc02g079880.3.1	Solyc01g088600.4.1	Solyc01g096620.4.1	Solyc01g088760.4.1
Solyc01g007020.4.1	Solyc02g072090.2.1	Solyc03g115220.4.1	Solyc01g066430.3.1	Solyc11g019920.2.1	Solyc07g043330.3.1	Solyc01g080750.3.1	Solyc01g066775.1.1	Solyc01g100280.4.1	Solyc01g066720.3.1	Solyc01g094540.4.1	Solyc01g058020.4.1	Solyc02g068660.3.1	Solyc01g007960.3.1	Solyc01g008920.4.1	Solyc01g099930.3.1	Solyc03g116020.3.1	Solyc02g083340.4.1	Solyc06g070980.3.1	Solyc03g062790.3.1	Solyc04g007770.3.1	Solyc01g080910.2.1	Solyc01g098640.3.1	Solyc01g010480.3.1	Solyc02g081290.4.1	Solyc01g094000.3.1	Solyc01g097440.3.1	Solyc01g090220.4.1
Solyc01g007060.3.1	Solyc02g076830.1.1	Solyc03g118370.3.1	Solyc01g066760.2.1	Solyc12g010020.3.1	Solyc07g065610.1.1	Solyc01g080900.4.1	Solyc01g067090.4.1	Solyc01g100380.4.1	Solyc01g067010.3.1	Solyc01g095300.3.1	Solyc01g058720.4.1	Solyc02g070890.3.1	Solyc01g008300.2.1	Solyc01g009120.3.1	Solyc01g100880.4.1	Solyc03g118540.4.1	Solyc02g083835.1.1	Solyc06g073230.4.1	Solyc03g080195.1.1	Solyc04g008580.3.1	Solyc01g081440.3.1	Solyc01g099200.3.1	Solyc01g010640.3.1	Solyc02g085420.4.1	Solyc01g094830.4.1	Solyc01g100310.2.1	Solyc01g090460.3.1
Solyc01g007100.3.1	Solyc02g076980.5.1.1	Solyc04g008260.3.1	Solyc01g067120.4.1	Solyc12g096770.1.1	Solyc07g065980.3.1	Solyc01g081310.3.1	Solyc01g067740.3.1	Solyc01g101030.4.1	Solyc01g067120.4.1	Solyc01g095510.3.1	Solyc01g065510.3.1	Solyc02g071530.2.1	Solyc01g008560.3.1	Solyc01g009245.1.1	Solyc01g101120.4.1	Solyc03g119010.3.1	Solyc02g084640.4.1	Solyc07g007260.4.1	Solyc03g097640.3.1	Solyc04g008970.3.1	Solyc01g081510.4.1	Solyc01g099660.4.1	Solyc01g010700.3.1	Solyc02g088510.4.1	Solyc01g096390.4.1	Solyc01g100450.1.1	Solyc01g094340.3.1
Solyc01g007160.4.1	Solyc02g089620.3.1	Solyc04g026360.3.1	Solyc01g067640.3.1		Solyc07g066040.1.1	Solyc01g087080.4.1	Solyc01g068490.4.1	Solyc01g102890.4.1	Solyc01g067930.4.1	Solyc01g096070.3.1	Solyc01g065530.3.1	Solyc02g072100.3.1	Solyc01g008820.3.1	Solyc01g009420.4.1	Solyc01g104080.4.1	Solyc03g119520.4.1	Solyc02g086090.4.1	Solyc07g054770.1.1	Solyc03g097930.3.1	Solyc04g079970.3.1	Solyc01g087030.3.1	Solyc01g099920.4.1	Solyc01g010870.3.1	Solyc02g090100.1.1	Solyc01g096470.3.1	Solyc01g105420.4.1	Solyc01g095580.3.1
Solyc01g007780.4.1	Solyc03g005100.3.1	Solyc04g077860.4.1	Solyc01g068280.3.1		Solyc07g066050.4.1	Solyc01g087500.3.1	Solyc01g068640.3.1	Solyc01g103150.3.1	Solyc01g067940.2.1	Solyc01g097970.4.1	Solyc01g066430.3.1	Solyc02g077480.1.1	Solyc01g008870.1.1	Solyc01g009830.3.1	Solyc01g105010.3.1	Solyc03g119860.3.1	Solyc02g087230.3.1	Solyc07g054790.1.1	Solyc03g113140.3.1	Solyc04g080540.2.1	Solyc01g087240.3.1	Solyc01g100460.3.1	Solyc01g011080.3.1	Solyc02g090650.4.1	Solyc01g096480.2.1	Solyc01g105510.3.1	Solyc01g096900.3.1
Solyc01g008010.3.1	Solyc03g005930.3.1	Solyc05g007270.4.1	Solyc01g073740.4.1		Solyc08g076880.3.1	Solyc01g087540.4.1	Solyc01g073670.3.1	Solyc01g104020.2.1	Solyc01g068000.4.1	Solyc01g098610.4.1	Solyc01g066520.3.1	Solyc02g078870.1.1	Solyc01g009100.4.1	Solyc01g009870.3.1	Solyc01g106800.4.1	Solyc04g007210.3.1	Solyc02g094120.3.1	Solyc07g064150.4.1	Solyc03g117060.4.1	Solyc04g080670.3.1	Solyc01g088000.4.1	Solyc01g100500.3.1	Solyc01g014373.1.1	Solyc02g092160.3.1	Solyc01g098030.4.1	Solyc01g105990.3.1	Solyc01g096920.3.1
Solyc01g008090.4.1	Solyc03g006230.1.1	Solyc05g007300.3.1	Solyc01g073860.3.1		Solyc08g079090.4.1	Solyc01g087820.2.1	Solyc01g079980.3.1	Solyc01g104050.4.1	Solyc01g073800.2.1	Solyc01g098780.3.1	Solyc01g066840.3.1	Solyc02g080290.3.1	Solyc01g009160.2.1	Solyc01g010440.4.1	Solyc01g109100.2.1	Solyc04g008500.4.1	Solyc03g026020.3.1	Solyc08g074420.3.1	Solyc03g117810.4.1	Solyc04g082210.3.1	Solyc01g088250.4.1	Solyc01g103110.3.1	Solyc01g056570.3.1	Solyc03g019930.4.1	Solyc01g098200.3.1	Solyc01g108410.3.1	Solyc01g103080.3.1
Solyc01g008180.3.1	Solyc03g031630.3.1	Solyc05g010180.4.1	Solyc01g073890.3.1		Solyc08g080400.2.1	Solyc01g087850.2.1	Solyc01g080160.4.1	Solyc01g104570.4.1	Solyc01g073970.3.1	Solyc01g100390.3.1	Solyc01g067000.4.1	Solyc02g083730.4.1	Solyc01g009320.2.1	Solyc01g010650.3.1	Solyc01g109860.3.1	Solyc04g014710.3.1	Solyc03g033560.3.1	Solyc09g013090.4.1	Solyc03g120500.4.1	Solyc05g008420.4.1	Solyc01g089980.4.1	Solyc01g103420.4.1	Solyc01g056653.1.1	Solyc03g026020.3.1	Solyc01g098340.3.1	Solyc01g111270.3.1	Solyc01g104270.4.1
Solyc01g008290.3.1	Solyc03g044830.4.1	Solyc05g050020.3.1	Solyc01g074000.3.1		Solyc08g082480.3.1	Solyc01g096420.3.1	Solyc01g081470.4.1	Solyc01g106580.3.1	Solyc01g074000.3.1	Solyc01g102870.3.1	Solyc01g067300.3.1	Solyc02g084005.1.1	Solyc01g009480.4.1	Solyc01g011350.3.1	Solyc01g109980.4.1	Solyc04g026350.3.1	Solyc03g062710.4.1	Solyc09g031930.3.1	Solyc04g007220.4.1	Solyc05g011980.4.1	Solyc01g090200.4.1	Solyc01g103460.2.1	Solyc01g057570.3.1	Solyc03g032070.3.1	Solyc01g099090.3.1	Solyc01g111990.3.1	Solyc01g105220.3.1
Solyc01g008300.2.1	Solyc03g070380.3.1	Solyc06g009790.4.1	Solyc01g079080.3.1		Solyc08g083210.3.1	Solyc01g097240.3.1	Solyc01g081540.4.1	Solyc01g107920.2.1	Solyc01g079260.4.1	Solyc01g104190.2.1	Solyc01g073710.2.1	Solyc02g088100.3.1	Solyc01g009810.3.1	Solyc01g014180.3.1	Solyc01g112080.3.1	Solyc04g045430.4.1	Solyc03g063060.3.1	Solyc10g006260.3.1	Solyc04g072460.3.1	Solyc05g053020.3.1	Solyc01g090490.1.1	Solyc01g103980.4.1	Solyc01g059870.4.1	Solyc03g033560.3.1	Solyc01g099110.4.1	Solyc02g021760.3.1	Solyc01g105690.2.1
Solyc01g008560.3.1	Solyc03g078370.1.1	Solyc06g060620.4.1	Solyc01g079520.3.1		Solyc09g008380.3.1	Solyc01g097970.4.1	Solyc01g087880.3.1	Solyc01g108230.3.1	Solyc01g079530.4.1	Solyc01g106430.3.1	Solyc01g073880.2.1	Solyc02g089060.3.1	Solyc01g010020.3.1	Solyc01g014250.2.1	Solyc01g112100.3.1	Solyc04g064570.3.1	Solyc03g096220.3.1	Solyc10g008760.3.1	Solyc04g077780.3.1	Solyc05g054730.3.1	Solyc01g090550.3.1	Solyc01g104160.4.1	Solyc01g060140.4.1	Solyc03g059100.3.1	Solyc01g099260.3.1	Solyc02g030450.3.1	Solyc01g105780.4.1
Solyc01g008820.3.1	Solyc03g094010.3.1	Solyc06g066600.3.1	Solyc01g079610.3.1		Solyc09g090530.4.1	Solyc01g098980.4.1	Solyc01g088570.3.1	Solyc01g109310.3.1	Solyc01g079660.2.1	Solyc01g106620.2.1	Solyc01g079170.3.1	Solyc02g092710.3.1	Solyc01g010430.4.1	Solyc01g014373.1.1	Solyc02g014110.1.1	Solyc04g071160.3.1	Solyc03g096740.4.1	Solyc11g067010.2.1	Solyc04g082450.3.1	Solyc06g005600.3.1	Solyc01g091480.4.1	Solyc01g104500.2.1	Solyc01g066310.4.1	Solyc03g063100.2.1	Solyc01g099600.4.1	Solyc02g031840.3.1	Solyc01g107750.3.1
Solyc01g008910.2.1	Solyc03g095490.3.1	Solyc06g073080.4.1	Solyc01g079810.4.1		Solyc10g083970.1.1	Solyc01g099270.2.1	Solyc01g088770.3.1	Solyc01g111590.4.1	Solyc01g079670.2.1	Solyc01g107450.4.1	Solyc01g079200.4.1	Solyc02g094160.1.1	Solyc01g010540.3.1	Solyc01g016460.4.1	Solyc02g055550.3.1	Solyc04g076880.3.1	Solyc03g098590.3.1	Solyc12g005020.2.1	Solyc05g048770.3.1	Solyc06g061000.3.1	Solyc01g091500.3.1	Solyc01g105120.4.1	Solyc01g066740.3.1	Solyc03g078380.1.1	Solyc01g100050.3.1	Solyc02g070010.1.1	Solyc01g108000.3.1
Solyc01g009320.2.1	Solyc03g097520.3.1	Solyc06g073587.1.1	Solyc01g080220.3.1		Solyc11g011020.2.1	Solyc01g099630.4.1	Solyc01g090980.1.1	Solyc02g062600.3.1	Solyc01g079960.2.1	Solyc01g109760.3.1	Solyc01g079480.3.1	Solyc03g005300.3.1	Solyc01g011340.3.1	Solyc01g017600.3.1	Solyc02g062570.4.1	Solyc04g150159.1.1	Solyc03g111160.3.1	Solyc12g039170.1.1	Solyc06g006000.3.1	Solyc07g007400.3.1	Solyc01g091520.3.1	Solyc01g105330.3.1	Solyc01g067530.3.1	Solyc03g081240.3.1	Solyc01g100920.3.1	Solyc02g070490.4.1	Solyc01g109300.3.1
Solyc01g009610.3.1	Solyc03g114380.4.1	Solyc06g074820.3.1	Solyc01g080570.4.1		Solyc11g061720.1.1	Solyc01g100030.5.1.1	Solyc01g091220.3.1	Solyc02g062680.3.1	Solyc01g080020.2.1	Solyc01g111150.2.1	Solyc01g079950.3.1	Solyc03g007180.1.1	Solyc01g014840.3.1	Solyc01g017860.3.1	Solyc02g063030.4.1	Solyc05g005730.4.1	Solyc03g114790.3.1	Solyc12g150101.1.1	Solyc06g017977.1.1	Solyc07g008750.4.1	Solyc01g091860.4.1	Solyc01g105820.3.1	Solyc01g067600.3.1	Solyc03g083350.3.1	Solyc01g101225.1.1	Solyc02g070800.2.1	Solyc01g109510.3.1
Solyc01g009700.3.1	Solyc03g115780.2.1	Solyc07g043390.4.1	Solyc01g080800.3.1		Solyc11g066350.2.1	Solyc01g100280.4.1	Solyc01g094110.3.1	Solyc02g063240.4.1	Solyc01g080890.2.1	Solyc01g111170.3.1	Solyc01g080500.2.1	Solyc03g007800.3.1	Solyc01g016470.3.1	Solyc01g018010.2.1	Solyc02g063300.3.1	Solyc05g009290.4.1	Solyc03g115020.3.1		Solyc06g060400.3.1	Solyc07g026650.3.1	Solyc01g091950.4.1	Solyc01g107010.3.1	Solyc01g067890.4.1	Solyc03g083390.4.1	Solyc01g102300.3.1	Solyc02g076690.3.1	Solyc01g109800.2.1
Solyc01g009860.3.1	Solyc03g117350.1.1	Solyc07g052690.4.1	Solyc01g086680.4.1			Solyc01g101030.4.1	Solyc01g094240.3.1	Solyc02g068530.4.1	Solyc01g081290.4.1	Solyc01g111640.3.1	Solyc01g081340.4.1	Solyc03g013160.4.1	Solyc01g057445.1.1	Solyc01g028803.1.1	Solyc02g063420.3.1	Solyc05g012160.3.1	Solyc03g115650.4.1		Solyc06g064810.3.1	Solyc07g032740.4.1	Solyc01g094080.4.1	Solyc01g107300.4.1	Solyc01g068070.4.1	Solyc03g083430.3.1	Solyc01g103530.3.1	Solyc02g077770.3.1	Solyc01g109970.3.1
Solyc01g010060.2.1	Solyc03g117730.3.1	Solyc07g063410.3.1	Solyc01g086690.2.1			Solyc01g102940.3.1	Solyc01g094470.4.1	Solyc02g068580.1.1	Solyc01g086820.4.1	Solyc02g021400.2.1	Solyc01g087590.3.1	Solyc03g094110.4.1	Solyc01g059880.3.1	Solyc01g028810.3.1	Solyc02g064740.3.1	Solyc05g014470.3.1	Solyc03g115830.2.1		Solyc07g007150.1.1	Solyc08g076540.3.1	Solyc01g094480.4.1	Solyc01g107850.4.1	Solyc01g068460.4.1	Solyc03g094090.3.1	Solyc01g103780.4.1	Solyc02g078780.3.1	Solyc01g111740.3.1
Solyc01g010080.3.1	Solyc04g007910.3.1	Solyc07g064900.3.1	Solyc01g086730.4.1			Solyc01g103070.2.1	Solyc01g095090.3.1	Solyc02g069070.3.1	Solyc01g086850.3.1	Solyc02g024050.3.1	Solyc01g087980.4.1	Solyc03g112980.1.1	Solyc01g060070.3.1	Solyc01g028860.3.1	Solyc02g065230.3.1	Solyc05g051750.3.1	Solyc03g117540.4.1		Solyc07g009530.1.1	Solyc08g077060.3.1	Solyc01g094570.3.1	Solyc01g108010.3.1	Solyc01g068470.4.1	Solyc03g097600.3.1	Solyc01g104910.3.1	Solyc02g080440.3.1	Solyc01g112100.3.1
Solyc01g010180.3.1	Solyc04g008310.3.1	Solyc08g006820.4.1	Solyc01g086800.4.1			Solyc01g103650.3.1	Solyc01g095570.3.1	Solyc02g071120.3.1	Solyc01g086960.3.1	Solyc02g062300.3.1	Solyc01g088160.4.1	Solyc03g115040.4.1	Solyc01g060240.4.1	Solyc01g028870.3.1	Solyc02g067420.3.1	Solyc05g054090.3.1	Solyc03g119530.3.1		Solyc07g020960.3.1	Solyc08g082400.1.1	Solyc01g094580.3.1	Solyc01g108250.3.1	Solyc01g073940.3.1	Solyc03g097710.4.1	Solyc01g105670.3.1	Solyc02g083140.3.1	Solyc01g112320.3.1
Solyc01g010220.3.1	Solyc04g008760.3.1	Solyc08g060810.3.1	Solyc01g086820.4.1			Solyc01g104400.3.1	Solyc01g096290.4.1	Solyc02g071880.3.1	Solyc01g087090.3.1	Solyc02g063020.3.1	Solyc01g090310.3.1	Solyc03g115920.3.1	Solyc01g066760.2.1	Solyc01g057440.3.1	Solyc02g068620.1.1	Solyc06g007660.2.1	Solyc04g007970.3.1		Solyc07g054780.1.1	Solyc08g082570.4.1	Solyc01g094640.4.1	Solyc01g108740.3.1	Solyc01g079150.4.1	Solyc03g112270.3.1	Solyc01g107380.3.1	Solyc02g084440.4.1	Solyc02g030210.4.1
Solyc01g010230.2.1	Solyc04g014470.3.1	Solyc08g066750.3.1	Solyc01g086930.4.1			Solyc01g104490.3.1	Solyc01g096560.3.1	Solyc02g072480.4.1	Solyc01g087560.3.1	Solyc02g063510.1.1	Solyc01g090430.3.1	Solyc03g116710.3.1	Solyc01g066940.3.1	Solyc01g057780.3.1	Solyc02g069150.3.1	Solyc06g036260.3.1	Solyc04g008210.2.1		Solyc07g062070.3.1	Solyc09g008830.3.1	Solyc01g095480.4.1	Solyc01g109090.2.1	Solyc01g079510.3.1	Solyc03g113700.3.1	Solyc01g108280.3.1	Solyc02g084490.1.1	Solyc02g049108.1.1
Solyc01g010290.4.1	Solyc04g016480.3.1	Solyc08g079530.3.1	Solyc01g087570.2.1			Solyc01g104680.4.1	Solyc01g096790.4.1	Solyc02g078600.3.1	Solyc01g088450.2.1	Solyc02g067060.3.1	Solyc01g090990.3.1	Solyc03g116840.3.1	Solyc01g067020.4.1	Solyc01g057830.3.1	Solyc02g069450.3.1	Solyc06g051810.4.1	Solyc04g009470.4.1		Solyc08g075920.4.1	Solyc09g064720.3.1	Solyc01g095720.3.1	Solyc01g109100.2.1	Solyc01g079680.3.1	Solyc03g114410.3.1	Solyc01g109810.2.1	Solyc02g086970.4.1	Solyc02g067090.4.1
Solyc01g010430.4.1	Solyc04g024520.3.1	Solyc08g079870.3.1	Solyc01g087800.2.1			Solyc01g106460.4.1	Solyc01g097760.3.1	Solyc02g079130.3.1	Solyc01g088520.3.1	Solyc02g068740.3.1	Solyc01g091250.3.1	Solyc03g121800.4.1	Solyc01g067130.4.1	Solyc01g058170.4.1	Solyc02g070250.4.1	Solyc06g053840.3.1	Solyc04g014700.4.1		Solyc09g008290.4.1	Solyc09g065860.3.1	Solyc01g096080.3.1	Solyc01g109590.3.1	Solyc01g080450.4.1	Solyc03g121970.1.1	Solyc01g111240.4.1	Solyc02g087970.1.1	Solyc02g068420.4.1
Solyc01g010540.3.1	Solyc04g051660.3.1	Solyc08g083250.4.1	Solyc01g087810.2.1			Solyc01g106540.4.1	Solyc01g098100.2.1	Solyc02g079700.1.1	Solyc01g088690.3.1	Solyc02g069350.4.1	Solyc01g094260.4.1	Solyc04g005340.2.1	Solyc01g067330.3.1	Solyc01g058260.4.1	Solyc02g070310.3.1	Solyc06g054620.4.1	Solyc04g014960.4.1		Solyc09g064920.3.1	Solyc09g075210.3.1	Solyc01g096570.3.1	Solyc01g109660.2.1	Solyc01g080640.3.1	Solyc03g121990.4.1	Solyc01g111320.3.1	Solyc02g088560.4.1	Solyc02g069080.4.1
Solyc01g010940.3.1	Solyc04g070980.4.1	Solyc09g008320.4.1	Solyc01g087870.4.1			Solyc01g106750.2.1	Solyc01g098160.3.1	Solyc02g080200.4.1	Solyc01g088830.2.1	Solyc02g070790.3.1	Solyc01g094550.3.1	Solyc04g008670.2.1	Solyc01g067750.3.1	Solyc01g059950.1.1	Solyc02g077590.1.1	Solyc06g060700.1.1	Solyc04g051850.3.1		Solyc09g065910.3.1	Solyc10g005260.3.1	Solyc01g096700.4.1	Solyc01g110710.3.1	Solyc01g080690.3.1	Solyc04g005270.1.1	Solyc01g111910.3.1	Solyc02g091120.4.1	Solyc02g069940.4.1
Solyc01g016470.3.1	Solyc04g072038.1.1	Solyc09g060090.3.1	Solyc01g088380.3.1			Solyc01g107260.4.1	Solyc01g098170.3.1	Solyc02g080220.3.1	Solyc01g090300.2.1	Solyc02g071520.3.1	Solyc01g094860.4.1	Solyc04g011390.1.1	Solyc01g073660.3.1	Solyc01g065740.3.1	Solyc02g077700.1.1	Solyc06g068140.3.1	Solyc04g064620.4.1		Solyc09g074410.4.1	Solyc10g017880.2.1	Solyc01g097800.3.1	Solyc01g111020.3.1	Solyc01g080810.3.1	Solyc04g008020.3.1	Solyc01g112280.3.1	Solyc02g092530.4.1	Solyc02g077560.3.1
Solyc01g017720.2.1	Solyc04g077020.3.1	Solyc09g065200.4.1	Solyc01g088390.3.1			Solyc01g107780.4.1	Solyc01g098960.3.1	Solyc02g080300.3.1	Solyc01g091170.3.1	Solyc02g072070.4.1	Solyc01g095080.3.1	Solyc04g073950.2.1	Solyc01g073720.2.1	Solyc01g065840.4.1	Solyc02g077720.4.1	Solyc06g069770.3.1	Solyc04g064720.3.1		Solyc09g091980.3.1	Solyc10g018870.2.1	Solyc01g097860.4.1	Solyc01g111630.3.1	Solyc01g081320.4.1	Solyc04g009910.3.1	Solyc02g032120.3.1	Solyc03g006390.2.1	Solyc02g077900.4.1
Solyc01g028800.3.1	Solyc04g078090.3.1	Solyc10g044470.3.1	Solyc01g089890.3.1			Solyc01g108170.3.1	Solyc01g098970.3.1	Solyc02g080560.1.1	Solyc01g091310.3.1	Solyc02g079415.1.1	Solyc01g095140.4.1	Solyc04g077020.3.1	Solyc01g073740.4.1	Solyc01g066290.2.1	Solyc02g078720.4.1	Solyc06g073200.4.1	Solyc04g071140.3.1		Solyc10g011940.1.1	Solyc10g050990.2.1	Solyc01g097890.2.1	Solyc01g112200.3.1	Solyc01g081420.3.1	Solyc04g009950.3.1	Solyc02g036470.4.1	Solyc03g019760.4.1	Solyc02g078520.4.1
Solyc01g056850.3.1	Solyc04g082900.4.1	Solyc10g076730.1.1	Solyc01g091030.3.1			Solyc01g108350.4.1	Solyc01g099210.3.1	Solyc02g081070.4.1	Solyc01g091600.4.1	Solyc02g079560.1.1	Solyc01g095610.4.1	Solyc04g081360.3.1	Solyc01g073820.4.1	Solyc01g066570.3.1	Solyc02g080370.3.1	Solyc06g073950.3.1	Solyc04g077500.4.1		Solyc10g054870.3.1	Solyc10g085910.2.1	Solyc01g098390.3.1	Solyc01g112290.4.1	Solyc01g081430.4.1	Solyc04g011380.4.1	Solyc02g063450.4.1	Solyc03g025890.2.1	Solyc02g078940.3.1
Solyc01g057445.1.1	Solyc05g006560.1.1	Solyc10g078440.2.1	Solyc01g091190.3.1			Solyc01g108670.4.1	Solyc01g099350.3.1	Solyc02g081730.3.1	Solyc01g091620.3.1	Solyc02g080620.3.1	Solyc01g095990.3.1	Solyc04g082380.4.1	Solyc01g073840.1.1	Solyc01g066640.2.1	Solyc02g080480.3.1	Solyc06g150137.1.1	Solyc04g081480.3.1		Solyc11g008120.3.1	Solyc10g086400.2.1	Solyc01g098460.4.1	Solyc01g112310.4.1	Solyc01g081490.3.1	Solyc04g016510.3.1	Solyc02g064690.3.1	Solyc03g031700.4.1	Solyc02g080880.4.1
Solyc01g057520.4.1	Solyc05g006780.3.1	Solyc10g083990.2.1	Solyc01g091250.3.1			Solyc01g109460.3.1	Solyc01g099640.4.1	Solyc02g083260.3.1	Solyc01g094170.3.1	Solyc02g081810.4.1	Solyc01g096200.4.1	Solyc05g007490.3.1	Solyc01g073860.3.1	Solyc01g066710.4.1	Solyc02g081150.1.1	Solyc07g008240.3.1	Solyc05g005550.4.1		Solyc11g013020.2.1	Solyc11g006230.3.1	Solyc01g098570.2.1	Solyc02g005310.3.1	Solyc01g081610.3.1	Solyc04g025120.2.1	Solyc02g066930.3.1	Solyc03g032130.4.1	Solyc02g081590.3.1
Solyc01g057770.3.1	Solyc05g008780.4.1	Solyc11g006290.2.1	Solyc01g091340.3.1			Solyc01g109750.2.1	Solyc01g099650.3.1	Solyc02g084030.3.1	Solyc01g094410.3.1	Solyc02g081890.4.1	Solyc01g096720.4.1	Solyc05g008480.4.1	Solyc01g073890.3.1	Solyc01g066770.3.1	Solyc02g081300.3.1	Solyc07g042680.3.1	Solyc05g009710.4.1		Solyc11g068430.3.1	Solyc11g016990.3.1	Solyc01g098710.3.1	Solyc02g043860.3.1	Solyc01g087160.2.1	Solyc04g045430.4.1	Solyc02g067820.4.1	Solyc03g044590.2.1	Solyc02g084240.3.1
Solyc01g060020.4.1	Solyc05g009090.3.1	Solyc11g006300.2.1	Solyc01g091360.4.1			Solyc01g110060.3.1	Solyc01g099670.3.1	Solyc02g084720.3.1	Solyc01g094920.3.1	Solyc02g087000.4.1	Solyc01g097250.4.1	Solyc05g008620.4.1	Solyc01g073910.4.1	Solyc01g067460.3.1	Solyc02g082420.3.1	Solyc07g049135.1.1	Solyc05g012560.3.1		Solyc11g068550.1.1	Solyc12g009090.3.1	Solyc01g099150.5.1.1	Solyc02g062330.3.1	Solyc01g087190.4.1	Solyc04g071280.3.1	Solyc02g068910.3.1	Solyc03g045140.4.1	Solyc02g084950.3.1
Solyc01g060240.4.1	Solyc05g009560.4.1	Solyc11g012360.2.1	Solyc01g091370.4.1			Solyc01g110130.3.1	Solyc01g099780.3.1	Solyc02g084940.1.1	Solyc01g094950.3.1	Solyc02g087770.3.1	Solyc01g097330.3.1	Solyc05g009010.1.1	Solyc01g074030.3.1	Solyc01g067500.3.1	Solyc02g084000.3.1	Solyc07g053290.3.1	Solyc05g048810.4.1		Solyc12g006700.3.1	Solyc12g011450.2.1	Solyc01g099160.4.1	Solyc02g064640.4.1	Solyc01g087200.3.1	Solyc04g077560.3.1	Solyc02g069240.1.1	Solyc03g058190.3.1	Solyc02g085030.4.1
Solyc01g060490.4.1	Solyc05g011960.4.1	Solyc11g020040.2.1	Solyc01g094260.4.1			Solyc01g110480.4.1	Solyc01g099830.3.1	Solyc02g085690.4.1	Solyc01g095150.3.1	Solyc02g087870.3.1	Solyc01g097350.4.1	Solyc05g012070.3.1	Solyc01g079500.4.1	Solyc01g067570.3.1	Solyc02g084550.3.1	Solyc07g056490.4.1	Solyc05g055400.4.1		Solyc12g011280.2.1	Solyc12g013530.2.1	Solyc01g099750.2.1	Solyc02g065000.1.1	Solyc01g087680.4.1	Solyc05g007960.4.1	Solyc02g069780.3.1	Solyc03g059180.4.1	Solyc02g086750.3.1
Solyc01g065500.3.1	Solyc05g050890.3.1	Solyc11g072110.2.1	Solyc01g094380.2.1			Solyc01g111550.3.1	Solyc01g100100.4.1	Solyc02g086940.3.1	Solyc01g095640.2.1	Solyc02g089400.4.1	Solyc01g097380.2.1	Solyc05g015980.3.1	Solyc01g079580.3.1	Solyc01g067890.4.1	Solyc02g085540.1.1	Solyc07g065500.2.1	Solyc05g056000.3.1		Solyc12g021363.1.1	Solyc12g027540.3.1	Solyc01g099970.4.1	Solyc02g065400.3.1	Solyc01g087910.4.1	Solyc05g009350.4.1	Solyc02g080500.3.1	Solyc03g063150.3.1	Solyc02g088520.4.1
Solyc01g066610.4.1	Solyc05g052570.3.1	Solyc12g006805.1.1	Solyc01g094760.3.1			Solyc01g111590.4.1	Solyc01g100410.3.1	Solyc02g087050.2.1	Solyc01g096520.3.1	Solyc02g091070.3.1	Solyc01g098410.4.1	Solyc05g053300.3.1	Solyc01g079610.3.1	Solyc01g068160.4.1	Solyc02g086490.3.1	Solyc08g006700.3.1	Solyc06g005110.3.1		Solyc12g062480.3.1		Solyc01g100160.3.1	Solyc02g069880.4.1	Solyc01g088060.3.1	Solyc05g010810.1.1	Solyc02g080510.1.1	Solyc03g080195.1.1	Solyc02g090890.4.1
Solyc01g066900.4.1	Solyc05g054060.3.1	Solyc12g009770.2.1	Solyc01g094960.3.1			Solyc01g111620.3.1	Solyc01g100850.3.1	Solyc02g087550.3.1	Solyc01g096800.3.1	Solyc02g092430.1.1	Solyc01g098590.3.1	Solyc05g053810.3.1	Solyc01g079810.4.1	Solyc01g068290.4.1	Solyc02g087130.4.1	Solyc08g062700.3.1	Solyc06g005965.1.1		Solyc12g096140.3.1		Solyc01g100260.4.1	Solyc02g070480.4.1	Solyc01g088590.5.1	Solyc05g011970.3.1	Solyc02g080520.4.1	Solyc03g083130.3.1	Solyc02g091430.4.1
Solyc01g067130.4.1	Solyc05g054405.1.1	Solyc12g013620.2.1	Solyc01g095360.2.1			Solyc02g014030.3.1	Solyc01g102500.3.1	Solyc02g088920.4.1	Solyc01g096820.4.1	Solyc02g093440.4.1	Solyc01g099820.3.1	Solyc05g054610.1.1	Solyc01g079930.3.1	Solyc01g068470.4.1	Solyc02g087960.3.1	Solyc08g067270.3.1	Solyc06g007510.3.1		Solyc12g096390.2.1		Solyc01g100340.4.1	Solyc02g071510.3.1	Solyc01g089870.3.1	Solyc05g014760.3.1	Solyc02g081640.4.1	Solyc03g083420.4.1	Solyc02g092310.4.1
Solyc01g067720.4.1	Solyc05g054660.2.1	Solyc12g014420.2.1	Solyc01g095620.3.1			Solyc02g032950.3.1	Solyc01g104400.3.1	Solyc02g089930.4.1	Solyc01g097060.3.1	Solyc02g093580.4.1	Solyc01g099860.3.1	Solyc05g056130.4.1	Solyc01g079940.4.1	Solyc01g068630.3.1	Solyc02g088210.3.1	Solyc08g078220.2.1	Solyc06g007800.4.1				Solyc01g100540.4.1	Solyc02g075630.3.1	Solyc01g090750.3.1	Solyc05g018130.3.1	Solyc02g081920.3.1	Solyc03g097120.3.1	Solyc02g092560.3.1
Solyc01g067750.3.1	Solyc05g054710.3.1	Solyc12g042910.2.1	Solyc01g095970.3.1			Solyc02g036480.1.1	Solyc01g104770.4.1	Solyc02g090230.4.1	Solyc01g097170.3.1	Solyc02g093740.3.1	Solyc01g099990.3.1	Solyc06g050930.3.1	Solyc01g080010.2.1	Solyc01g073650.3.1	Solyc02g088570.2.1	Solyc08g081310.4.1	Solyc06g007840.2.1				Solyc01g101120.4.1	Solyc02g077460.3.1	Solyc01g090780.3.1	Solyc05g054080.3.1	Solyc02g083610.4.1	Solyc03g110880.4.1	Solyc02g094640.4.1
Solyc01g068020.4.1	Solyc05g056480.3.1	Solyc12g044620.2.1	Solyc01g096510.2.1			Solyc02g038690.1.1	Solyc01g105920.3.1	Solyc02g091080.2.1	Solyc01g097230.4.1	Solyc03g006310.4.1	Solyc01g103220.3.1	Solyc06g051010.1.1	Solyc01g080140.3.1	Solyc01g079090.4.1	Solyc02g089065.1.1	Solyc08g081580.4.1	Solyc06g035970.3.1				Solyc01g101150.3.1	Solyc02g078150.4.1	Solyc01g090950.4.1	Solyc05g055160.3.1	Solyc02g084750.4.1	Solyc03g111640.4.1	Solyc03g005030.3.1
Solyc01g068045.1.1	Solyc06g034290.3.1	Solyc12g056610.3.1	Solyc01g096670.4.1			Solyc02g062170.3.1	Solyc01g106260.3.1	Solyc02g092040.1.1	Solyc01g097290.4.1	Solyc03g006430.3.1	Solyc01g104880.3.1	Solyc06g053660.3.1	Solyc01g080220.3.1	Solyc01g079240.3.1	Solyc02g091120.4.1	Solyc08g082680.3.1	Solyc06g048510.4.1				Solyc01g101240.4.1	Solyc02g078160.3.1	Solyc01g094290.3.1	Solyc05g056030.3.1	Solyc02g085500.4.1	Solyc03g112200.1.1	Solyc03g005090.4.1
Solyc01g068540.3.1	Solyc06g051860.3.1	Solyc12g062250.2.1	Solyc01g096680.4.1			Solyc02g062710.1.1	Solyc01g106420.3.1	Solyc02g092210.1.1	Solyc01g097470.4.1	Solyc03g013440.4.1	Solyc01g105300.4.1	Solyc06g060450.3.1	Solyc01g080530.3.1	Solyc01g079350.3.1	Solyc02g091630.1.1	Solyc09g009030.4.1	Solyc06g054420.3.1				Solyc01g102310.3.1	Solyc02g079200.1.1	Solyc01g094590.4.1	Solyc05g056310.3.1	Solyc02g085600.1.1	Solyc03g112590.4.1	Solyc03g019710.3.1
Solyc01g068640.3.1	Solyc06g053810.3.1		Solyc01g096930.3.1			Solyc02g063390.4.1	Solyc01g106510.2.1	Solyc02g092550.3.1	Solyc01g097520.4.1	Solyc03g020030.3.1	Solyc01g105560.3.1	Solyc06g063390.3.1	Solyc01g080570.4.1	Solyc01g079390.4.1	Solyc02g092075.1.1	Solyc09g010500.3.1	Solyc06g054540.3.1				Solyc01g102610.3.1	Solyc02g081300.3.1	Solyc01g094690.4.1	Solyc06g007110.3.1	Solyc02g085870.3.1	Solyc03g113370.3.1	Solyc03g032060.1.1
Solyc01g073660.3.1	Solyc06g066440.3.1		Solyc01g097280.2.1			Solyc02g065530.4.1	Solyc01g107760.4.1	Solyc02g092840.1.1	Solyc01g097550.4.1	Solyc03g025520.4.1	Solyc01g106830.4.1	Solyc06g066380.1.1	Solyc01g081310.3.1	Solyc01g079470.4.1	Solyc02g092390.3.1	Solyc09g018730.4.1	Solyc06g059800.3.1				Solyc01g102670.3.1	Solyc02g081550.3.1	Solyc01g094790.3.1	Solyc06g007430.3.1	Solyc02g087060.4.1	Solyc03g114580.4.1	Solyc03g043600.3.1
Solyc01g073720.2.1	Solyc06g073610.3.1		Solyc01g097390.4.1			Solyc02g066980.1.1	Solyc01g108120.3.1	Solyc02g093300.3.1	Solyc01g097840.3.1	Solyc03g031920.3.1	Solyc01g106890.2.1	Solyc06g068090.3.1	Solyc01g086640.2.1	Solyc01g079620.4.1	Solyc02g094220.2.1	Solyc09g074430.4.1	Solyc06g059850.2.1				Solyc01g102970.3.1	Solyc02g082270.3.1	Solyc01g094800.4.1	Solyc06g035450.4.1	Solyc02g087180.4.1	Solyc03g116340.3.1	Solyc03g046450.3.1
Solyc01g073910.4.1	Solyc06g075440.3.1		Solyc01g097470.4.1			Solyc02g067100.3.1	Solyc01g109050.2.1	Solyc02g093400.3.1	Solyc01g098440.3.1	Solyc03g043585.1.1	Solyc01g106980.2.1	Solyc06g074790.2.1	Solyc01g086650.3.1	Solyc01g079650.3.1	Solyc02g094330.3.1	Solyc09g075030.3.1	Solyc06g061120.4.1				Solyc01g103250.4.1	Solyc02g082330.1.1	Solyc01g095000.3.1	Solyc06g051120.4.1	Solyc02g087280.3.1	Solyc03g116630.3.1	Solyc03g063560.3.1
Solyc01g073920.3.1	Solyc06g076540.1.1		Solyc01g098140.4.1			Solyc02g067530.4.1	Solyc01g109220.4.1	Solyc02g093950.3.1	Solyc01g098520.3.1	Solyc03g044660.3.1	Solyc01g107090.2.1	Solyc06g075850.1.1	Solyc01g086660.2.1	Solyc01g079710.3.1	Solyc03g005580.2.1	Solyc09g075420.3.1	Solyc06g065270.4.1				Solyc01g103430.4.1	Solyc02g082590.3.1	Solyc01g095020.3.1	Solyc06g053450.4.1	Solyc02g087400.1.1	Solyc03g118840.3.1	Solyc03g077920.1.1
Solyc01g073970.3.1	Solyc06g084420.1.1		Solyc01g098580.3.1			Solyc02g067810.1.1	Solyc01g109420.3.1	Solyc02g094100.4.1	Solyc01g098690.2.1	Solyc03g058340.3.1	Solyc01g107290.3.1	Solyc06g076040.3.1	Solyc01g086670.3.1	Solyc01g079800.4.1	Solyc03g007660.4.1	Solyc09g090060.3.1	Solyc06g068160.3.1				Solyc01g103680.3.1	Solyc02g083110.1.1	Solyc01g095370.3.1	Solyc06g063000.3.1	Solyc02g089550.3.1	Solyc03g119450.3.1	Solyc03g078000.3.1
Solyc01g079140.2.1	Solyc06g084460.4.1		Solyc01g098590.3.1			Solyc02g068680.1.1	Solyc01g110190.4.1	Solyc02g094260.1.1	Solyc01g098750.3.1	Solyc03g058920.3.1	Solyc01g107820.2.1	Solyc06g076550.4.1	Solyc01g086680.4.1	Solyc01g080080.3.1	Solyc03g019700.1.1	Solyc10g019040.2.1	Solyc06g069120.3.1				Solyc01g103850.4.1	Solyc02g083130.4.1	Solyc01g095470.3.1	Solyc06g064910.3.1	Solyc02g090850.3.1	Solyc03g119860.3.1	Solyc03g082490.4.1
Solyc01g079170.3.1	Solyc07g005620.2.1		Solyc01g098610.4.1			Solyc02g069560.3.1	Solyc01g111190.4.1	Solyc02g094300.4.1	Solyc01g098800.4.1	Solyc03g096190.2.1	Solyc01g107900.3.1	Solyc06g076640.3.1	Solyc01g086730.4.1	Solyc01g080200.3.1	Solyc03g019860.3.1	Solyc10g076510.2.1	Solyc06g069760.3.1				Solyc01g103920.3.1	Solyc02g083835.1.1	Solyc01g095540.3.1	Solyc06g066470.4.1	Solyc02g091840.3.1	Solyc03g120120.3.1	Solyc03g095990.1.1
Solyc01g079300.4.1	Solyc07g008320.3.1		Solyc01g098810.4.1			Solyc02g069680.3.1	Solyc01g111210.3.1	Solyc02g094470.3.1	Solyc01g098860.3.1	Solyc03g111540.2.1	Solyc01g107980.3.1	Solyc06g076860.4.1	Solyc01g087020.2.1	Solyc01g080620.3.1	Solyc03g019880.3.1	Solyc10g079880.2.1	Solyc06g071500.3.1				Solyc01g104030.3.1	Solyc02g085660.1.1	Solyc01g095710.3.1	Solyc06g068140.3.1	Solyc02g091930.3.1	Solyc03g120130.4.1	Solyc03g097000.3.1
Solyc01g079780.3.1	Solyc07g008590.1.1		Solyc01g099410.3.1			Solyc02g069910.2.1	Solyc01g111300.4.1	Solyc03g005460.4.1	Solyc01g099030.4.1	Solyc03g112360.1.1	Solyc01g109070.2.1	Solyc06g083270.3.1	Solyc01g087070.4.1	Solyc01g080670.3.1	Solyc03g025320.4.1	Solyc11g005170.2.1	Solyc06g072845.1.1				Solyc01g104580.3.1	Solyc02g085740.4.1	Solyc01g095730.4.1	Solyc06g071430.3.1	Solyc02g092320.2.1	Solyc03g120690.3.1	Solyc03g097460.3.1
Solyc01g079950.3.1	Solyc07g008630.1.1		Solyc01g099620.3.1			Solyc02g069960.4.1	Solyc01g111450.3.1	Solyc03g005600.3.1	Solyc01g099370.3.1	Solyc03g112680.3.1	Solyc01g109910.4.1	Solyc07g005100.4.1	Solyc01g087530.3.1	Solyc01g080740.1.1	Solyc03g026110.4.1	Solyc11g013810.3.1	Solyc06g075390.4.1				Solyc01g104650.3.1	Solyc02g086580.4.1	Solyc01g096010.4.1	Solyc06g074740.3.1	Solyc02g093490.3.1	Solyc03g121140.4.1	Solyc03g098620.3.1
Solyc01g080140.3.1	Solyc07g020800.3.1		Solyc01g100290.4.1			Solyc02g070210.3.1	Solyc02g022900.3.1	Solyc03g013630.4.1	Solyc01g100370.3.1	Solyc03g114233.1.1	Solyc01g110150.2.1	Solyc07g006220.2.1	Solyc01g087570.2.1	Solyc01g080840.3.1	Solyc03g031880.3.1	Solyc11g040300.2.1	Solyc06g082950.4.1				Solyc01g104660.3.1	Solyc02g086890.3.1	Solyc01g096110.3.1	Solyc06g075390.4.1	Solyc02g093620.2.1	Solyc03g123980.4.1	Solyc03g112230.4.1
Solyc01g080530.3.1	Solyc07g052380.3.1		Solyc01g100390.3.1			Solyc02g070540.3.1	Solyc02g032523.1.1	Solyc03g019650.3.1	Solyc01g101260.2.1	Solyc03g115450.1.1	Solyc01g110440.5.1.1	Solyc07g006890.1.1	Solyc01g087580.3.1	Solyc01g080850.4.1	Solyc03g043870.3.1	Solyc12g005040.2.1	Solyc07g007550.3.1				Solyc01g104980.4.1	Solyc02g087740.3.1	Solyc01g096170.4.1	Solyc06g076390.3.1	Solyc02g093940.3.1	Solyc04g007015.1.1	Solyc03g113010.3.1
Solyc01g080830.3.1	Solyc07g053440.4.1		Solyc01g100590.3.1			Solyc02g070780.4.1	Solyc02g032800.1.1	Solyc03g019730.4.1	Solyc01g102410.3.1	Solyc03g118710.3.1	Solyc01g110800.3.1	Solyc07g007740.1.1	Solyc01g087800.2.1	Solyc01g080940.3.1	Solyc03g044090.4.1	Solyc12g005660.2.1	Solyc07g008180.4.1				Solyc01g105660.4.1	Solyc02g088110.4.1	Solyc01g096280.2.1	Solyc06g083300.4.1	Solyc02g094150.4.1	Solyc04g007210.3.1	Solyc03g113630.3.1
Solyc01g081470.4.1	Solyc07g064030.4.1		Solyc01g101170.4.1			Solyc02g071130.4.1	Solyc02g061800.2.1	Solyc03g019780.4.1	Solyc01g102490.3.1	Solyc03g120450.4.1	Solyc01g110920.4.1	Solyc07g008060.1.1	Solyc01g087810.2.1	Solyc01g081160.4.1	Solyc03g046250.1.1	Solyc12g006695.1.1	Solyc07g063190.3.1				Solyc01g106055.1.1	Solyc02g089080.2.1	Solyc01g096320.3.1	Solyc06g083890.4.1	Solyc02g094590.3.1	Solyc04g007450.4.1	Solyc03g113770.3.1
Solyc01g087070.4.1	Solyc07g066240.3.1		Solyc01g101180.4.1			Solyc02g071930.2.1	Solyc02g062020.3.1	Solyc03g020040.3.1	Solyc01g102840.3.1	Solyc03g120470.4.1	Solyc01g111090.3.1	Solyc07g049730.3.1	Solyc01g087820.2.1	Solyc01g081480.3.1	Solyc03g051920.4.1	Solyc12g010920.2.1	Solyc07g064160.3.1				Solyc01g106900.3.1	Solyc02g089360.4.1	Solyc01g096600.4.1	Solyc07g017960.4.1	Solyc03g005000.4.1	Solyc04g012170.4.1	Solyc03g114140.3.1
Solyc01g087610.3.1	Solyc07g150149.1.1		Solyc01g101190.3.1			Solyc02g073580.1.1	Solyc02g063160.4.1	Solyc03g025200.3.1	Solyc01g103170.4.1	Solyc03g121070.3.1	Solyc01g111200.3.1	Solyc07g052350.3.1	Solyc01g087850.2.1	Solyc01g081490.3.1	Solyc03g059170.2.1	Solyc12g019550.2.1	Solyc07g066650.4.1				Solyc01g107410.3.1	Solyc02g089800.3.1	Solyc01g096630.3.1	Solyc07g040680.3.1	Solyc03g005010.4.1	Solyc04g015450.3.1	Solyc03g114640.4.1
Solyc01g087790.2.1	Solyc08g008360.2.1		Solyc01g101210.4.1			Solyc02g077110.3.1	Solyc02g064810.1.1	Solyc03g034370.1.1	Solyc01g103200.4.1	Solyc03g121240.1.1	Solyc01g111570.3.1	Solyc07g053350.4.1	Solyc01g087870.4.1	Solyc01g086890.3.1	Solyc03g083400.3.1	Solyc12g088160.3.1	Solyc08g007750.4.1				Solyc01g107430.2.1	Solyc02g091710.3.1	Solyc01g096830.3.1	Solyc07g042190.3.1	Solyc03g007420.3.1	Solyc04g039730.3.1	Solyc03g114840.3.1
Solyc01g087840.3.1	Solyc08g013860.3.1		Solyc01g102390.4.1			Solyc02g078480.3.1	Solyc02g065170.3.1	Solyc03g043930.4.1	Solyc01g104680.4.1	Solyc03g121610.3.1	Solyc01g112040.2.1	Solyc07g053950.1.1	Solyc01g088150.3.1	Solyc01g086900.4.1	Solyc03g097010.3.1	Solyc12g094510.2.1	Solyc08g007760.3.1				Solyc01g107670.2.1	Solyc02g091940.3.1	Solyc01g096850.4.1	Solyc07g052290.1.1	Solyc03g025600.3.1	Solyc04g071140.3.1	Solyc03g116970.3.1
Solyc01g087880.3.1	Solyc08g036533.1.1		Solyc01g102700.4.1			Solyc02g078900.3.1	Solyc02g065380.3.1	Solyc03g059070.4.1	Solyc01g105100.3.1	Solyc04g007380.3.1	Solyc01g112070.4.1	Solyc07g056500.4.1	Solyc01g088440.2.1	Solyc01g086970.4.1	Solyc03g097250.4.1		Solyc08g061590.4.1				Solyc01g108300.3.1	Solyc02g092150.3.1	Solyc01g096870.4.1	Solyc07g052740.3.1	Solyc03g033520.2.1	Solyc04g071470.3.1	Solyc03g117040.3.1
Solyc01g088080.3.1	Solyc08g062690.2.1		Solyc01g103470.2.1			Solyc02g079220.4.1	Solyc02g067490.3.1	Solyc03g062700.4.1	Solyc01g105230.4.1	Solyc04g008090.4.1	Solyc01g112220.4.1	Solyc07g062100.4.1	Solyc01g088480.3.1	Solyc01g087015.1.1	Solyc03g098280.4.1		Solyc08g062610.4.1				Solyc01g108416.1.1	Solyc02g093600.3.1	Solyc01g096910.3.1	Solyc07g053250.3.1	Solyc03g051770.2.1	Solyc04g071990.3.1	Solyc03g117420.4.1
Solyc01g088150.3.1	Solyc08g062810.1.1		Solyc01g103930.3.1			Solyc02g079280.3.1	Solyc02g067520.4.1	Solyc03g078640.1.1	Solyc01g105350.3.1	Solyc04g008460.4.1	Solyc02g020890.4.1	Solyc07g062500.3.1	Solyc01g089880.3.1	Solyc01g087030.3.1	Solyc03g110860.3.1		Solyc08g065160.3.1				Solyc01g108418.1.1	Solyc03g005810.4.1	Solyc01g097150.4.1	Solyc07g055320.4.1	Solyc03g061600.4.1	Solyc04g072440.4.1	Solyc03g117930.4.1
Solyc01g088480.3.1	Solyc08g076510.3.1		Solyc01g104230.4.1			Solyc02g079710.4.1	Solyc02g067700.1.1	Solyc03g078690.4.1	Solyc01g105410.4.1	Solyc04g008810.3.1	Solyc02g021440.4.1	Solyc07g063260.4.1	Solyc01g089890.3.1	Solyc01g087190.4.1	Solyc03g111410.3.1		Solyc08g066030.3.1				Solyc01g108510.3.1	Solyc03g006130.3.1	Solyc01g097460.3.1	Solyc07g061940.4.1	Solyc03g063750.3.1	Solyc04g074160.3.1	Solyc03g118290.3.1
Solyc01g088530.2.1	Solyc08g077270.4.1		Solyc01g104570.4.1			Solyc02g080040.4.1	Solyc02g067800.4.1	Solyc03g082620.4.1	Solyc01g105450.4.1	Solyc04g009200.3.1	Solyc02g032860.3.1	Solyc07g063465.1.1	Solyc01g090210.4.1	Solyc01g087260.4.1	Solyc03g112850.3.1		Solyc08g067950.3.1				Solyc01g108530.3.1	Solyc03g007230.4.1	Solyc01g097500.4.1	Solyc07g064180.4.1	Solyc03g078080.4.1	Solyc04g076020.3.1	Solyc03g118910.1.1
Solyc01g088830.2.1	Solyc08g078470.4.1		Solyc01g104970.3.1			Solyc02g080050.1.1	Solyc02g068240.4.1	Solyc03g082860.3.1	Solyc01g105650.4.1	Solyc04g011735.1.1	Solyc02g038817.1.1	Solyc07g064380.4.1	Solyc01g091030.3.1	Solyc01g087290.3.1	Solyc03g114970.3.1		Solyc08g069040.3.1				Solyc01g108890.3.1	Solyc03g007600.3.1	Solyc01g098430.3.1	Solyc07g064810.3.1	Solyc03g081260.4.1	Solyc04g077500.4.1	Solyc03g120710.2.1
Solyc01g090210.4.1	Solyc08g079080.5.1		Solyc01g105070.3.1			Solyc02g080560.1.1	Solyc02g068300.3.1	Solyc03g093400.2.1	Solyc01g106060.3.1	Solyc04g012040.3.1	Solyc02g062100.4.1	Solyc07g065120.3.1	Solyc01g091190.3.1	Solyc01g087730.4.1	Solyc03g118660.3.1		Solyc08g076230.1.1				Solyc01g109350.3.1	Solyc03g013240.4.1	Solyc01g098450.4.1	Solyc07g065510.4.1	Solyc03g083190.3.1	Solyc04g077930.4.1	Solyc04g009730.4.1
Solyc01g090240.3.1	Solyc08g079650.3.1		Solyc01g105370.4.1			Solyc02g080890.3.1	Solyc02g068390.3.1	Solyc03g095850.1.1	Solyc01g106280.3.1	Solyc04g015380.1.1	Solyc02g062380.3.1	Solyc08g006820.4.1	Solyc01g091200.4.1	Solyc01g088060.3.1	Solyc03g118840.3.1		Solyc08g081945.1.1				Solyc01g109570.4.1	Solyc03g019950.3.1	Solyc01g098920.4.1	Solyc07g150147.1.1	Solyc03g083910.5.1	Solyc04g078610.4.1	Solyc04g010190.1.1
Solyc01g090980.1.1	Solyc08g082230.3.1		Solyc01g105620.4.1			Solyc02g081440.4.1	Solyc02g069740.4.1	Solyc03g096070.3.1	Solyc01g106290.3.1	Solyc04g049090.3.1	Solyc02g063220.3.1	Solyc08g065320.3.1	Solyc01g091360.4.1	Solyc01g088600.4.1	Solyc03g119160.3.1		Solyc08g083100.3.1				Solyc01g110020.4.1	Solyc03g025850.3.1	Solyc01g098990.4.1	Solyc08g007990.3.1	Solyc03g111650.4.1	Solyc04g079970.3.1	Solyc04g014500.3.1
Solyc01g091330.4.1	Solyc08g082520.1.1		Solyc01g105630.4.1			Solyc02g082740.1.1	Solyc02g069840.3.1	Solyc03g096430.1.1	Solyc01g106320.2.1	Solyc04g050790.3.1	Solyc02g063355.1.1	Solyc08g067310.1.1	Solyc01g091590.3.1	Solyc01g088760.4.1	Solyc03g120820.4.1		Solyc08g083330.2.1				Solyc01g110340.4.1	Solyc03g032140.4.1	Solyc01g099220.3.1	Solyc08g016080.3.1	Solyc03g113340.3.1	Solyc04g080870.1.1	Solyc04g017690.3.1
Solyc01g091470.3.1	Solyc09g005260.4.1		Solyc01g106500.4.1			Solyc02g082820.3.1	Solyc02g069850.3.1	Solyc03g096820.4.1	Solyc01g106690.3.1	Solyc04g063290.3.1	Solyc02g063430.4.1	Solyc08g068730.1.1	Solyc01g091840.4.1	Solyc01g089900.4.1	Solyc03g121180.4.1		Solyc09g005340.3.1				Solyc01g110640.2.1	Solyc03g063900.1.1	Solyc01g099840.3.1	Solyc08g065940.4.1	Solyc03g114510.4.1	Solyc05g005170.4.1	Solyc04g049010.3.1
Solyc01g091590.3.1	Solyc09g008280.2.1		Solyc01g106620.2.1			Solyc02g083460.3.1	Solyc02g070690.1.1	Solyc03g098600.3.1	Solyc01g107100.3.1	Solyc04g063350.3.1	Solyc02g064680.4.1	Solyc08g077350.3.1	Solyc01g091910.4.1	Solyc01g089950.3.1	Solyc03g121480.3.1		Solyc09g010360.3.1				Solyc01g150169.1.1	Solyc03g078360.1.1	Solyc01g100190.4.1	Solyc08g066030.3.1	Solyc03g115370.3.1	Solyc05g009240.3.1	Solyc04g051800.3.1
Solyc01g091650.3.1	Solyc09g008860.4.1		Solyc01g107080.3.1			Solyc02g083640.4.1	Solyc02g071050.4.1	Solyc03g111030.3.1	Solyc01g107170.2.1	Solyc04g074100.3.1	Solyc02g064710.3.1	Solyc08g078720.3.1	Solyc01g094040.3.1	Solyc01g090160.4.1	Solyc04g007160.1.1		Solyc09g018830.2.1				Solyc02g021700.4.1	Solyc03g079960.4.1	Solyc01g100400.3.1	Solyc08g075420.4.1	Solyc03g116320.3.1	Solyc05g013440.3.1	Solyc04g053080.4.1
Solyc01g091840.4.1	Solyc09g009860.1.1		Solyc01g107590.3.1			Solyc02g083890.4.1	Solyc02g071690.2.1	Solyc03g111580.3.1	Solyc01g107190.3.1	Solyc04g076320.4.1	Solyc02g065190.3.1	Solyc08g078900.1.1	Solyc01g094160.1.1	Solyc01g090200.4.1	Solyc04g014510.3.1		Solyc09g065290.4.1				Solyc02g030170.4.1	Solyc03g082850.3.1	Solyc01g100530.3.1	Solyc08g076970.3.1	Solyc03g116820.4.1	Solyc05g013630.1.1	Solyc04g054700.3.1
Solyc01g094040.3.1	Solyc09g010660.3.1		Solyc01g107820.2.1			Solyc02g084720.3.1	Solyc02g071870.4.1	Solyc03g112100.3.1	Solyc01g107240.4.1	Solyc04g077870.3.1	Solyc02g065540.3.1	Solyc08g082250.3.1	Solyc01g094960.3.1	Solyc01g090220.4.1	Solyc04g050920.3.1		Solyc09g065920.3.1				Solyc02g031940.3.1	Solyc03g095537.1.1	Solyc01g100580.3.1	Solyc08g077450.4.1	Solyc03g116830.4.1	Solyc05g013740.3.1	Solyc04g054880.3.1
Solyc01g094200.4.1	Solyc09g014930.1.1		Solyc01g108513.1.1			Solyc02g086140.2.1	Solyc02g076660.3.1	Solyc03g112320.4.1	Solyc01g107390.4.1	Solyc04g078090.3.1	Solyc02g065610.3.1	Solyc09g008280.2.1	Solyc01g095070.4.1	Solyc01g090550.3.1	Solyc04g054260.4.1		Solyc09g074930.3.1				Solyc02g031950.3.1	Solyc03g096980.1.1	Solyc01g100780.3.1	Solyc08g079170.3.1	Solyc03g117190.1.1	Solyc05g014310.3.1	Solyc04g072890.4.1
Solyc01g094240.3.1	Solyc09g057630.3.1		Solyc01g109120.3.1			Solyc02g086270.4.1	Solyc02g077570.3.1	Solyc03g113480.1.1	Solyc01g107600.3.1	Solyc04g079710.4.1	Solyc02g067470.4.1	Solyc09g008670.3.1	Solyc01g095100.4.1	Solyc01g090710.3.1	Solyc04g057890.3.1		Solyc09g090360.3.1				Solyc02g032200.4.1	Solyc03g098320.4.1	Solyc01g102550.4.1	Solyc08g080390.3.1	Solyc03g117520.3.1	Solyc05g016380.4.1	Solyc04g076530.3.1
Solyc01g094540.4.1	Solyc09g072660.4.1		Solyc01g109140.3.1			Solyc02g086470.3.1	Solyc02g078660.4.1	Solyc03g113790.4.1	Solyc01g107740.3.1	Solyc04g080080.3.1	Solyc02g067790.4.1	Solyc09g011600.3.1	Solyc01g095620.3.1	Solyc01g090920.3.1	Solyc04g078070.4.1		Solyc09g091800.4.1				Solyc02g036460.3.1	Solyc03g111310.3.1	Solyc01g102760.3.1	Solyc08g081900.4.1	Solyc03g117970.4.1	Solyc05g050010.3.1	Solyc04g080140.4.1
Solyc01g094550.3.1	Solyc09g074970.3.1		Solyc01g109310.3.1			Solyc02g087880.3.1	Solyc02g080340.3.1	Solyc03g114690.4.1	Solyc01g107810.2.1	Solyc04g080873.1.1	Solyc02g067920.4.1	Solyc09g011670.4.1	Solyc01g095630.3.1	Solyc01g090940.3.1	Solyc04g078520.3.1		Solyc10g005180.3.1				Solyc02g062130.4.1	Solyc03g112440.1.1	Solyc01g102860.2.1	Solyc09g005750.3.1	Solyc03g118350.4.1	Solyc05g050630.4.1	Solyc05g006530.4.1
Solyc01g094870.3.1	Solyc09g074990.4.1		Solyc01g109710.3.1			Solyc02g088830.4.1	Solyc02g081700.1.1	Solyc03g114820.3.1	Solyc01g108100.3.1	Solyc04g081020.3.1	Solyc02g068400.3.1	Solyc09g014490.4.1	Solyc01g095970.3.1	Solyc01g091000.4.1	Solyc04g079780.4.1		Solyc10g005770.4.1				Solyc02g062290.2.1	Solyc03g112560.4.1	Solyc01g103340.4.1	Solyc09g008130.3.1	Solyc03g119290.3.1	Solyc05g051680.4.1	Solyc05g006760.4.1
Solyc01g095070.4.1	Solyc09g075480.3.1		Solyc01g109720.3.1			Solyc02g089640.3.1	Solyc02g082490.4.1	Solyc03g115360.3.1	Solyc01g108130.4.1	Solyc04g081550.3.1	Solyc02g068670.3.1	Solyc09g014900.3.1	Solyc01g096420.3.1	Solyc01g091160.4.1	Solyc04g080630.4.1		Solyc10g007990.3.1				Solyc02g067620.3.1	Solyc03g112570.2.1	Solyc01g103440.3.1	Solyc09g010520.3.1	Solyc03g119400.3.1	Solyc05g051990.3.1	Solyc05g006900.2.1
Solyc01g095510.3.1	Solyc09g090560.2.1		Solyc01g109910.4.1			Solyc02g089730.1.1	Solyc02g082520.3.1	Solyc03g117490.4.1	Solyc01g108240.3.1	Solyc05g005250.3.1	Solyc02g069060.4.1	Solyc09g056340.3.1	Solyc01g096430.4.1	Solyc01g091950.4.1	Solyc04g080940.4.1		Solyc10g011670.3.1				Solyc02g068310.4.1	Solyc03g112830.4.1	Solyc01g103450.3.1	Solyc09g064860.3.1	Solyc03g120310.3.1	Solyc05g053410.4.1	Solyc05g008390.3.1
Solyc01g095630.3.1	Solyc09g092640.3.1		Solyc01g110960.4.1			Solyc02g092840.1.1	Solyc02g083590.3.1	Solyc03g117600.3.1	Solyc01g108900.4.1	Solyc05g005690.1.1	Solyc02g069580.3.1	Solyc09g074300.1.1	Solyc01g096510.2.1	Solyc01g094340.3.1	Solyc04g081320.4.1		Solyc10g021280.1.1				Solyc02g068710.3.1	Solyc03g113220.3.1	Solyc01g103690.4.1	Solyc09g074460.3.1	Solyc03g121300.2.1	Solyc05g054740.3.1	Solyc05g008630.4.1
Solyc01g095860.3.1	Solyc09g097760.3.1		Solyc01g111980.3.1			Solyc02g092860.3.1	Solyc02g085020.4.1	Solyc03g118040.3.1	Solyc01g109090.2.1	Solyc05g005700.4.1	Solyc02g069720.3.1	Solyc09g089975.1.1	Solyc01g096580.3.1	Solyc01g094480.4.1	Solyc04g081440.3.1		Solyc10g038000.3.1				Solyc02g069930.1.1	Solyc03g114680.3.1	Solyc01g104790.4.1	Solyc09g075460.3.1	Solyc03g121880.4.1	Solyc05g055510.3.1	Solyc05g010400.3.1
Solyc01g095990.3.1	Solyc10g007330.1.1		Solyc01g150164.1.1			Solyc02g092950.3.1	Solyc02g085260.1.1	Solyc03g120110.3.1	Solyc01g109110.3.1	Solyc05g007980.3.1	Solyc02g070570.4.1	Solyc09g092520.3.1	Solyc01g096590.3.1	Solyc01g094690.4.1	Solyc04g081660.3.1		Solyc10g047000.2.1				Solyc02g070220.3.1	Solyc03g115530.4.1	Solyc01g105540.4.1	Solyc09g076050.4.1	Solyc03g121920.3.1	Solyc05g055790.4.1	Solyc05g011890.1.1
Solyc01g096070.3.1	Solyc10g049530.3.1		Solyc02g014830.4.1			Solyc02g093050.3.1	Solyc02g085480.4.1	Solyc04g005130.3.1	Solyc01g109560.3.1	Solyc05g008640.1.1	Solyc02g070580.1.1	Solyc09g097870.4.1	Solyc01g096670.4.1	Solyc01g095000.3.1	Solyc04g150158.1.1		Solyc10g054330.3.1				Solyc02g070230.2.1	Solyc03g115650.4.1	Solyc01g106680.4.1	Solyc09g089560.4.1	Solyc03g123490.1.1	Solyc06g005670.4.1	Solyc05g012700.3.1
Solyc01g096430.4.1	Solyc10g050160.2.1		Solyc02g024050.3.1			Solyc02g093270.4.1	Solyc02g085760.2.1	Solyc04g007550.4.1	Solyc01g110060.3.1	Solyc05g008990.3.1	Solyc02g071350.3.1	Solyc10g005310.3.1	Solyc01g096730.2.1	Solyc01g095330.2.1	Solyc05g005865.1.1		Solyc10g054840.2.1				Solyc02g070850.1.1	Solyc03g115700.3.1	Solyc01g106770.4.1	Solyc09g092070.4.1	Solyc04g005500.3.1	Solyc06g005960.4.1	Solyc05g014110.3.1
Solyc01g096540.4.1	Solyc10g051215.1.1		Solyc02g031990.1.1			Solyc02g093310.3.1	Solyc02g086840.3.1	Solyc04g008820.3.1	Solyc01g110480.4.1	Solyc05g010170.2.1	Solyc02g071990.3.1	Solyc10g007390.3.1	Solyc01g096930.3.1	Solyc01g095430.3.1	Solyc05g006030.3.1		Solyc10g079580.2.1				Solyc02g070940.1.1	Solyc03g115760.3.1	Solyc01g106810.4.1	Solyc09g092250.3.1	Solyc04g007120.4.1	Solyc06g036300.4.1	Solyc05g015310.3.1
Solyc01g096550.3.1	Solyc10g078760.2.1		Solyc02g038740.4.1			Solyc02g093580.4.1	Solyc02g088130.1.1	Solyc04g009840.4.1	Solyc01g110900.1.1	Solyc05g015480.3.1	Solyc02g072000.3.1	Solyc10g008247.1.1	Solyc01g097040.4.1	Solyc01g095680.2.1	Solyc05g006870.3.1		Solyc10g081000.1.1				Solyc02g071210.3.1	Solyc03g115940.4.1	Solyc01g106820.3.1	Solyc10g005770.4.1	Solyc04g008840.3.1	Solyc06g060310.3.1	Solyc05g015520.3.1
Solyc01g096720.4.1	Solyc10g086380.1.1		Solyc02g062700.3.1			Solyc02g093720.3.1	Solyc02g088830.4.1	Solyc04g012060.3.1	Solyc01g110907.1.1	Solyc05g044490.3.1	Solyc02g072080.1.1	Solyc10g009410.1.1	Solyc01g097240.3.1	Solyc01g095690.2.1	Solyc05g006880.1.1		Solyc10g081710.2.1				Solyc02g071320.4.1	Solyc03g116390.4.1	Solyc01g106953.1.1	Solyc10g006240.3.1	Solyc04g010290.4.1	Solyc06g064460.4.1	Solyc05g016180.3.1
Solyc01g096730.2.1	Solyc11g005140.1.1		Solyc02g063060.4.1			Solyc02g093760.4.1	Solyc02g090720.3.1	Solyc04g014570.3.1	Solyc01g111670.4.1	Solyc05g045650.4.1	Solyc02g072150.3.1	Solyc10g049970.2.1	Solyc01g097280.2.1	Solyc01g095790.4.1	Solyc05g008580.3.1		Solyc10g083710.2.1				Solyc02g071570.4.1	Solyc03g117060.4.1	Solyc01g107200.4.1	Solyc10g006770.4.1	Solyc04g014680.4.1	Solyc06g066000.3.1	Solyc05g016410.3.1
Solyc01g096800.3.1	Solyc11g007410.3.1		Solyc02g063090.3.1			Solyc02g093860.3.1	Solyc02g091510.3.1	Solyc04g015560.4.1	Solyc01g111730.3.1	Solyc05g048740.3.1	Solyc02g072190.4.1	Solyc10g079090.3.1	Solyc01g098140.4.1	Solyc01g095930.4.1	Solyc05g010650.3.1		Solyc11g006080.2.1				Solyc02g072160.4.1	Solyc03g117440.3.1	Solyc01g107320.3.1	Solyc10g008240.3.1	Solyc04g015180.3.1	Solyc06g067950.3.1	Solyc05g017990.4.1
Solyc01g097070.4.1	Solyc11g007430.3.1		Solyc02g063510.1.1			Solyc02g093950.3.1	Solyc02g091700.3.1	Solyc04g015580.3.1	Solyc01g112000.4.1	Solyc05g050870.4.1	Solyc02g072210.1.1	Solyc11g005140.1.1	Solyc01g098580.3.1	Solyc01g096080.3.1	Solyc05g013330.4.1		Solyc11g006460.3.1				Solyc02g077080.3.1	Solyc03g117670.4.1	Solyc01g107420.2.1	Solyc10g085690.2.1	Solyc04g015750.3.1	Solyc06g068230.4.1	Solyc05g032750.3.1
Solyc01g097350.4.1	Solyc11g007840.3.1		Solyc02g065090.4.1			Solyc02g094100.4.1	Solyc02g091880.4.1	Solyc04g015610.3.1	Solyc01g112020.3.1	Solyc05g051480.2.1	Solyc02g072220.1.1	Solyc11g005480.2.1	Solyc01g098760.4.1	Solyc01g096100.2.1	Solyc05g014190.4.1		Solyc11g006890.2.1				Solyc02g077600.3.1	Solyc03g119010.3.1	Solyc01g107440.2.1	Solyc11g005080.1.1	Solyc04g016240.3.1	Solyc06g071770.4.1	Solyc05g032850.3.1
Solyc01g097380.2.1	Solyc11g007940.2.1		Solyc02g065150.2.1			Solyc02g094160.1.1	Solyc02g092300.1.1	Solyc04g016440.4.1	Solyc01g112260.4.1	Solyc05g051510.4.1	Solyc02g076830.1.1	Solyc11g007430.3.1	Solyc01g098810.4.1	Solyc01g096240.4.1	Solyc05g014550.1.1		Solyc11g008790.3.1				Solyc02g077620.1.1	Solyc03g120280.1.1	Solyc01g108340.3.1	Solyc11g007170.2.1	Solyc04g025160.3.1	Solyc06g073730.2.1	Solyc05g050840.3.1
Solyc01g097430.4.1	Solyc11g010650.4.1		Solyc02g065190.3.1			Solyc03g005620.4.1	Solyc02g092770.3.1	Solyc04g016470.4.1	Solyc02g022850.1.1	Solyc05g052420.3.1	Solyc02g077060.2.1	Solyc11g010370.1.1	Solyc01g098840.3.1	Solyc01g096470.3.1	Solyc05g015940.2.1		Solyc11g010960.2.1				Solyc02g077750.4.1	Solyc03g120930.1.1	Solyc01g108412.1.1	Solyc11g012680.3.1	Solyc04g050960.3.1	Solyc06g073740.3.1	Solyc05g050930.2.1
Solyc01g097500.4.1	Solyc11g011330.2.1		Solyc02g065570.1.1			Solyc03g006210.2.1	Solyc02g092940.3.1	Solyc04g051350.3.1	Solyc02g031790.3.1	Solyc05g052840.1.1	Solyc02g077780.3.1	Solyc11g022540.3.1	Solyc01g098910.3.1	Solyc01g096480.2.1	Solyc05g018130.3.1		Solyc11g020720.1.1				Solyc02g077920.4.1	Solyc03g121500.3.1	Solyc01g108600.3.1	Solyc11g013370.3.1	Solyc04g071360.4.1	Solyc06g076270.3.1	Solyc05g052630.4.1
Solyc01g097510.4.1	Solyc11g018774.1.1		Solyc02g067560.1.1			Solyc03g007130.4.1	Solyc02g093000.3.1	Solyc04g051490.3.1	Solyc02g032850.3.1	Solyc05g052860.3.1	Solyc02g078170.3.1	Solyc11g065910.1.1	Solyc01g099520.3.1	Solyc01g096660.3.1	Solyc05g032680.4.1		Solyc11g045225.1.1				Solyc02g078490.3.1	Solyc04g005250.4.1	Solyc01g108730.2.1	Solyc11g072490.2.1	Solyc04g071420.3.1	Solyc06g082150.4.1	Solyc05g056220.3.1
Solyc01g097520.4.1	Solyc11g019960.2.1		Solyc02g067970.4.1			Solyc03g007550.4.1	Solyc02g093290.3.1	Solyc04g051510.1.1	Solyc02g038690.1.1	Solyc05g053320.1.1	Solyc02g078320.3.1	Solyc11g072860.2.1	Solyc01g099620.3.1	Solyc01g096750.1.1	Solyc05g042070.4.1		Solyc11g069190.2.1				Solyc02g078670.3.1	Solyc04g007150.3.1	Solyc01g109980.4.1	Solyc11g073120.2.1	Solyc04g072150.3.1	Solyc06g083680.3.1	Solyc06g006080.3.1
Solyc01g097600.2.1	Solyc11g065940.2.1		Solyc02g068460.1.1			Solyc03g007800.3.1	Solyc02g093700.3.1	Solyc04g054910.4.1	Solyc02g038800.1.1	Solyc05g053960.3.1	Solyc02g078480.3.1	Solyc11g073050.2.1	Solyc01g099880.4.1	Solyc01g097160.3.1	Solyc05g047610.3.1		Solyc11g069530.2.1				Solyc02g079020.4.1	Solyc04g007160.1.1	Solyc01g110120.3.1	Solyc12g005950.2.1	Solyc04g072780.4.1	Solyc06g084270.3.1	Solyc06g008610.3.1
Solyc01g097640.3.1	Solyc11g066740.2.1		Solyc02g069440.3.1			Solyc03g025380.3.1	Solyc02g093710.1.1	Solyc04g063210.3.1	Solyc02g062817.1.1	Solyc05g054210.3.1	Solyc02g078840.4.1	Solyc11g073180.2.1	Solyc01g100000.3.1	Solyc01g097630.3.1	Solyc05g052720.1.1		Solyc12g005150.2.1				Solyc02g079190.3.1	Solyc04g007410.4.1	Solyc01g110270.3.1	Solyc12g009610.2.1	Solyc04g076850.3.1	Solyc06g150130.1.1	Solyc06g036640.4.1
Solyc01g097740.3.1	Solyc11g069550.1.1		Solyc02g069770.3.1			Solyc03g025470.4.1	Solyc02g094490.4.1	Solyc04g071070.2.1	Solyc02g063350.1.1	Solyc05g054580.3.1	Solyc02g079030.3.1	Solyc11g073250.2.1	Solyc01g100010.3.1	Solyc01g097770.4.1	Solyc06g005960.4.1		Solyc12g008640.3.1				Solyc02g081330.4.1	Solyc04g007420.4.1	Solyc01g110360.3.1	Solyc12g014070.2.1	Solyc04g077030.3.1	Solyc07g005240.4.1	Solyc06g050310.3.1
Solyc01g097760.3.1	Solyc12g007170.3.1		Solyc02g070090.1.1			Solyc03g025670.3.1	Solyc03g005520.1.1	Solyc04g071660.3.1	Solyc02g064700.3.1	Solyc05g055170.3.1	Solyc02g079220.4.1	Solyc12g006970.1.1	Solyc01g100290.4.1	Solyc01g097790.3.1	Solyc06g007470.3.1		Solyc12g013890.2.1				Solyc02g081520.3.1	Solyc04g007730.3.1	Solyc01g110555.1.1	Solyc12g035130.2.1	Solyc04g077940.4.1	Solyc07g006600.1.1	Solyc06g051810.4.1
Solyc01g097840.3.1	Solyc12g011310.2.1		Solyc02g070110.1.1			Solyc03g032190.3.1	Solyc03g005700.1.1	Solyc04g071880.3.1	Solyc02g064980.1.1	Solyc05g055260.4.1	Solyc02g079230.3.1	Solyc12g056250.2.1	Solyc01g100430.3.1	Solyc01g097860.4.1	Solyc06g008220.4.1		Solyc12g014120.3.1				Solyc02g081620.3.1	Solyc04g008410.3.1	Solyc01g111280.3.1	Solyc12g055780.3.1	Solyc04g078400.3.1	Solyc07g007180.4.1	Solyc06g059800.3.1
Solyc01g097950.3.1	Solyc12g014590.3.1		Solyc02g070130.1.1			Solyc03g033390.3.1	Solyc03g005900.4.1	Solyc04g071900.4.1	Solyc02g065050.1.1	Solyc05g055490.3.1	Solyc02g079280.3.1	Solyc12g096710.2.1	Solyc01g100590.3.1	Solyc01g098040.3.1	Solyc06g009340.4.1		Solyc12g056560.2.1				Solyc02g081850.4.1	Solyc04g009030.3.1	Solyc01g111380.3.1	Solyc12g056995.2.1	Solyc04g079530.3.1	Solyc07g007300.3.1	Solyc06g065260.3.1
Solyc01g098000.3.1	Solyc12g038590.2.1		Solyc02g070280.3.1			Solyc03g033790.4.1	Solyc03g006860.3.1	Solyc04g077290.3.1	Solyc02g065430.1.1	Solyc05g150111.1.1	Solyc02g079430.4.1	Solyc12g096860.3.1	Solyc01g101050.3.1	Solyc01g098460.4.1	Solyc06g009770.1.1		Solyc12g088480.2.1				Solyc02g081860.3.1	Solyc04g009050.4.1	Solyc01g111400.4.1	Solyc12g089040.3.1	Solyc04g080380.3.1	Solyc07g009530.1.1	Solyc06g066300.1.1
Solyc01g098160.3.1	Solyc12g042340.2.1		Solyc02g070580.1.1			Solyc03g033795.1.1	Solyc03g007150.3.1	Solyc04g078190.4.1	Solyc02g065470.1.1	Solyc06g007210.3.1	Solyc02g079590.3.1		Solyc01g101170.4.1	Solyc01g098500.3.1	Solyc06g031690.4.1		Solyc12g094720.3.1				Solyc02g081880.3.1	Solyc04g009560.3.1	Solyc01g111860.4.1	Solyc12g096550.2.1	Solyc04g080580.3.1	Solyc07g017500.3.1	Solyc06g066330.3.1
Solyc01g098380.4.1	Solyc12g056790.2.1		Solyc02g070790.3.1			Solyc03g033840.4.1	Solyc03g007340.4.1	Solyc04g078250.4.1	Solyc02g065560.1.1	Solyc06g009130.3.1	Solyc02g079920.3.1		Solyc01g101180.4.1	Solyc01g098570.2.1	Solyc06g034040.1.1		Solyc12g096090.2.1				Solyc02g082140.3.1	Solyc04g009770.3.1	Solyc02g004000.1.1	Solyc12g098310.2.1	Solyc04g080770.3.1	Solyc07g017510.3.1	Solyc06g073780.4.1
Solyc01g098760.4.1	Solyc12g056860.2.1		Solyc02g071220.3.1			Solyc03g043895.1.1	Solyc03g019680.3.1	Solyc04g078910.3.1	Solyc02g067440.3.1	Solyc06g034110.3.1	Solyc02g080010.2.1		Solyc01g101190.3.1	Solyc01g098640.3.1	Solyc06g051400.3.1		Solyc12g098340.2.1				Solyc02g082340.3.1	Solyc04g012180.4.1	Solyc02g014690.1.1		Solyc04g081210.4.1	Solyc07g018000.3.1	Solyc06g074250.3.1
Solyc01g098840.3.1	Solyc12g095870.3.1		Solyc02g071430.3.1			Solyc03g078090.4.1	Solyc03g025270.3.1	Solyc04g078940.3.1	Solyc02g067605.1.1	Solyc06g035940.3.1	Solyc02g081430.3.1		Solyc01g101210.4.1	Solyc01g099020.3.1	Solyc06g051660.1.1		Solyc12g099080.3.1				Solyc02g082840.3.1	Solyc04g015680.3.1	Solyc02g014860.3.1		Solyc04g081340.3.1	Solyc07g018360.3.1	Solyc06g075250.3.1
Solyc01g098880.3.1			Solyc02g071470.4.1			Solyc03g078640.1.1	Solyc03g025870.3.1	Solyc04g080230.3.1	Solyc02g067810.1.1	Solyc06g048790.1.1	Solyc02g081560.1.1		Solyc01g102290.3.1	Solyc01g099080.4.1	Solyc06g061070.3.1		Solyc12g100060.1.1				Solyc02g083220.2.1	Solyc04g018055.1.1	Solyc02g020980.4.1		Solyc04g082460.4.1	Solyc07g041190.3.1	Solyc07g005530.4.1
Solyc01g098910.3.1			Solyc02g071780.3.1			Solyc03g082510.1.1	Solyc03g031450.3.1	Solyc04g080450.1.1	Solyc02g067930.3.1	Solyc06g050440.3.1	Solyc02g082100.4.1		Solyc01g102390.4.1	Solyc01g099130.3.1	Solyc06g062320.3.1						Solyc02g083670.4.1	Solyc04g049130.4.1	Solyc02g021220.1.1		Solyc04g150128.1.1	Solyc07g042180.4.1	Solyc07g005570.4.1
Solyc01g099650.3.1			Solyc02g071970.1.1			Solyc03g093260.3.1	Solyc03g033370.3.1	Solyc04g081160.3.1	Solyc02g068120.3.1	Solyc06g050790.3.1	Solyc02g082260.3.1		Solyc01g102400.3.1	Solyc01g099190.4.1	Solyc06g063370.3.1						Solyc02g084230.3.1	Solyc04g050270.1.1	Solyc02g021270.3.1		Solyc05g006680.4.1	Solyc07g042235.1.1	Solyc07g007410.4.1
Solyc01g099670.3.1			Solyc02g072070.4.1			Solyc03g094110.4.1	Solyc03g033710.3.1	Solyc04g082070.4.1	Solyc02g069310.3.1	Solyc06g051040.4.1	Solyc02g082350.3.1		Solyc01g102530.3.1	Solyc01g099260.3.1	Solyc06g065480.4.1						Solyc02g084420.3.1	Solyc04g051150.3.1	Solyc02g021560.4.1		Solyc05g006770.4.1	Solyc07g042330.2.1	Solyc07g007420.3.1
Solyc01g099880.4.1			Solyc02g072080.1.1			Solyc03g096870.3.1	Solyc03g034180.3.1	Solyc04g082580.3.1	Solyc02g070040.1.1	Solyc06g053610.3.1	Solyc02g082890.1.1		Solyc01g102700.4.1	Solyc01g099590.4.1	Solyc06g068010.3.1						Solyc02g084590.4.1	Solyc04g051850.3.1	Solyc02g021640.3.1		Solyc05g006920.4.1	Solyc07g042500.4.1	Solyc07g009130.4.1
Solyc01g099890.3.1			Solyc02g077090.4.1			Solyc03g096890.3.1	Solyc03g043640.3.1	Solyc05g005990.3.1	Solyc02g071620.3.1	Solyc06g060010.4.1	Solyc02g083420.3.1		Solyc01g103030.3.1	Solyc01g099660.4.1	Solyc06g068030.3.1						Solyc02g084640.4.1	Solyc04g056580.3.1	Solyc02g032450.3.1		Solyc05g007070.2.1	Solyc07g045140.4.1	Solyc07g017490.3.1
Solyc01g100010.3.1			Solyc02g077290.2.1			Solyc03g098730.1.1	Solyc03g044460.1.1	Solyc05g006050.3.1	Solyc02g071980.3.1	Solyc06g060080.2.1	Solyc02g083820.1.1		Solyc01g103470.2.1	Solyc01g099690.3.1	Solyc06g069640.3.1						Solyc02g085250.4.1	Solyc04g063380.3.1	Solyc02g036350.3.1		Solyc05g008230.3.1	Solyc07g047950.1.1	Solyc07g017610.3.1
Solyc01g100380.4.1			Solyc02g077370.1.1			Solyc03g112030.3.1	Solyc03g044850.1.1	Solyc05g007050.4.1	Solyc02g072130.3.1	Solyc06g060100.3.1	Solyc02g083960.4.1		Solyc01g103510.4.1	Solyc01g099770.3.1	Solyc06g071410.3.1						Solyc02g085470.3.1	Solyc04g071160.3.1	Solyc02g038805.1.1		Solyc05g008350.3.1	Solyc07g062910.3.1	Solyc07g020960.3.1
Solyc01g100430.3.1			Solyc02g077470.4.1			Solyc03g112100.3.1	Solyc03g063680.3.1	Solyc05g007640.3.1	Solyc02g076770.1.1	Solyc06g060740.3.1	Solyc02g085140.4.1		Solyc01g103580.3.1	Solyc01g100160.3.1	Solyc06g071470.4.1						Solyc02g085640.4.1	Solyc04g071340.5.1	Solyc02g044030.1.1		Solyc05g009700.4.1	Solyc07g064330.3.1	Solyc07g022910.3.1
Solyc01g102370.4.1			Solyc02g077850.3.1			Solyc03g113090.3.1	Solyc03g071850.1.1	Solyc05g007830.3.1	Solyc02g077040.4.1	Solyc06g062490.3.1	Solyc02g085730.3.1		Solyc01g103650.3.1	Solyc01g100350.3.1	Solyc06g071780.4.1						Solyc02g086360.3.1	Solyc04g072460.3.1	Solyc02g061820.4.1		Solyc05g012140.3.1	Solyc07g066050.4.1	Solyc07g026620.4.1
Solyc01g102400.3.1			Solyc02g078180.3.1			Solyc03g113490.3.1	Solyc03g078630.3.1	Solyc05g008260.3.1	Solyc02g077110.3.1	Solyc06g062580.3.1	Solyc02g085830.4.1		Solyc01g103670.4.1	Solyc01g100510.4.1	Solyc06g084000.4.1						Solyc02g086458.1.1	Solyc04g074800.3.1	Solyc02g062340.3.1		Solyc05g013320.1.1	Solyc08g005560.3.1	Solyc07g038100.3.1
Solyc01g102500.3.1			Solyc02g078530.3.1			Solyc03g114690.4.1	Solyc03g080100.4.1	Solyc05g008540.3.1	Solyc02g077240.4.1	Solyc06g065010.4.1	Solyc02g086210.4.1		Solyc01g103930.3.1	Solyc01g100530.3.1	Solyc06g150130.1.1						Solyc02g086660.4.1	Solyc04g076940.3.1	Solyc02g064740.3.1		Solyc05g013510.4.1	Solyc08g014130.3.1	Solyc07g043160.1.1
Solyc01g102530.3.1			Solyc02g078650.4.1			Solyc03g114820.3.1	Solyc03g081330.1.1	Solyc05g009090.3.1	Solyc02g077790.1.1	Solyc06g065190.1.1	Solyc02g086300.4.1		Solyc01g104370.4.1	Solyc01g100640.4.1	Solyc07g006630.4.1						Solyc02g086870.4.1	Solyc04g077780.3.1	Solyc02g064800.3.1		Solyc05g013720.3.1	Solyc08g022030.3.1	Solyc07g044760.3.1
Solyc01g102910.4.1			Solyc02g078870.1.1			Solyc03g114860.4.1	Solyc03g082450.3.1	Solyc05g009390.3.1	Solyc02g078150.4.1	Solyc06g065310.3.1	Solyc02g087210.3.1		Solyc01g104970.3.1	Solyc01g100650.3.1	Solyc07g032670.3.1						Solyc02g086930.4.1	Solyc04g077850.3.1	Solyc02g065070.3.1		Solyc05g014030.3.1	Solyc08g062507.1.1	Solyc07g045070.3.1
Solyc01g103390.3.1			Solyc02g079150.2.1			Solyc03g114890.4.1	Solyc03g083020.3.1	Solyc05g009410.3.1	Solyc02g078620.1.1	Solyc06g065590.4.1	Solyc02g087260.1.1		Solyc01g105060.3.1	Solyc01g100770.2.1	Solyc07g039310.1.1						Solyc02g087760.3.1	Solyc04g078060.1.1	Solyc02g065360.4.1		Solyc05g015610.3.1	Solyc08g066120.4.1	Solyc07g053010.3.1
Solyc01g103500.4.1			Solyc02g079170.3.1			Solyc03g115040.4.1	Solyc03g095230.2.1	Solyc05g010260.4.1	Solyc02g079180.1.1	Solyc06g065850.3.1	Solyc02g087450.3.1		Solyc01g105070.3.1	Solyc01g100970.3.1	Solyc07g042235.1.1						Solyc02g088190.4.1	Solyc04g078195.1.1	Solyc02g067040.3.1		Solyc05g042120.4.1	Solyc08g067730.2.1	Solyc07g053610.3.1
Solyc01g103510.4.1			Solyc02g079415.1.1			Solyc03g115050.3.1	Solyc03g095470.3.1	Solyc05g012260.3.1	Solyc02g079550.3.1	Solyc06g069010.3.1	Solyc02g087530.2.1		Solyc01g105280.3.1	Solyc01g101240.4.1	Solyc07g045340.4.1						Solyc02g088480.3.1	Solyc04g078320.4.1	Solyc02g067200.4.1		Solyc05g052030.1.1	Solyc08g069231.1.1	Solyc07g056020.3.1
Solyc01g103670.4.1			Solyc02g079440.3.1			Solyc03g115660.3.1	Solyc03g095510.3.1	Solyc05g012310.4.1	Solyc02g079760.3.1	Solyc06g069580.3.1	Solyc02g087950.3.1		Solyc01g105370.4.1	Solyc01g102300.3.1	Solyc07g052880.4.1						Solyc02g088490.3.1	Solyc04g079570.1.1	Solyc02g068050.4.1		Solyc05g052160.4.1	Solyc08g077690.3.1	Solyc07g062860.3.1
Solyc01g103760.3.1			Solyc02g079500.4.1			Solyc03g116700.4.1	Solyc03g096670.3.1	Solyc05g012480.4.1	Solyc02g079990.3.1	Solyc06g069890.4.1	Solyc02g088740.1.1		Solyc01g105620.4.1	Solyc01g102310.3.1	Solyc07g063870.3.1						Solyc02g089120.4.1	Solyc04g079940.3.1	Solyc02g068270.4.1		Solyc05g052350.3.1	Solyc08g081890.4.1	Solyc07g063420.3.1
Solyc01g103940.3.1			Solyc02g079530.4.1			Solyc03g118190.4.1	Solyc03g098100.4.1	Solyc05g012680.3.1	Solyc02g081040.4.1	Solyc06g071870.3.1	Solyc02g088800.2.1		Solyc01g105630.4.1	Solyc01g102350.3.1	Solyc07g064210.2.1						Solyc02g089690.3.1	Solyc04g080540.2.1	Solyc02g068280.4.1		Solyc05g053710.4.1	Solyc09g007850.3.1	Solyc07g066040.1.1
Solyc01g103960.3.1			Solyc02g079540.2.1			Solyc03g119220.3.1	Solyc03g111230.4.1	Solyc05g014540.3.1	Solyc02g081360.4.1	Solyc06g071880.4.1	Solyc02g089110.3.1		Solyc01g106390.3.1	Solyc01g102670.3.1	Solyc07g066370.3.1						Solyc02g089780.3.1	Solyc04g080700.4.1	Solyc02g068990.3.1		Solyc05g054240.3.1	Solyc09g009820.4.1	Solyc08g005970.3.1
Solyc01g104370.4.1			Solyc02g079570.4.1			Solyc03g119490.4.1	Solyc03g111610.3.1	Solyc05g015330.1.1	Solyc02g081390.3.1	Solyc06g072120.3.1	Solyc02g089290.3.1		Solyc01g106605.1.1	Solyc01g103110.3.1	Solyc08g016804.1.1						Solyc02g089940.4.1	Solyc04g080710.4.1	Solyc02g069020.3.1		Solyc05g056370.4.1	Solyc09g010830.4.1	Solyc08g008000.2.1
Solyc01g105280.3.1			Solyc02g080010.2.1			Solyc03g119660.2.1	Solyc03g111620.1.1	Solyc05g025985.1.1	Solyc02g081440.4.1	Solyc06g072600.3.1	Solyc02g089320.3.1		Solyc01g107080.3.1	Solyc01g103410.3.1	Solyc08g023645.1.1						Solyc02g090200.3.1	Solyc04g081460.2.1	Solyc02g069220.2.1		Solyc06g008490.3.1	Solyc09g011710.4.1	Solyc08g041780.3.1
Solyc01g105300.4.1			Solyc02g080070.3.1			Solyc03g119940.3.1	Solyc03g111940.2.1	Solyc05g046330.4.1	Solyc02g081450.2.1	Solyc06g072650.1.1	Solyc02g089760.3.1		Solyc01g107180.3.1	Solyc01g103540.3.1	Solyc08g061490.3.1						Solyc02g091460.3.1	Solyc04g081930.3.1	Solyc02g069450.3.1		Solyc06g008740.3.1	Solyc09g018070.1.1	Solyc08g042050.3.1
Solyc01g105450.4.1			Solyc02g080080.3.1			Solyc03g120110.3.1	Solyc03g112410.2.1	Solyc05g052460.3.1	Solyc02g081540.2.1	Solyc06g073300.1.1	Solyc02g089920.1.1		Solyc01g107250.3.1	Solyc01g103850.4.1	Solyc08g062210.3.1						Solyc02g092610.3.1	Solyc04g082880.4.1	Solyc02g069460.3.1		Solyc06g009120.3.1	Solyc09g065550.4.1	Solyc08g067210.3.1
Solyc01g106130.1.1			Solyc02g080290.3.1			Solyc03g120810.4.1	Solyc03g112910.3.1	Solyc05g052680.1.1	Solyc02g081830.4.1	Solyc06g073310.3.1	Solyc02g089990.1.1		Solyc01g107780.4.1	Solyc01g103920.3.1	Solyc08g068150.4.1						Solyc02g092620.3.1	Solyc04g082940.3.1	Solyc02g070260.4.1		Solyc06g009790.4.1	Solyc09g074510.3.1	Solyc08g067240.4.1
Solyc01g106140.2.1			Solyc02g080620.3.1			Solyc03g120950.3.1	Solyc03g113540.3.1	Solyc05g054490.3.1	Solyc02g082430.4.1	Solyc06g074430.4.1	Solyc02g090110.3.1		Solyc01g107860.3.1	Solyc01g104030.3.1	Solyc08g074480.1.1						Solyc02g092920.4.1	Solyc05g006780.3.1	Solyc02g070810.4.1		Solyc06g051930.3.1	Solyc09g083150.4.1	Solyc08g074390.3.1
Solyc01g106280.3.1			Solyc02g080640.4.1			Solyc03g121080.3.1	Solyc03g113970.4.1	Solyc06g005250.3.1	Solyc02g082440.2.1	Solyc06g075180.1.1	Solyc02g090400.4.1		Solyc01g108200.3.1	Solyc01g104060.3.1	Solyc08g074750.2.1						Solyc02g093080.3.1	Solyc05g006820.4.1	Solyc02g070880.1.1		Solyc06g060130.4.1	Solyc09g083230.1.1	Solyc08g074560.3.1
Solyc01g106510.2.1			Solyc02g081070.4.1			Solyc03g121190.4.1	Solyc03g114340.3.1	Solyc06g005300.4.1	Solyc02g082910.4.1	Solyc06g076260.3.1	Solyc02g090990.1.1		Solyc01g108440.2.1	Solyc01g104270.4.1	Solyc08g080470.3.1						Solyc02g093320.4.1	Solyc05g009720.3.1	Solyc02g071090.3.1		Solyc06g060800.4.1	Solyc09g089585.1.1	Solyc08g075840.3.1
Solyc01g106605.1.1			Solyc02g081450.2.1			Solyc03g122340.3.1	Solyc03g114750.3.1	Solyc06g005560.4.1	Solyc02g083370.1.1	Solyc06g083180.4.1	Solyc02g091193.1.1		Solyc01g108490.3.1	Solyc01g104660.3.1	Solyc08g080490.3.1						Solyc02g093590.3.1	Solyc05g009870.4.1	Solyc02g071100.3.1		Solyc06g063420.4.1	Solyc09g090120.3.1	Solyc08g078230.4.1
Solyc01g106890.2.1			Solyc02g081690.1.1			Solyc03g123620.4.1	Solyc03g116900.3.1	Solyc06g005940.3.1	Solyc02g083740.2.1	Solyc06g083340.3.1	Solyc02g091250.1.1		Solyc01g109120.3.1	Solyc01g104850.3.1	Solyc09g008230.3.1						Solyc02g094120.3.1	Solyc05g012580.1.1	Solyc02g071270.3.1		Solyc06g065020.3.1	Solyc09g097880.4.1	Solyc08g079750.3.1
Solyc01g107090.2.1			Solyc02g081810.4.1			Solyc03g123630.4.1	Solyc03g116990.1.1	Solyc06g008510.3.1	Solyc02g083840.1.1	Solyc06g083440.3.1	Solyc02g091380.1.1		Solyc01g109140.3.1	Solyc01g104910.3.1	Solyc09g009210.4.1						Solyc02g094130.3.1	Solyc05g024410.4.1	Solyc02g071580.4.1		Solyc06g065040.4.1	Solyc09g097910.4.1	Solyc08g081990.3.1
Solyc01g107250.3.1			Solyc02g082180.3.1			Solyc04g007690.3.1	Solyc03g118090.3.1	Solyc06g009330.3.1	Solyc02g084280.3.1	Solyc06g084230.3.1	Solyc02g091990.3.1		Solyc01g109250.2.1	Solyc01g105090.3.1	Solyc09g011110.1.1						Solyc02g150107.1.1	Solyc05g041200.4.1	Solyc02g072230.3.1		Solyc06g065940.4.1	Solyc10g005050.3.1	Solyc08g082010.3.1
Solyc01g107450.4.1			Solyc02g082450.3.1			Solyc04g008820.3.1	Solyc03g119360.3.1	Solyc06g011450.3.1	Solyc02g084410.3.1	Solyc07g006150.3.1	Solyc02g092760.3.1		Solyc01g109460.3.1	Solyc01g105140.3.1	Solyc09g011470.3.1						Solyc02g150143.1.1	Solyc05g042070.4.1	Solyc02g076840.3.1		Solyc06g068210.3.1	Solyc10g006230.3.1	Solyc08g082180.3.1
Solyc01g107700.4.1			Solyc02g082550.3.1			Solyc04g008830.1.1	Solyc03g120410.3.1	Solyc06g018100.4.1	Solyc02g084610.1.1	Solyc07g006420.1.1	Solyc02g092790.3.1		Solyc01g109650.3.1	Solyc01g105340.4.1	Solyc09g018010.3.1						Solyc03g005350.3.1	Solyc05g047420.4.1	Solyc02g077440.3.1		Solyc06g068870.3.1	Solyc10g007040.3.1	Solyc09g005760.3.1
Solyc01g107980.3.1			Solyc02g082880.2.1			Solyc04g009860.4.1	Solyc03g120620.3.1	Solyc06g050837.1.1	Solyc02g084710.3.1	Solyc07g006790.3.1	Solyc02g093510.3.1		Solyc01g109710.3.1	Solyc01g105660.4.1	Solyc09g020110.3.1						Solyc03g005380.3.1	Solyc05g052950.4.1	Solyc02g078260.3.1		Solyc06g069450.4.1	Solyc10g009080.4.1	Solyc09g007700.3.1
Solyc01g108490.3.1			Solyc02g082900.3.1			Solyc04g011350.3.1	Solyc03g120780.3.1	Solyc06g060290.4.1	Solyc02g084890.3.1	Solyc07g008370.4.1	Solyc02g093520.3.1		Solyc01g109720.3.1	Solyc01g105700.3.1	Solyc09g025210.3.1						Solyc03g005430.4.1	Solyc05g054090.3.1	Solyc02g078270.3.1		Solyc06g071370.1.1	Solyc10g012240.3.1	Solyc09g010180.3.1
Solyc01g108570.3.1			Solyc02g082920.4.1			Solyc04g012060.3.1	Solyc03g123500.4.1	Solyc06g060920.3.1	Solyc02g085630.3.1	Solyc07g008440.3.1	Solyc02g093690.3.1		Solyc01g110130.3.1	Solyc01g105720.2.1	Solyc09g064730.3.1						Solyc03g005450.3.1	Solyc05g054350.3.1	Solyc02g078550.3.1		Solyc06g071500.3.1	Solyc10g018300.3.1	Solyc09g010300.3.1
Solyc01g108580.3.1			Solyc02g082930.3.1			Solyc04g014850.3.1	Solyc03g150151.1.1	Solyc06g061180.2.1	Solyc02g085880.3.1	Solyc07g008520.3.1	Solyc03g005500.1.1		Solyc01g110290.3.1	Solyc01g106010.3.1	Solyc09g065300.4.1						Solyc03g005750.3.1	Solyc05g054920.4.1	Solyc02g078570.3.1		Solyc06g071860.3.1	Solyc10g079610.2.1	Solyc09g011030.3.1
Solyc01g109050.2.1			Solyc02g082950.3.1			Solyc04g015610.3.1	Solyc04g008260.3.1	Solyc06g062760.3.1	Solyc02g085910.4.1	Solyc07g008560.3.1	Solyc03g005910.3.1		Solyc01g110310.3.1	Solyc01g106190.4.1	Solyc09g072560.4.1						Solyc03g006350.3.1	Solyc05g055870.3.1	Solyc02g078950.4.1		Solyc06g072050.4.1	Solyc10g080420.3.1	Solyc09g014450.4.1
Solyc01g109220.4.1			Solyc02g083360.1.1			Solyc04g015820.1.1	Solyc04g008450.4.1	Solyc06g062840.4.1	Solyc02g086530.4.1	Solyc07g008660.3.1	Solyc03g006510.4.1		Solyc01g110540.3.1	Solyc01g106820.3.1	Solyc09g072900.4.1						Solyc03g006420.4.1	Solyc06g007510.3.1	Solyc02g079640.3.1		Solyc06g073720.3.1	Solyc10g081650.2.1	Solyc09g018490.4.1
Solyc01g109250.2.1			Solyc02g083390.4.1			Solyc04g016000.3.1	Solyc04g008650.4.1	Solyc06g064430.1.1	Solyc02g086810.1.1	Solyc07g009330.4.1	Solyc03g006610.3.1		Solyc01g111620.3.1	Solyc01g106940.4.1	Solyc09g082340.2.1						Solyc03g006970.1.1	Solyc06g008760.1.1	Solyc02g081650.3.1		Solyc06g074090.3.1	Solyc10g081710.2.1	Solyc09g018830.2.1
Solyc01g109400.3.1			Solyc02g083470.3.1			Solyc04g016470.4.1	Solyc04g008770.3.1	Solyc06g065650.3.1	Solyc02g087300.1.1	Solyc07g009443.1.1	Solyc03g007040.4.1		Solyc01g111980.3.1	Solyc01g107360.4.1	Solyc09g082550.3.1						Solyc03g007070.3.1	Solyc06g036720.4.1	Solyc02g081960.3.1		Solyc06g074120.3.1	Solyc10g083370.1.1	Solyc09g031750.4.1
Solyc01g109650.3.1			Solyc02g083880.3.1			Solyc04g040130.1.1	Solyc04g009310.4.1	Solyc06g065820.3.1	Solyc02g087460.1.1	Solyc07g016200.3.1	Solyc03g007210.3.1		Solyc01g150146.1.1	Solyc01g107380.3.1	Solyc09g089585.1.1						Solyc03g007510.4.1	Solyc06g051730.4.1	Solyc02g082220.3.1		Solyc06g074200.4.1	Solyc10g083880.2.1	Solyc09g056160.4.1
Solyc01g109760.3.1			Solyc02g084570.4.1			Solyc04g048900.3.1	Solyc04g009500.4.1	Solyc06g066730.3.1	Solyc02g087480.4.1	Solyc07g032260.3.1	Solyc03g007790.3.1		Solyc01g150164.1.1	Solyc01g107890.3.1	Solyc09g090150.4.1						Solyc03g019940.4.1	Solyc06g053840.3.1	Solyc02g082460.3.1		Solyc06g074800.1.1	Solyc10g084650.3.1	Solyc09g064590.4.1
Solyc01g110290.3.1			Solyc02g085005.1.1			Solyc04g051350.3.1	Solyc04g009700.3.1	Solyc06g067890.3.1	Solyc02g087540.3.1	Solyc07g040740.3.1	Solyc03g025380.3.1		Solyc01g150176.1.1	Solyc01g108300.3.1	Solyc09g090410.3.1						Solyc03g025290.3.1	Solyc06g054220.2.1	Solyc02g082470.4.1		Solyc06g075150.3.1	Solyc10g085460.3.1	Solyc09g065760.4.1
Solyc01g110540.3.1			Solyc02g085010.1.1			Solyc04g063210.3.1	Solyc04g009780.1.1	Solyc06g068570.4.1	Solyc02g087710.3.1	Solyc07g040880.4.1	Solyc03g025720.3.1		Solyc02g014030.3.1	Solyc01g108418.1.1	Solyc09g092235.1.1						Solyc03g025360.3.1	Solyc06g054620.4.1	Solyc02g082760.3.1		Solyc06g075340.4.1	Solyc10g086580.2.1	Solyc09g074330.3.1
Solyc01g111170.3.1			Solyc02g086210.4.1			Solyc04g071070.2.1	Solyc04g011770.2.1	Solyc06g069530.3.1	Solyc02g088180.3.1	Solyc07g042220.2.1	Solyc03g031980.4.1		Solyc02g014090.3.1	Solyc01g108910.4.1	Solyc10g005030.4.1						Solyc03g025440.3.1	Solyc06g059740.4.1	Solyc02g083120.3.1		Solyc06g082390.4.1	Solyc11g005020.3.1	Solyc09g074840.4.1
Solyc01g111450.3.1			Solyc02g086590.3.1			Solyc04g071083.1.1	Solyc04g014670.3.1	Solyc06g071690.3.1	Solyc02g088240.4.1	Solyc07g042570.3.1	Solyc03g032150.3.1		Solyc02g031990.1.1	Solyc01g108930.3.1	Solyc10g009030.4.1						Solyc03g025990.1.1	Solyc06g061120.4.1	Solyc02g083900.3.1		Solyc06g082510.3.1	Solyc11g006080.2.1	Solyc09g076040.3.1
Solyc01g111520.3.1			Solyc02g086770.3.1			Solyc04g071660.3.1	Solyc04g016420.3.1	Solyc06g073155.1.1	Solyc02g088380.4.1	Solyc07g043550.3.1	Solyc03g033500.4.1		Solyc02g032930.3.1	Solyc01g109040.4.1	Solyc10g009040.4.1						Solyc03g026070.4.1	Solyc06g062510.3.1	Solyc02g084000.3.1		Solyc06g083220.3.1	Solyc11g006370.2.1	Solyc09g082970.3.1
Solyc01g111640.3.1			Solyc02g086840.3.1			Solyc04g072000.4.1	Solyc04g016460.3.1	Solyc06g073210.4.1	Solyc02g089200.4.1	Solyc07g045000.4.1	Solyc03g034020.4.1		Solyc02g032950.3.1	Solyc01g109180.4.1	Solyc10g009080.4.1						Solyc03g031820.4.1	Solyc06g063370.3.1	Solyc02g084450.4.1		Solyc07g007210.3.1	Solyc11g007070.2.1	Solyc09g090910.3.1
Solyc01g112220.4.1			Solyc02g087070.4.1			Solyc04g072020.3.1	Solyc04g017740.1.1	Solyc06g073410.3.1	Solyc02g089350.3.1	Solyc07g045030.4.1	Solyc03g043890.3.1		Solyc02g036480.1.1	Solyc01g109300.3.1	Solyc10g024410.2.1						Solyc03g043750.3.1	Solyc06g064840.4.1	Solyc02g084820.3.1		Solyc07g007680.4.1	Solyc11g008120.3.1	Solyc10g006090.4.1
Solyc01g150146.1.1			Solyc02g087450.3.1			Solyc04g072850.4.1	Solyc04g051620.3.1	Solyc06g073510.3.1	Solyc02g089750.4.1	Solyc07g052430.3.1	Solyc03g043895.1.1		Solyc02g061770.4.1	Solyc01g109630.4.1	Solyc10g044680.2.1						Solyc03g043950.4.1	Solyc06g064880.3.1	Solyc02g085790.3.1		Solyc07g007930.3.1	Solyc11g011260.1.1	Solyc10g008230.3.1
Solyc02g005350.3.1			Solyc02g087980.3.1			Solyc04g074390.3.1	Solyc04g054686.1.1	Solyc06g075490.1.1	Solyc02g089850.3.1	Solyc07g053430.4.1	Solyc03g044000.1.1		Solyc02g062030.1.1	Solyc01g109970.3.1	Solyc10g047030.3.1						Solyc03g044470.4.1	Solyc06g066760.3.1	Solyc02g085810.3.1		Solyc07g017675.1.1	Solyc11g030553.1.1	Solyc10g018520.1.1
Solyc02g014310.4.1			Solyc02g088090.1.1			Solyc04g074410.2.1	Solyc04g054930.3.1	Solyc06g076660.3.1	Solyc02g090120.1.1	Solyc07g053600.3.1	Solyc03g044210.4.1		Solyc02g062550.3.1	Solyc01g110020.4.1	Solyc10g076860.2.1						Solyc03g044910.1.1	Solyc06g068160.3.1	Solyc02g086130.4.1		Solyc07g018070.4.1	Solyc11g065490.2.1	Solyc10g047800.1.1
Solyc02g031770.4.1			Solyc02g088460.4.1			Solyc04g074480.3.1	Solyc04g056610.3.1	Solyc06g082290.4.1	Solyc02g090310.1.1	Solyc07g053920.3.1	Solyc03g051970.3.1		Solyc02g062670.3.1	Solyc01g110360.3.1	Solyc10g078420.2.1						Solyc03g062660.4.1	Solyc06g068540.3.1	Solyc02g086600.3.1		Solyc07g021550.3.1	Solyc11g067260.3.1	Solyc10g075030.3.1
Solyc02g032020.3.1			Solyc02g088800.2.1			Solyc04g075000.1.1	Solyc04g070990.4.1	Solyc06g083170.3.1	Solyc02g090560.3.1	Solyc07g055080.3.1	Solyc03g063650.1.1		Solyc02g062910.3.1	Solyc01g110470.3.1	Solyc10g078630.2.1						Solyc03g062940.3.1	Solyc06g071470.4.1	Solyc02g086730.3.1		Solyc07g039420.1.1	Solyc11g068880.2.1	Solyc10g078300.2.1
Solyc02g032860.3.1			Solyc02g089060.3.1			Solyc04g076100.4.1	Solyc04g071550.2.1	Solyc07g005020.3.1	Solyc02g090620.3.1	Solyc07g055560.4.1	Solyc03g078505.1.1		Solyc02g063000.4.1	Solyc01g110640.2.1	Solyc10g079870.3.1						Solyc03g070430.1.1	Solyc06g073150.3.1	Solyc02g086860.4.1		Solyc07g040940.3.1	Solyc11g069530.2.1	Solyc10g079190.3.1
Solyc02g038750.3.1			Solyc02g089900.1.1			Solyc04g076140.3.1	Solyc04g072570.3.1	Solyc07g005600.4.1	Solyc02g090770.1.1	Solyc07g056170.4.1	Solyc03g079900.3.1		Solyc02g063520.3.1	Solyc01g110680.4.1	Solyc10g080320.3.1						Solyc03g078100.3.1	Solyc06g073950.3.1	Solyc02g086960.2.1		Solyc07g041550.2.1	Solyc11g069990.2.1	Solyc10g079250.2.1
Solyc02g038800.1.1			Solyc02g090110.3.1			Solyc04g076310.4.1	Solyc04g072660.4.1	Solyc07g007030.1.1	Solyc02g090820.3.1	Solyc07g062170.3.1	Solyc03g080050.3.1		Solyc02g064830.4.1	Solyc01g111060.4.1	Solyc10g083380.2.1						Solyc03g080010.3.1	Solyc06g074620.3.1	Solyc02g086980.3.1		Solyc07g043170.4.1	Solyc11g071430.1.1	Solyc10g083380.2.1
Solyc02g038806.1.1			Solyc02g090350.4.1			Solyc04g076780.4.1	Solyc04g073960.3.1	Solyc07g007160.3.1	Solyc02g090870.1.1	Solyc07g063520.3.1	Solyc03g082375.1.1		Solyc02g065090.4.1	Solyc01g111110.3.1	Solyc10g084260.3.1						Solyc03g082610.1.1	Solyc06g074720.4.1	Solyc02g087010.2.1		Solyc07g047960.3.1	Solyc12g005110.2.1	Solyc11g009050.3.1
Solyc02g038817.1.1			Solyc02g090490.3.1			Solyc04g077540.4.1	Solyc04g074900.3.1	Solyc07g007380.4.1	Solyc02g090910.3.1	Solyc07g063890.2.1	Solyc03g082600.4.1		Solyc02g065150.2.1	Solyc01g111260.2.1	Solyc10g085215.1.1						Solyc03g083100.3.1	Solyc06g083210.3.1	Solyc02g087200.2.1		Solyc07g051850.3.1	Solyc12g008460.2.1	Solyc11g009080.2.1
Solyc02g061760.4.1			Solyc02g091020.3.1			Solyc04g078190.4.1	Solyc04g076440.1.1	Solyc07g007920.3.1	Solyc02g090930.3.1	Solyc07g064800.3.1	Solyc03g083460.3.1		Solyc02g065550.4.1	Solyc01g111270.3.1	Solyc10g086520.2.1						Solyc03g083200.4.1	Solyc06g084000.4.1	Solyc02g087290.3.1		Solyc07g054090.3.1	Solyc12g015710.2.1	Solyc11g010310.2.1
Solyc02g061770.4.1			Solyc02g091070.3.1			Solyc04g078550.3.1	Solyc04g076880.3.1	Solyc07g008630.1.1	Solyc02g091000.4.1	Solyc07g066380.4.1	Solyc03g083970.3.1		Solyc02g065580.3.1	Solyc01g111740.3.1	Solyc11g005190.3.1						Solyc03g093880.3.1	Solyc07g007400.3.1	Solyc02g088000.3.1		Solyc07g055200.4.1	Solyc12g044880.2.1	Solyc11g012850.2.1
Solyc02g062020.3.1			Solyc02g091220.1.1			Solyc04g078940.3.1	Solyc04g077250.4.1	Solyc07g009060.4.1	Solyc02g091180.1.1	Solyc07g066570.4.1	Solyc03g093080.3.1		Solyc02g065590.3.1	Solyc01g111840.3.1	Solyc11g011160.1.1						Solyc03g096840.4.1	Solyc07g009490.3.1	Solyc02g088300.3.1		Solyc07g055930.3.1	Solyc12g062480.3.1	Solyc11g013310.2.1
Solyc02g062100.4.1			Solyc02g091650.4.1			Solyc04g079820.3.1	Solyc04g077470.3.1	Solyc07g009070.4.1	Solyc02g091500.1.1	Solyc07g066580.3.1	Solyc03g093110.3.1		Solyc02g067080.4.1	Solyc01g111910.3.1	Solyc11g012900.3.1						Solyc03g096990.4.1	Solyc07g014650.3.1	Solyc02g088550.4.1		Solyc07g062150.3.1	Solyc12g088830.3.1	Solyc11g013750.3.1
Solyc02g062230.1.1			Solyc02g092120.3.1			Solyc04g081870.4.1	Solyc04g079240.3.1	Solyc07g017520.4.1	Solyc02g091520.3.1	Solyc07g150104.1.1	Solyc03g093520.3.1		Solyc02g067460.3.1	Solyc01g112060.4.1	Solyc11g012940.2.1						Solyc03g097650.3.1	Solyc07g042400.2.1	Solyc02g089260.4.1		Solyc07g063120.4.1	Solyc12g098660.3.1	Solyc11g018580.2.1
Solyc02g062240.3.1			Solyc02g092210.1.1			Solyc04g082030.1.1	Solyc04g079720.4.1	Solyc07g032250.4.1	Solyc02g091730.3.1	Solyc08g005090.2.1	Solyc03g093970.3.1		Solyc02g067530.4.1	Solyc01g112260.4.1	Solyc11g017140.3.1						Solyc03g097740.1.1	Solyc07g042830.4.1	Solyc02g089330.3.1		Solyc07g065010.4.1	Solyc12g098700.1.1	Solyc11g020670.1.1
Solyc02g062300.3.1			Solyc02g092580.3.1			Solyc04g082140.3.1	Solyc04g079750.4.1	Solyc07g043560.4.1	Solyc02g092130.2.1	Solyc08g005100.3.1	Solyc03g094020.3.1		Solyc02g067600.1.1	Solyc01g112290.4.1	Solyc11g062060.3.1						Solyc03g097760.2.1	Solyc07g045380.3.1	Solyc02g089340.4.1		Solyc07g065220.3.1	Solyc12g099930.2.1	Solyc11g051160.2.1
Solyc02g062550.3.1			Solyc02g092750.3.1			Solyc04g082380.4.1	Solyc04g080640.1.1	Solyc07g044830.3.1	Solyc02g092150.3.1	Solyc08g005550.4.1	Solyc03g094160.3.1		Solyc02g067780.3.1	Solyc01g112320.3.1	Solyc11g065980.3.1						Solyc03g097770.2.1	Solyc07g047790.3.1	Solyc02g090030.2.1		Solyc07g065260.4.1		Solyc11g065520.1.1
Solyc02g062560.3.1			Solyc02g092820.4.1			Solyc04g082430.3.1	Solyc04g081145.1.1	Solyc07g045470.3.1	Solyc02g092190.1.1	Solyc08g006040.3.1	Solyc03g095770.3.1		Solyc02g068460.1.1	Solyc01g150160.1.1	Solyc11g066290.2.1						Solyc03g097780.3.1	Solyc07g047800.3.1	Solyc02g090260.3.1		Solyc07g066290.3.1		Solyc11g065870.3.1
Solyc02g062600.3.1			Solyc02g092890.1.1			Solyc04g082500.4.1	Solyc04g081370.2.1	Solyc07g052380.3.1	Solyc02g092290.4.1	Solyc08g006770.3.1	Solyc03g096760.1.1		Solyc02g068540.2.1	Solyc02g005180.3.1	Solyc11g068880.2.1						Solyc03g097870.4.1	Solyc07g053550.3.1	Solyc02g091210.1.1		Solyc08g007375.1.1		Solyc11g066050.1.1
Solyc02g062780.4.1			Solyc02g093230.4.1			Solyc04g082840.4.1	Solyc04g150113.1.1	Solyc07g053730.4.1	Solyc02g092440.3.1	Solyc08g006880.3.1	Solyc03g096780.1.1		Solyc02g068680.1.1	Solyc02g005200.4.1	Solyc11g069470.3.1						Solyc03g097960.1.1	Solyc07g054450.4.1	Solyc02g091350.4.1		Solyc08g014370.1.1		Solyc11g066110.2.1
Solyc02g063020.3.1			Solyc02g093300.3.1			Solyc04g150161.1.1	Solyc04g150158.1.1	Solyc07g053850.3.1	Solyc02g092450.3.1	Solyc08g007220.3.1	Solyc03g097270.3.1		Solyc02g068900.3.1	Solyc02g005602.1.1	Solyc11g069890.3.1						Solyc03g098110.4.1	Solyc07g054770.1.1	Solyc02g091560.3.1		Solyc08g065220.3.1		Solyc11g066290.2.1
Solyc02g063240.4.1			Solyc02g093480.4.1			Solyc05g005580.3.1	Solyc04g150159.1.1	Solyc07g053970.3.1	Solyc02g092510.3.1	Solyc08g014300.4.1	Solyc03g097340.1.1		Solyc02g069065.1.1	Solyc02g014150.4.1	Solyc11g069940.1.1						Solyc03g098160.3.1	Solyc07g054790.1.1	Solyc02g091580.4.1		Solyc08g065610.3.1		Solyc11g067070.1.1
Solyc02g063250.3.1			Solyc02g094180.3.1			Solyc05g007450.3.1	Solyc05g005210.3.1	Solyc07g062430.3.1	Solyc02g092730.4.1	Solyc08g014550.3.1	Solyc03g097690.3.1		Solyc02g069960.4.1	Solyc02g014460.4.1	Solyc11g070030.2.1						Solyc03g098240.3.1	Solyc07g056260.4.1	Solyc02g091860.3.1		Solyc08g065970.3.1		Solyc11g067200.2.1
Solyc02g063280.4.1			Solyc02g094270.2.1			Solyc05g007760.2.1	Solyc05g005300.2.1	Solyc07g062650.4.1	Solyc02g092810.4.1	Solyc08g016180.3.1	Solyc03g098735.1.1		Solyc02g070090.1.1	Solyc02g020940.3.1	Solyc11g071810.2.1						Solyc03g098460.3.1	Solyc07g063870.3.1	Solyc02g091960.4.1		Solyc08g066000.2.1		Solyc11g068540.2.1
Solyc02g063430.4.1			Solyc02g094520.3.1			Solyc05g007950.4.1	Solyc05g005460.3.1	Solyc07g063130.4.1	Solyc02g093020.3.1	Solyc08g021880.1.1	Solyc03g098760.3.1		Solyc02g070110.1.1	Solyc02g021067.1.1	Solyc12g006870.2.1						Solyc03g098480.1.1	Solyc07g063880.4.1	Solyc02g093140.4.1		Solyc08g066700.3.1		Solyc11g069470.3.1
Solyc02g064830.4.1			Solyc03g005130.3.1			Solyc05g008210.4.1	Solyc05g006110.3.1	Solyc07g064230.4.1	Solyc02g093430.3.1	Solyc08g041770.3.1	Solyc03g111280.1.1		Solyc02g070130.1.1	Solyc02g021700.4.1	Solyc12g010060.2.1						Solyc03g111100.1.1	Solyc07g064020.4.1	Solyc02g093460.4.1		Solyc08g066800.4.1		Solyc12g006320.3.1
Solyc02g065430.1.1			Solyc03g005460.4.1			Solyc05g008220.4.1	Solyc05g006855.1.1	Solyc07g065930.3.1	Solyc02g093910.3.1	Solyc08g041980.3.1	Solyc03g111290.2.1		Solyc02g070280.3.1	Solyc02g030450.3.1	Solyc12g014390.3.1						Solyc03g111330.4.1	Solyc07g064060.3.1	Solyc02g093800.3.1		Solyc08g066940.4.1		Solyc12g006550.2.1
Solyc02g065580.3.1			Solyc03g006080.4.1			Solyc05g008480.4.1	Solyc05g007110.2.1	Solyc07g066190.3.1	Solyc02g094000.1.1	Solyc08g062620.3.1	Solyc03g112080.1.1		Solyc02g070330.4.1	Solyc02g031980.3.1	Solyc12g021330.1.1						Solyc03g111970.4.1	Solyc07g066610.3.1	Solyc03g005340.4.1		Solyc08g067470.3.1		Solyc12g008370.3.1
Solyc02g065610.3.1			Solyc03g006430.3.1			Solyc05g008540.3.1	Solyc05g007560.3.1	Solyc08g007120.3.1	Solyc02g094410.4.1	Solyc08g063010.3.1	Solyc03g112310.1.1		Solyc02g070530.4.1	Solyc02g036380.3.1	Solyc12g044720.2.1						Solyc03g112190.4.1	Solyc07g150145.1.1	Solyc03g005410.4.1		Solyc08g075280.4.1		Solyc12g008640.3.1
Solyc02g067460.3.1			Solyc03g007170.3.1			Solyc05g012280.3.1	Solyc05g007580.1.1	Solyc08g016801.1.1	Solyc02g150146.1.1	Solyc08g067480.4.1	Solyc03g112340.1.1		Solyc02g070780.4.1	Solyc02g036470.4.1	Solyc12g098370.2.1						Solyc03g115550.3.1	Solyc08g005270.3.1	Solyc03g005660.4.1		Solyc08g075520.4.1		Solyc12g010740.3.1
Solyc02g067600.1.1			Solyc03g007290.4.1			Solyc05g012660.3.1	Solyc05g008170.1.1	Solyc08g066640.3.1	Solyc03g005480.4.1	Solyc08g068860.3.1	Solyc03g112620.4.1		Solyc02g070910.3.1	Solyc02g044020.3.1							Solyc03g115980.1.1	Solyc08g005450.3.1	Solyc03g007810.3.1		Solyc08g075910.1.1		Solyc12g014480.2.1
Solyc02g067660.4.1			Solyc03g007610.4.1			Solyc05g014270.4.1	Solyc05g008180.3.1	Solyc08g066750.3.1	Solyc03g006070.3.1	Solyc08g068870.3.1	Solyc03g113130.3.1		Solyc02g071130.4.1	Solyc02g055440.4.1							Solyc03g116670.3.1	Solyc08g028690.4.1	Solyc03g019660.4.1		Solyc08g076150.4.1		Solyc12g017230.2.1
Solyc02g067800.4.1			Solyc03g019690.1.1			Solyc05g014370.3.1	Solyc05g010140.3.1	Solyc08g068320.3.1	Solyc03g006320.1.1	Solyc08g074280.4.1	Solyc03g113380.4.1		Solyc02g071220.3.1	Solyc02g055460.3.1							Solyc03g116680.3.1	Solyc08g029150.3.1	Solyc03g025920.4.1		Solyc08g076400.3.1		Solyc12g017420.2.1
Solyc02g068120.3.1			Solyc03g020010.1.1			Solyc05g014540.3.1	Solyc05g010320.4.1	Solyc08g075340.3.1	Solyc03g006570.3.1	Solyc08g074490.4.1	Solyc03g114020.3.1		Solyc02g071360.4.1	Solyc02g062120.3.1							Solyc03g117010.4.1	Solyc08g059760.3.1	Solyc03g025970.3.1		Solyc08g076650.3.1		Solyc12g042060.3.1
Solyc02g068370.3.1			Solyc03g020030.3.1			Solyc05g015850.4.1	Solyc05g012380.3.1	Solyc08g075440.4.1	Solyc03g006630.3.1	Solyc08g075090.4.1	Solyc03g114160.1.1		Solyc02g071470.4.1	Solyc02g062130.4.1							Solyc03g117510.4.1	Solyc08g060920.4.1	Solyc03g026180.1.1		Solyc08g076720.4.1		Solyc12g094490.2.1
Solyc02g068540.2.1			Solyc03g020050.3.1			Solyc05g023680.4.1	Solyc05g013370.1.1	Solyc08g076190.3.1	Solyc03g006670.4.1	Solyc08g075700.3.1	Solyc03g114175.1.1		Solyc02g071560.4.1	Solyc02g062340.3.1							Solyc03g117750.3.1	Solyc08g061590.4.1	Solyc03g031970.4.1		Solyc08g077420.3.1		Solyc12g096670.2.1
Solyc02g068630.1.1			Solyc03g025200.3.1			Solyc05g025820.4.1	Solyc05g014160.4.1	Solyc08g078250.4.1	Solyc03g007190.3.1	Solyc08g075990.3.1	Solyc03g115410.3.1		Solyc02g071740.3.1	Solyc02g062690.3.1							Solyc03g118030.3.1	Solyc08g067160.3.1	Solyc03g033490.3.1		Solyc08g078240.4.1		Solyc12g098690.2.1
Solyc02g068900.3.1			Solyc03g031460.1.1			Solyc05g051200.1.1	Solyc05g015495.1.1	Solyc08g078780.2.1	Solyc03g007460.3.1	Solyc08g076030.3.1	Solyc03g115610.3.1		Solyc02g071780.3.1	Solyc02g062970.3.1							Solyc03g118380.3.1	Solyc08g069110.3.1	Solyc03g044300.3.1		Solyc08g078320.3.1		Solyc12g099440.3.1
Solyc02g069060.4.1			Solyc03g031830.1.1			Solyc05g051920.3.1	Solyc05g021390.4.1	Solyc08g078950.3.1	Solyc03g007470.4.1	Solyc08g076160.3.1	Solyc03g115870.3.1		Solyc02g071820.4.1	Solyc02g063150.3.1							Solyc03g118630.3.1	Solyc08g074370.4.1	Solyc03g053080.3.1		Solyc08g079180.3.1
Solyc02g069070.3.1			Solyc03g031980.4.1			Solyc05g052040.1.1	Solyc05g026050.4.1	Solyc08g079440.1.1	Solyc03g007870.3.1	Solyc08g076360.4.1	Solyc03g115930.3.1		Solyc02g071920.3.1	Solyc02g064690.3.1							Solyc03g119060.3.1	Solyc08g074420.3.1	Solyc03g058940.4.1		Solyc08g080690.4.1
Solyc02g069310.3.1			Solyc03g032030.4.1			Solyc05g052280.3.1	Solyc05g026130.3.1	Solyc08g080240.3.1	Solyc03g013030.3.1	Solyc08g077370.4.1	Solyc03g116030.4.1		Solyc02g071970.1.1	Solyc02g064720.3.1							Solyc03g119200.4.1	Solyc08g074570.1.1	Solyc03g058950.3.1		Solyc08g082190.3.1
Solyc02g069340.4.1			Solyc03g044020.4.1			Solyc05g053070.4.1	Solyc05g044620.3.1	Solyc08g080510.4.1	Solyc03g019890.3.1	Solyc08g080670.1.1	Solyc03g116530.3.1		Solyc02g072180.3.1	Solyc02g064950.3.1							Solyc03g119460.4.1	Solyc08g074917.1.1	Solyc03g059420.4.1		Solyc08g083100.3.1
Solyc02g069350.4.1			Solyc03g044180.1.1			Solyc05g053930.4.1	Solyc05g047390.1.1	Solyc08g080640.2.1	Solyc03g020060.3.1	Solyc08g081430.3.1	Solyc03g116600.3.1		Solyc02g072300.4.1	Solyc02g065680.3.1							Solyc03g119690.3.1	Solyc08g077880.3.1	Solyc03g079920.3.1		Solyc09g005340.3.1
Solyc02g070330.4.1			Solyc03g044660.3.1			Solyc05g055030.2.1	Solyc05g047560.1.1	Solyc08g080650.3.1	Solyc03g025730.3.1	Solyc08g082510.1.1	Solyc03g117110.4.1		Solyc02g076930.2.1	Solyc02g065700.3.1							Solyc03g119700.3.1	Solyc08g078370.4.1	Solyc03g080060.1.1		Solyc09g007320.4.1
Solyc02g070530.4.1			Solyc03g062700.4.1			Solyc05g055680.4.1	Solyc05g048760.3.1	Solyc08g080930.1.1	Solyc03g026060.3.1	Solyc08g082750.3.1	Solyc03g117210.4.1		Solyc02g077220.3.1	Solyc02g066830.4.1							Solyc03g119740.3.1	Solyc08g081030.1.1	Solyc03g080140.3.1		Solyc09g007680.4.1
Solyc02g070910.3.1			Solyc03g078490.4.1			Solyc05g056400.3.1	Solyc05g050880.2.1	Solyc08g081150.4.1	Solyc03g026120.3.1	Solyc08g083120.3.1	Solyc03g117260.2.1		Solyc02g077230.3.1	Solyc02g066930.3.1							Solyc03g120340.3.1	Solyc08g082350.4.1	Solyc03g082590.4.1		Solyc09g007870.3.1
Solyc02g070940.1.1			Solyc03g078520.4.1			Solyc06g005090.3.1	Solyc05g051280.3.1	Solyc08g081270.3.1	Solyc03g026220.3.1	Solyc09g005720.3.1	Solyc03g117640.1.1		Solyc02g077290.2.1	Solyc02g067090.4.1							Solyc03g120490.3.1	Solyc08g082357.1.1	Solyc03g083060.3.1		Solyc09g007990.3.1
Solyc02g071520.3.1			Solyc03g078650.4.1			Solyc06g005560.4.1	Solyc05g051350.2.1	Solyc08g082430.4.1	Solyc03g031420.1.1	Solyc09g008750.1.1	Solyc03g117780.2.1		Solyc02g077360.1.1	Solyc02g067360.3.1							Solyc03g120880.4.1	Solyc08g083330.2.1	Solyc03g083090.4.1		Solyc09g009190.4.1
Solyc02g071530.2.1			Solyc03g080190.3.1			Solyc06g007910.4.1	Solyc05g051545.1.1	Solyc09g007860.4.1	Solyc03g031630.3.1	Solyc09g010090.5.1.1	Solyc03g117860.3.1		Solyc02g077370.1.1	Solyc02g067580.3.1							Solyc03g121050.3.1	Solyc08g083350.4.1	Solyc03g083610.4.1		Solyc09g009530.4.1
Solyc02g071700.3.1			Solyc03g082620.4.1			Solyc06g008980.3.1	Solyc05g052870.4.1	Solyc09g008350.3.1	Solyc03g031750.2.1	Solyc09g010690.4.1	Solyc03g117870.3.1		Solyc02g077470.4.1	Solyc02g068260.3.1							Solyc03g121120.4.1	Solyc09g007560.4.1	Solyc03g095200.1.1		Solyc09g010550.4.1
Solyc02g071740.3.1			Solyc03g082860.3.1			Solyc06g009130.3.1	Solyc05g053000.1.1	Solyc09g009500.3.1	Solyc03g031800.3.1	Solyc09g014320.4.1	Solyc03g118390.3.1		Solyc02g078180.3.1	Solyc02g068270.4.1							Solyc03g121320.3.1	Solyc09g007790.1.1	Solyc03g095210.2.1		Solyc09g010560.3.1
Solyc02g071820.4.1			Solyc03g082920.4.1			Solyc06g009190.4.1	Solyc05g053590.4.1	Solyc09g010880.3.1	Solyc03g033790.4.1	Solyc09g030370.3.1	Solyc03g118470.4.1		Solyc02g078340.4.1	Solyc02g068440.3.1							Solyc03g121950.3.1	Solyc09g008770.3.1	Solyc03g096090.4.1		Solyc09g011930.3.1
Solyc02g072105.1.1			Solyc03g083010.3.1			Solyc06g009780.4.1	Solyc05g053670.3.1	Solyc09g011240.3.1	Solyc03g033840.4.1	Solyc09g059020.4.1	Solyc03g118720.3.1		Solyc02g078530.3.1	Solyc02g068480.3.1							Solyc03g122270.4.1	Solyc09g014400.3.1	Solyc03g096380.3.1		Solyc09g015457.1.1
Solyc02g072190.4.1			Solyc03g083050.3.1			Solyc06g034370.1.1	Solyc05g053790.1.1	Solyc09g011250.3.1	Solyc03g034320.3.1	Solyc09g064760.3.1	Solyc03g119250.4.1		Solyc02g078650.4.1	Solyc02g068710.3.1							Solyc03g123520.3.1	Solyc09g014620.3.1	Solyc03g096950.4.1		Solyc09g015490.3.1
Solyc02g072480.4.1			Solyc03g083470.3.1			Solyc06g043150.4.1	Solyc05g054040.4.1	Solyc09g011420.3.1	Solyc03g034410.1.1	Solyc09g066430.3.1	Solyc03g119490.4.1		Solyc02g078760.1.1	Solyc02g068730.3.1							Solyc03g123550.1.1	Solyc09g065390.1.1	Solyc03g097440.3.1		Solyc09g055230.3.1
Solyc02g076730.3.1			Solyc03g083480.4.1			Solyc06g048850.3.1	Solyc05g055280.2.1	Solyc09g013130.3.1	Solyc03g044740.4.1	Solyc09g075155.1.1	Solyc03g119810.1.1		Solyc02g078890.1.1	Solyc02g068910.3.1							Solyc03g123840.4.1	Solyc09g072890.2.1	Solyc03g098280.4.1		Solyc09g055545.1.1
Solyc02g076760.3.1			Solyc03g083680.1.1			Solyc06g050440.3.1	Solyc05g055420.4.1	Solyc09g015520.3.1	Solyc03g044810.2.1	Solyc09g075370.3.1	Solyc03g120260.4.1		Solyc02g078900.3.1	Solyc02g069800.1.1							Solyc03g123920.3.1	Solyc09g074360.4.1	Solyc03g098420.3.1		Solyc09g055940.3.1
Solyc02g076780.3.1			Solyc03g093250.2.1			Solyc06g050560.3.1	Solyc05g055425.1.1	Solyc09g064270.3.1	Solyc03g044820.4.1	Solyc09g090900.4.1	Solyc03g120840.3.1		Solyc02g078960.4.1	Solyc02g070490.4.1							Solyc03g124030.4.1	Solyc09g074410.4.1	Solyc03g098610.3.1		Solyc09g063010.4.1
Solyc02g076930.2.1			Solyc03g093310.3.1			Solyc06g050810.3.1	Solyc05g055640.4.1	Solyc09g065810.3.1	Solyc03g058860.3.1	Solyc09g090970.4.1	Solyc03g122300.3.1		Solyc02g079040.3.1	Solyc02g070770.3.1							Solyc04g005330.3.1	Solyc09g074430.4.1	Solyc03g098630.4.1		Solyc09g064430.4.1
Solyc02g077060.2.1			Solyc03g094120.3.1			Solyc06g051040.4.1	Solyc05g056160.3.1	Solyc09g066440.4.1	Solyc03g059490.1.1	Solyc09g090980.3.1	Solyc03g123370.3.1		Solyc02g079150.2.1	Solyc02g070800.2.1							Solyc04g007460.4.1	Solyc09g074650.3.1	Solyc03g111260.3.1		Solyc09g064540.3.1
Solyc02g077220.3.1			Solyc03g094160.3.1			Solyc06g051970.3.1	Solyc05g150153.1.1	Solyc09g074280.1.1	Solyc03g062830.3.1	Solyc09g091000.4.1	Solyc03g123620.4.1		Solyc02g079170.3.1	Solyc02g071190.4.1							Solyc04g007950.4.1	Solyc09g075210.3.1	Solyc03g111410.3.1		Solyc09g065120.4.1
Solyc02g077480.1.1			Solyc03g095600.1.1			Solyc06g053760.3.1	Solyc06g007180.3.1	Solyc09g074970.3.1	Solyc03g078120.4.1	Solyc09g092080.4.1	Solyc03g123830.4.1		Solyc02g079440.3.1	Solyc02g071280.3.1							Solyc04g008050.4.1	Solyc09g075390.4.1	Solyc03g111630.4.1		Solyc09g065630.3.1
Solyc02g077520.3.1			Solyc03g096070.3.1			Solyc06g060110.3.1	Solyc06g007540.3.1	Solyc09g075070.3.1	Solyc03g081220.1.1	Solyc09g098000.4.1	Solyc03g123870.3.1		Solyc02g079460.1.1	Solyc02g071380.2.1							Solyc04g008340.2.1	Solyc09g082340.2.1	Solyc03g111840.3.1		Solyc09g065690.4.1
Solyc02g077690.4.1			Solyc03g096190.2.1			Solyc06g060230.3.1	Solyc06g007670.4.1	Solyc09g091260.3.1	Solyc03g082805.1.1	Solyc09g098030.4.1	Solyc04g005480.1.1		Solyc02g079500.4.1	Solyc02g072160.4.1							Solyc04g008690.3.1	Solyc09g083200.4.1	Solyc03g112150.1.1		Solyc09g082830.4.1
Solyc02g077840.2.1			Solyc03g096545.1.1			Solyc06g062580.3.1	Solyc06g007870.3.1	Solyc09g092720.3.1	Solyc03g083270.4.1	Solyc09g098500.4.1	Solyc04g007130.1.1		Solyc02g079510.3.1	Solyc02g072440.4.1							Solyc04g009510.4.1	Solyc09g089940.1.1	Solyc03g113270.3.1		Solyc09g089730.3.1
Solyc02g078030.3.1			Solyc03g096800.4.1			Solyc06g062920.3.1	Solyc06g008090.3.1	Solyc09g098300.3.1	Solyc03g093140.3.1	Solyc10g006310.3.1	Solyc04g007230.3.1		Solyc02g079530.4.1	Solyc02g076690.3.1							Solyc04g009740.4.1	Solyc09g090350.3.1	Solyc03g113780.3.1		Solyc09g091100.4.1
Solyc02g078040.3.1			Solyc03g097020.4.1			Solyc06g065030.3.1	Solyc06g008270.2.1	Solyc09g098590.4.1	Solyc03g093360.3.1	Solyc10g007980.3.1	Solyc04g007250.1.1		Solyc02g079540.2.1	Solyc02g076870.4.1							Solyc04g010155.2.1	Solyc09g090520.3.1	Solyc03g114110.4.1		Solyc09g092160.2.1
Solyc02g078120.2.1			Solyc03g097410.1.1			Solyc06g068700.4.1	Solyc06g008300.4.1	Solyc10g007720.4.1	Solyc03g093540.1.1	Solyc10g008110.4.1	Solyc04g007320.3.1		Solyc02g079570.4.1	Solyc02g077430.4.1							Solyc04g010230.4.1	Solyc09g090570.2.1	Solyc03g114120.3.1		Solyc09g097830.4.1
Solyc02g078170.3.1			Solyc03g097840.3.1			Solyc06g068830.2.1	Solyc06g008600.3.1	Solyc10g008320.1.1	Solyc03g093550.1.1	Solyc10g008890.3.1	Solyc04g007370.3.1		Solyc02g079710.4.1	Solyc02g077580.1.1							Solyc04g011560.4.1	Solyc10g005040.4.1	Solyc03g114290.4.1		Solyc10g005370.3.1
Solyc02g078320.3.1			Solyc03g098660.3.1			Solyc06g070970.3.1	Solyc06g009170.3.1	Solyc10g049600.3.1	Solyc03g093560.1.1	Solyc10g011880.1.1	Solyc04g007850.3.1		Solyc02g079750.4.1	Solyc02g077750.4.1							Solyc04g011580.4.1	Solyc10g005100.3.1	Solyc03g114450.3.1		Solyc10g005530.3.1
Solyc02g078340.4.1			Solyc03g098670.1.1			Solyc06g071280.4.1	Solyc06g009290.4.1	Solyc10g054280.2.1	Solyc03g096050.3.1	Solyc10g038130.3.1	Solyc04g009440.3.1		Solyc02g080040.4.1	Solyc02g078160.3.1							Solyc04g014210.3.1	Solyc10g005260.3.1	Solyc03g115100.4.1		Solyc10g005920.4.1
Solyc02g078400.3.1			Solyc03g098740.1.1			Solyc06g071690.3.1	Solyc06g009340.4.1	Solyc10g054880.3.1	Solyc03g096290.3.1	Solyc10g049640.2.1	Solyc04g010310.4.1		Solyc02g080050.1.1	Solyc02g078290.4.1							Solyc04g014960.4.1	Solyc10g006330.3.1	Solyc03g115500.3.1		Solyc10g007770.3.1
Solyc02g078600.3.1			Solyc03g111030.3.1			Solyc06g072660.4.1	Solyc06g009380.3.1	Solyc10g055810.2.1	Solyc03g097050.3.1	Solyc10g050110.1.1	Solyc04g014840.3.1		Solyc02g080070.3.1	Solyc02g078370.1.1							Solyc04g025300.3.1	Solyc10g051373.1.1	Solyc03g116460.4.1		Solyc10g009030.4.1
Solyc02g078890.1.1			Solyc03g111170.3.1			Solyc06g072740.1.1	Solyc06g011350.3.1	Solyc10g076220.3.1	Solyc03g097180.3.1	Solyc10g074820.1.1	Solyc04g015070.3.1		Solyc02g080080.3.1	Solyc02g078410.1.1							Solyc04g025940.3.1	Solyc10g055630.2.1	Solyc03g116560.1.1		Solyc10g046930.3.1
Solyc02g079230.3.1			Solyc03g111510.3.1			Solyc06g072810.4.1	Solyc06g048940.4.1	Solyc10g076600.2.1	Solyc03g097630.3.1	Solyc10g076190.2.1	Solyc04g015360.3.1		Solyc02g080090.1.1	Solyc02g079330.3.1							Solyc04g045340.3.1	Solyc10g062340.2.1	Solyc03g117370.3.1		Solyc10g050170.3.1
Solyc02g079590.3.1			Solyc03g112040.1.1			Solyc06g072830.4.1	Solyc06g051210.3.1	Solyc10g078740.2.1	Solyc03g097800.4.1	Solyc10g078470.2.1	Solyc04g015570.3.1		Solyc02g080640.4.1	Solyc02g079430.4.1							Solyc04g049630.3.1	Solyc10g078530.2.1	Solyc03g117480.4.1		Solyc10g054780.2.1
Solyc02g079700.1.1			Solyc03g112060.3.1			Solyc06g074070.3.1	Solyc06g053440.3.1	Solyc10g079450.2.1	Solyc03g097990.3.1	Solyc10g079200.2.1	Solyc04g015970.3.1		Solyc02g080830.1.1	Solyc02g079880.3.1							Solyc04g050150.4.1	Solyc10g078630.2.1	Solyc03g117540.4.1		Solyc10g076990.3.1
Solyc02g079750.4.1			Solyc03g112700.1.1			Solyc06g074630.4.1	Solyc06g060760.3.1	Solyc10g079510.3.1	Solyc03g098050.3.1	Solyc10g080100.3.1	Solyc04g024710.4.1		Solyc02g080840.1.1	Solyc02g079930.3.1							Solyc04g050490.4.1	Solyc10g080080.3.1	Solyc03g117800.4.1		Solyc10g079120.3.1
Solyc02g079760.3.1			Solyc03g112970.1.1			Solyc06g075640.2.1	Solyc06g062660.4.1	Solyc10g079730.3.1	Solyc03g098220.4.1	Solyc10g080970.2.1	Solyc04g025210.4.1		Solyc02g080850.1.1	Solyc02g080320.4.1							Solyc04g050930.3.1	Solyc10g080740.2.1	Solyc03g117810.4.1		Solyc10g079370.3.1
Solyc02g080150.3.1			Solyc03g113040.4.1			Solyc06g076220.3.1	Solyc06g062780.4.1	Solyc10g080810.2.1	Solyc03g098750.3.1	Solyc10g081370.3.1	Solyc04g025530.3.1		Solyc02g080890.3.1	Solyc02g080540.1.1							Solyc04g051295.1.1	Solyc10g081280.2.1	Solyc03g118240.4.1		Solyc10g079500.2.1
Solyc02g080160.4.1			Solyc03g113710.4.1			Solyc06g076660.3.1	Solyc06g064630.3.1	Solyc10g081510.2.1	Solyc03g111320.1.1	Solyc10g081440.2.1	Solyc04g028460.1.1		Solyc02g080930.3.1	Solyc02g080780.3.1							Solyc04g051780.3.1	Solyc10g081620.2.1	Solyc03g118430.3.1		Solyc10g080330.2.1
Solyc02g080340.3.1			Solyc03g113720.3.1			Solyc06g076860.4.1	Solyc06g064640.3.1	Solyc10g083280.4.1	Solyc03g113920.4.1	Solyc10g083210.2.1	Solyc04g040120.1.1		Solyc02g081500.3.1	Solyc02g081560.1.1							Solyc04g051870.3.1	Solyc10g081900.3.1	Solyc03g118640.3.1		Solyc10g081120.3.1
Solyc02g080550.1.1			Solyc03g113760.3.1			Solyc06g082850.4.1	Solyc06g065200.4.1	Solyc10g083310.2.1	Solyc03g113980.3.1	Solyc10g084770.3.1	Solyc04g050140.3.1		Solyc02g081690.1.1	Solyc02g081580.3.1							Solyc04g053120.3.1	Solyc10g083150.3.1	Solyc03g118800.3.1		Solyc10g083500.2.1
Solyc02g080660.3.1			Solyc03g114175.1.1			Solyc06g084450.4.1	Solyc06g065610.3.1	Solyc11g005470.1.1	Solyc03g114230.2.1	Solyc10g086480.3.1	Solyc04g051690.4.1		Solyc02g082180.3.1	Solyc02g081880.3.1							Solyc04g054190.3.1	Solyc10g083350.2.1	Solyc03g118830.3.1		Solyc11g007130.2.1
Solyc02g080770.2.1			Solyc03g114500.4.1			Solyc06g150132.1.1	Solyc06g065910.3.1	Solyc11g006380.2.1	Solyc03g114360.4.1	Solyc10g086650.1.1	Solyc04g051820.4.1		Solyc02g082250.4.1	Solyc02g082140.3.1							Solyc04g054370.1.1	Solyc10g085720.2.1	Solyc03g118860.3.1		Solyc11g012550.3.1
Solyc02g080800.4.1			Solyc03g114600.4.1			Solyc07g005100.4.1	Solyc06g066110.1.1	Solyc11g007160.2.1	Solyc03g114380.4.1	Solyc10g086780.2.1	Solyc04g051860.3.1		Solyc02g082450.3.1	Solyc02g082170.3.1							Solyc04g054480.3.1	Solyc10g085910.2.1	Solyc03g118920.3.1		Solyc11g020780.2.1
Solyc02g081380.3.1			Solyc03g114950.2.1			Solyc07g006480.4.1	Solyc06g068400.3.1	Solyc11g007570.2.1	Solyc03g115110.4.1	Solyc11g005050.2.1	Solyc04g055000.3.1		Solyc02g082500.1.1	Solyc02g082210.4.1							Solyc04g056713.1.1	Solyc10g086400.2.1	Solyc03g119300.4.1		Solyc11g020955.1.1
Solyc02g081430.3.1			Solyc03g115060.3.1			Solyc07g006890.1.1	Solyc06g068710.3.1	Solyc11g007900.3.1	Solyc03g115440.3.1	Solyc11g005420.3.1	Solyc04g055250.4.1		Solyc02g082510.1.1	Solyc02g082270.3.1							Solyc04g057960.4.1	Solyc10g086690.3.1	Solyc03g119780.4.1		Solyc11g022400.1.1
Solyc02g081660.3.1			Solyc03g115610.3.1			Solyc07g007190.3.1	Solyc06g068780.3.1	Solyc11g007980.2.1	Solyc03g115620.2.1	Solyc11g005800.2.1	Solyc04g056330.1.1		Solyc02g082550.3.1	Solyc02g082340.3.1							Solyc04g057990.4.1	Solyc10g087010.3.1	Solyc03g120460.4.1		Solyc11g022450.1.1
Solyc02g081680.4.1			Solyc03g116500.4.1			Solyc07g008140.3.1	Solyc06g069090.3.1	Solyc11g008590.2.1	Solyc03g115710.1.1	Solyc11g006070.3.1	Solyc04g064860.1.1		Solyc02g082830.3.1	Solyc02g082635.1.1							Solyc04g058140.3.1	Solyc10g150125.1.1	Solyc03g120500.4.1		Solyc11g032200.2.1
Solyc02g081700.1.1			Solyc03g116510.1.1			Solyc07g008560.3.1	Solyc06g069135.1.1	Solyc11g008610.3.1	Solyc03g115740.2.1	Solyc11g006220.2.1	Solyc04g071480.1.1		Solyc02g082880.2.1	Solyc02g082840.3.1							Solyc04g058180.4.1	Solyc11g005660.2.1	Solyc03g120580.3.1		Solyc11g040223.1.1
Solyc02g082250.4.1			Solyc03g116890.3.1			Solyc07g008600.1.1	Solyc06g069370.4.1	Solyc11g008870.2.1	Solyc03g115900.4.1	Solyc11g006900.1.1	Solyc04g071710.4.1		Solyc02g082920.4.1	Solyc02g083110.1.1							Solyc04g064680.4.1	Solyc11g005670.2.1	Solyc03g120630.4.1		Solyc11g042640.2.1
Solyc02g082670.3.1			Solyc03g117270.1.1			Solyc07g018300.3.1	Solyc06g069670.4.1	Solyc11g011110.3.1	Solyc03g116100.3.1	Solyc11g007390.1.1	Solyc04g071770.3.1		Solyc02g082930.3.1	Solyc02g083220.2.1							Solyc04g071520.3.1	Solyc11g006360.1.1	Solyc03g120910.4.1		Solyc11g056650.2.1
Solyc02g082700.3.1			Solyc03g118000.1.1			Solyc07g024070.3.1	Solyc06g069720.4.1	Solyc11g011230.3.1	Solyc03g116740.3.1	Solyc11g007450.3.1	Solyc04g071970.4.1		Solyc02g082950.3.1	Solyc02g083270.4.1							Solyc04g072240.3.1	Solyc11g006460.3.1	Solyc03g121530.3.1		Solyc11g065320.2.1
Solyc02g082830.3.1			Solyc03g118040.3.1			Solyc07g025380.3.1	Solyc06g071390.3.1	Solyc11g011380.2.1	Solyc03g117590.3.1	Solyc11g007470.1.1	Solyc04g072020.3.1		Solyc02g083360.1.1	Solyc02g083320.3.1							Solyc04g072770.4.1	Solyc11g007990.2.1	Solyc03g121540.3.1		Solyc11g065950.3.1
Solyc02g083580.4.1			Solyc03g118480.4.1			Solyc07g041770.1.1	Solyc06g071600.3.1	Solyc11g019910.1.1	Solyc03g117660.4.1	Solyc11g007490.1.1	Solyc04g072640.3.1		Solyc02g083390.4.1	Solyc02g083500.3.1							Solyc04g074080.3.1	Solyc11g008350.2.1	Solyc03g121650.3.1		Solyc11g068750.2.1
Solyc02g083960.4.1			Solyc03g119240.3.1			Solyc07g042300.1.1	Solyc06g071890.3.1	Solyc11g040120.3.1	Solyc03g117760.4.1	Solyc11g008780.3.1	Solyc04g074430.2.1		Solyc02g083460.3.1	Solyc02g083760.4.1							Solyc04g074140.4.1	Solyc11g008680.2.1	Solyc03g121890.1.1		Solyc11g069330.1.1
Solyc02g084210.1.1			Solyc03g119370.2.1			Solyc07g042560.4.1	Solyc06g072160.3.1	Solyc11g045610.2.1	Solyc03g118200.4.1	Solyc11g008890.2.1	Solyc04g074440.1.1		Solyc02g083580.4.1	Solyc02g083810.4.1							Solyc04g076380.4.1	Solyc11g008900.2.1	Solyc03g123750.3.1		Solyc11g069620.3.1
Solyc02g084930.3.1			Solyc03g119980.3.1			Solyc07g042580.3.1	Solyc06g072490.3.1	Solyc11g062190.2.1	Solyc03g118540.4.1	Solyc11g010780.1.1	Solyc04g074450.1.1		Solyc02g083850.3.1	Solyc02g083860.3.1							Solyc04g076610.3.1	Solyc11g011410.3.1	Solyc04g005020.3.1		Solyc11g071500.3.1
Solyc02g084940.1.1			Solyc03g120470.4.1			Solyc07g043070.3.1	Solyc06g073430.4.1	Solyc11g064920.2.1	Solyc03g119500.1.1	Solyc11g011190.1.1	Solyc04g074730.1.1		Solyc02g083880.3.1	Solyc02g083980.3.1							Solyc04g077060.3.1	Solyc11g011970.2.1	Solyc04g005530.3.1		Solyc12g005350.2.1
Solyc02g084970.4.1			Solyc03g121070.3.1			Solyc07g043230.3.1	Solyc06g074300.4.1	Solyc11g066020.2.1	Solyc03g119530.3.1	Solyc11g011240.1.1	Solyc04g074830.1.1		Solyc02g084650.3.1	Solyc02g084230.3.1							Solyc04g077660.3.1	Solyc11g013080.3.1	Solyc04g005540.3.1		Solyc12g008340.2.1
Solyc02g084980.3.1			Solyc03g121640.3.1			Solyc07g045010.3.1	Solyc06g075400.3.1	Solyc11g066820.2.1	Solyc03g119600.1.1	Solyc11g013240.3.1	Solyc04g077220.3.1		Solyc02g084900.2.1	Solyc02g084340.3.1							Solyc04g078110.1.1	Solyc11g013090.2.1	Solyc04g005690.4.1		Solyc12g009150.2.1
Solyc02g085230.3.1			Solyc03g121960.3.1			Solyc07g049680.4.1	Solyc06g082090.4.1	Solyc11g066860.2.1	Solyc03g120090.1.1	Solyc11g064790.2.1	Solyc04g077240.4.1		Solyc02g084970.4.1	Solyc02g084440.4.1							Solyc04g078490.1.1	Solyc11g013530.3.1	Solyc04g005800.3.1		Solyc12g011420.2.1
Solyc02g085260.1.1			Solyc03g123430.4.1			Solyc07g053030.4.1	Solyc06g082490.4.1	Solyc11g068670.2.1	Solyc03g120320.1.1	Solyc11g065670.1.1	Solyc04g077610.4.1		Solyc02g085005.1.1	Solyc02g084700.3.1							Solyc04g079900.3.1	Solyc11g032130.3.1	Solyc04g005910.3.1		Solyc12g014440.2.1
Solyc02g085320.1.1			Solyc03g123680.1.1			Solyc07g053350.4.1	Solyc06g082520.3.1	Solyc11g069180.2.1	Solyc03g120900.3.1	Solyc11g066060.3.1	Solyc04g077810.1.1		Solyc02g085010.1.1	Solyc02g085250.4.1							Solyc04g080020.4.1	Solyc11g045225.1.1	Solyc04g007350.3.1		Solyc12g014460.2.1
Solyc02g085390.4.1			Solyc03g123730.4.1			Solyc07g053600.3.1	Solyc06g082670.3.1	Solyc12g006297.1.1	Solyc03g120990.3.1	Solyc11g068370.3.1	Solyc04g078410.4.1		Solyc02g085130.4.1	Solyc02g085290.3.1							Solyc04g080060.3.1	Solyc11g065380.2.1	Solyc04g007510.4.1		Solyc12g016220.3.1
Solyc02g085630.3.1			Solyc03g123740.4.1			Solyc07g053700.4.1	Solyc06g083780.3.1	Solyc12g006310.2.1	Solyc03g121090.4.1	Solyc11g069010.2.1	Solyc04g078460.3.1		Solyc02g086120.2.1	Solyc02g085470.3.1							Solyc04g080280.3.1	Solyc11g068893.1.1	Solyc04g007540.3.1		Solyc12g019060.2.1
Solyc02g086040.2.1			Solyc03g123990.3.1			Solyc07g053790.2.1	Solyc06g083960.3.1	Solyc12g006880.2.1	Solyc03g121360.1.1	Solyc11g069300.2.1	Solyc04g078510.4.1		Solyc02g086270.4.1	Solyc02g085933.1.1							Solyc04g080860.1.1	Solyc11g071830.2.1	Solyc04g007560.3.1		Solyc12g039080.3.1
Solyc02g086110.3.1			Solyc04g005040.1.1			Solyc07g053820.3.1	Solyc06g083970.1.1	Solyc12g008360.2.1	Solyc03g121400.1.1	Solyc11g069390.1.1	Solyc04g078560.1.1		Solyc02g086380.1.1	Solyc02g085950.4.1							Solyc04g081230.3.1	Solyc11g072480.2.1	Solyc04g007600.4.1		Solyc12g049540.3.1
Solyc02g086250.4.1			Solyc04g005050.1.1			Solyc07g053920.3.1	Solyc06g084500.3.1	Solyc12g008680.3.1	Solyc03g122350.3.1	Solyc11g069550.1.1	Solyc04g078680.4.1		Solyc02g086590.3.1	Solyc02g086150.4.1							Solyc04g081240.2.1	Solyc12g005020.2.1	Solyc04g008110.3.1		Solyc12g055720.2.1
Solyc02g086300.4.1			Solyc04g005160.3.1			Solyc07g053950.1.1	Solyc06g150137.1.1	Solyc12g009840.2.1	Solyc03g123590.4.1	Solyc11g069560.2.1	Solyc04g079840.4.1		Solyc02g086770.3.1	Solyc02g086830.3.1							Solyc04g082050.3.1	Solyc12g005970.1.1	Solyc04g008300.1.1		Solyc12g056950.2.1
Solyc02g086530.4.1			Solyc04g005610.3.1			Solyc07g054170.3.1	Solyc07g005640.3.1	Solyc12g014410.2.1	Solyc03g123610.4.1	Solyc11g069680.1.1	Solyc04g079880.4.1		Solyc02g086880.4.1	Solyc02g086890.3.1							Solyc04g082420.3.1	Solyc12g007010.2.1	Solyc04g008700.3.1		Solyc12g095900.2.1
Solyc02g086880.4.1			Solyc04g007380.3.1			Solyc07g054500.4.1	Solyc07g005720.3.1	Solyc12g017450.2.1	Solyc03g123740.4.1	Solyc11g071600.2.1	Solyc04g080010.4.1		Solyc02g087070.4.1	Solyc02g087110.3.1							Solyc04g082950.4.1	Solyc12g007190.2.1	Solyc04g008940.4.1		Solyc12g096070.2.1
Solyc02g086940.3.1			Solyc04g008100.3.1			Solyc07g054690.1.1	Solyc07g006490.3.1	Solyc12g036320.3.1	Solyc03g123900.3.1	Solyc11g071620.3.1	Solyc04g080190.3.1		Solyc02g087330.3.1	Solyc02g087150.3.1							Solyc05g005710.4.1	Solyc12g007285.1.1	Solyc04g008960.3.1		Solyc12g099360.2.1
Solyc02g087210.3.1			Solyc04g008400.1.1			Solyc07g054720.2.1	Solyc07g006610.3.1	Solyc12g036800.1.1	Solyc04g005240.2.1	Solyc12g005140.2.1	Solyc04g080310.1.1		Solyc02g087350.3.1	Solyc02g087280.3.1							Solyc05g005720.4.1	Solyc12g009450.3.1	Solyc04g009820.3.1
Solyc02g087240.4.1			Solyc04g008730.3.1			Solyc07g055560.4.1	Solyc07g006800.1.1	Solyc12g044230.2.1	Solyc04g005650.3.1	Solyc12g005200.3.1	Solyc04g081740.3.1		Solyc02g087580.3.1	Solyc02g087810.3.1							Solyc05g005770.3.1	Solyc12g010820.2.1	Solyc04g009970.4.1
Solyc02g087330.3.1			Solyc04g009440.3.1			Solyc07g056060.4.1	Solyc07g008170.2.1	Solyc12g044950.3.1	Solyc04g005820.4.1	Solyc12g005680.3.1	Solyc04g081840.4.1		Solyc02g087850.1.1	Solyc02g087840.3.1							Solyc05g006170.4.1	Solyc12g010830.2.1	Solyc04g010260.3.1
Solyc02g087350.3.1			Solyc04g009800.3.1			Solyc07g062100.4.1	Solyc07g008670.3.1	Solyc12g049370.2.1	Solyc04g007070.3.1	Solyc12g006200.1.1	Solyc04g081910.4.1		Solyc02g088090.1.1	Solyc02g087970.1.1							Solyc05g006400.2.1	Solyc12g010920.2.1	Solyc04g010280.2.1
Solyc02g087770.3.1			Solyc04g011390.1.1			Solyc07g062115.1.1	Solyc07g009050.3.1	Solyc12g049390.2.1	Solyc04g007140.1.1	Solyc12g009790.2.1	Solyc04g081960.1.1		Solyc02g088220.3.1	Solyc02g088190.4.1							Solyc05g006410.3.1	Solyc12g013680.3.1	Solyc04g012140.1.1
Solyc02g087780.3.1			Solyc04g011480.3.1			Solyc07g063080.4.1	Solyc07g009320.3.1	Solyc12g055740.2.1	Solyc04g007500.1.1	Solyc12g010350.3.1	Solyc05g005810.4.1		Solyc02g088390.4.1	Solyc02g088730.2.1							Solyc05g006650.3.1	Solyc12g014560.3.1	Solyc04g014870.3.1
Solyc02g088390.4.1			Solyc04g011750.3.1			Solyc07g065210.4.1	Solyc07g009530.1.1	Solyc12g056110.2.1	Solyc04g007880.4.1	Solyc12g010570.1.1	Solyc05g006160.4.1		Solyc02g088460.4.1	Solyc02g088955.1.1							Solyc05g006880.1.1	Solyc12g017240.2.1	Solyc04g015270.3.1
Solyc02g088630.4.1			Solyc04g011770.2.1			Solyc07g065530.1.1	Solyc07g017540.4.1	Solyc12g088240.2.1	Solyc04g007890.3.1	Solyc12g011370.3.1	Solyc05g006510.2.1		Solyc02g088620.3.1	Solyc02g089020.2.1							Solyc05g006980.3.1	Solyc12g021340.3.1	Solyc04g015300.3.1
Solyc02g088700.4.1			Solyc04g012040.3.1			Solyc07g065930.3.1	Solyc07g041180.4.1	Solyc12g088670.2.1	Solyc04g008240.3.1	Solyc12g014350.3.1	Solyc05g006640.4.1		Solyc02g088630.4.1	Solyc02g089120.4.1							Solyc05g007440.3.1	Solyc12g027740.3.1	Solyc04g015440.4.1
Solyc02g088790.3.1			Solyc04g014990.3.1			Solyc07g066540.1.1	Solyc07g041500.3.1	Solyc12g096300.2.1	Solyc04g009790.4.1	Solyc12g016070.1.1	Solyc05g007140.3.1		Solyc02g088690.4.1	Solyc02g089130.4.1							Solyc05g007810.3.1	Solyc12g035520.3.1	Solyc04g015530.3.1
Solyc02g089070.3.1			Solyc04g015280.3.1			Solyc08g006550.4.1	Solyc07g043150.1.1	Solyc12g097060.1.1	Solyc04g009810.3.1	Solyc12g019410.3.1	Solyc05g009110.2.1		Solyc02g089440.3.1	Solyc02g089780.3.1							Solyc05g008090.3.1	Solyc12g042890.2.1	Solyc04g015600.3.1
Solyc02g089110.3.1			Solyc04g015960.3.1			Solyc08g006730.1.1	Solyc07g049280.3.1	Solyc12g098630.2.1	Solyc04g009870.1.1	Solyc12g042920.2.1	Solyc05g009160.3.1		Solyc02g089640.3.1	Solyc02g090030.2.1							Solyc05g008290.4.1	Solyc12g049560.2.1	Solyc04g015950.3.1
Solyc02g089250.4.1			Solyc04g016160.4.1			Solyc08g006740.3.1	Solyc07g052340.4.1	Solyc12g098780.2.1	Solyc04g009900.4.1	Solyc12g044954.1.1	Solyc05g009230.3.1		Solyc02g089730.1.1	Solyc02g090045.1.1							Solyc05g010813.1.1	Solyc12g055940.3.1	Solyc04g016370.3.1
Solyc02g089320.3.1			Solyc04g016180.3.1			Solyc08g006750.4.1	Solyc07g053130.4.1	Solyc12g098805.1.1	Solyc04g009990.3.1	Solyc12g045020.2.1	Solyc05g009520.2.1		Solyc02g089900.1.1	Solyc02g090200.3.1							Solyc05g011810.4.1	Solyc12g056080.2.1	Solyc04g016530.3.1
Solyc02g089400.4.1			Solyc04g016230.4.1			Solyc08g006790.4.1	Solyc07g053270.3.1	Solyc12g099060.1.1	Solyc04g011420.4.1	Solyc12g055855.2.1	Solyc05g009550.3.1		Solyc02g090350.4.1	Solyc02g090430.3.1							Solyc05g012610.3.1	Solyc12g056860.2.1	Solyc04g016550.4.1
Solyc02g089690.3.1			Solyc04g016260.3.1			Solyc08g006890.3.1	Solyc07g055300.3.1	Solyc12g099980.3.1	Solyc04g011980.1.1	Solyc12g056640.2.1	Solyc05g009840.3.1		Solyc02g090360.3.1	Solyc02g090850.3.1							Solyc05g013300.1.1	Solyc12g087810.3.1	Solyc04g017700.4.1
Solyc02g089930.4.1			Solyc04g024420.3.1			Solyc08g013940.3.1	Solyc07g062590.4.1	Solyc12g100130.1.1	Solyc04g015110.3.1	Solyc12g056674.1.1	Solyc05g010030.4.1		Solyc02g090490.3.1	Solyc02g090890.4.1							Solyc05g013310.1.1	Solyc12g099310.2.1	Solyc04g025040.1.1
Solyc02g089980.3.1			Solyc04g024780.1.1			Solyc08g014350.1.1	Solyc07g062730.1.1		Solyc04g016230.4.1	Solyc12g056678.1.1	Solyc05g011920.3.1		Solyc02g090970.1.1	Solyc02g090900.3.1							Solyc05g014260.3.1	Solyc12g150123.1.1	Solyc04g028560.4.1
Solyc02g090230.4.1			Solyc04g025530.3.1			Solyc08g060970.4.1	Solyc07g063170.1.1		Solyc04g018110.1.1	Solyc12g056930.2.1	Solyc05g012080.3.1		Solyc02g090980.1.1	Solyc02g091330.4.1							Solyc05g015350.4.1		Solyc04g040110.3.1
Solyc02g090310.1.1			Solyc04g045530.4.1			Solyc08g062330.3.1	Solyc07g063180.3.1		Solyc04g039980.3.1	Solyc12g062940.3.1	Solyc05g012820.2.1		Solyc02g091650.4.1	Solyc02g091560.3.1							Solyc05g015370.3.1		Solyc04g049160.3.1
Solyc02g090360.3.1			Solyc04g049450.3.1			Solyc08g066050.3.1	Solyc07g063210.3.1		Solyc04g040160.4.1	Solyc12g089100.2.1	Solyc05g013290.2.1		Solyc02g092000.3.1	Solyc02g091920.3.1							Solyc05g015460.3.1		Solyc04g049380.4.1
Solyc02g090400.4.1			Solyc04g050140.3.1			Solyc08g067610.3.1	Solyc07g063300.3.1		Solyc04g047720.4.1	Solyc12g094450.3.1	Solyc05g013570.3.1		Solyc02g092110.3.1	Solyc02g092310.4.1							Solyc05g018630.1.1		Solyc04g049930.2.1
Solyc02g090480.4.1			Solyc04g050440.3.1			Solyc08g068320.3.1	Solyc07g063350.3.1		Solyc04g054340.1.1	Solyc12g096540.2.1	Solyc05g013640.1.1		Solyc02g092120.3.1	Solyc02g092560.3.1							Solyc05g018640.3.1		Solyc04g054200.3.1
Solyc02g090690.3.1			Solyc04g051500.3.1			Solyc08g068730.1.1	Solyc07g063820.3.1		Solyc04g054500.3.1	Solyc12g096590.3.1	Solyc05g014320.3.1		Solyc02g092260.3.1	Solyc02g092610.3.1							Solyc05g018650.4.1		Solyc04g054260.4.1
Solyc02g090970.1.1			Solyc04g054180.4.1			Solyc08g076610.4.1	Solyc07g064470.4.1		Solyc04g054820.3.1	Solyc12g099330.2.1	Solyc05g014340.3.1		Solyc02g092580.3.1	Solyc02g093850.3.1							Solyc05g018700.4.1		Solyc04g054270.4.1
Solyc02g091010.1.1			Solyc04g054258.1.1			Solyc08g077370.4.1	Solyc07g065320.4.1		Solyc04g054890.3.1	Solyc12g100250.3.1	Solyc05g014510.3.1		Solyc02g092750.3.1	Solyc02g094130.3.1							Solyc05g023750.3.1		Solyc04g054320.4.1
Solyc02g091080.2.1			Solyc04g054690.3.1			Solyc08g077990.3.1	Solyc07g065740.3.1		Solyc04g055090.1.1	Solyc12g150125.1.1	Solyc05g015470.1.1		Solyc02g092820.4.1	Solyc02g094150.4.1							Solyc05g041430.3.1		Solyc04g054490.3.1
Solyc02g091100.3.1			Solyc04g054950.3.1			Solyc08g078950.3.1	Solyc08g005120.3.1		Solyc04g055253.1.1		Solyc05g042050.4.1		Solyc02g092860.3.1	Solyc02g094430.4.1							Solyc05g041530.3.1		Solyc04g055120.3.1
Solyc02g091510.3.1			Solyc04g055000.3.1			Solyc08g079230.1.1	Solyc08g005200.3.1		Solyc04g055255.1.1		Solyc05g046110.4.1		Solyc02g092890.1.1	Solyc02g094640.4.1							Solyc05g043430.4.1		Solyc04g057870.3.1
Solyc02g091700.3.1			Solyc04g055160.3.1			Solyc08g080130.3.1	Solyc08g005220.4.1		Solyc04g055257.1.1		Solyc05g050920.3.1		Solyc02g092930.1.1	Solyc02g150107.1.1							Solyc05g050280.3.1		Solyc04g057930.4.1
Solyc02g092110.3.1			Solyc04g058110.3.1			Solyc08g080640.2.1	Solyc08g005620.3.1		Solyc04g056270.4.1		Solyc05g051710.4.1		Solyc02g092990.1.1	Solyc02g150140.1.1							Solyc05g050740.3.1		Solyc04g058150.3.1
Solyc02g092250.3.1			Solyc04g063350.3.1			Solyc08g080670.1.1	Solyc08g005950.2.1		Solyc04g063280.3.1		Solyc05g052040.1.1		Solyc02g093050.3.1	Solyc02g150143.1.1							Solyc05g051290.4.1		Solyc04g064720.3.1
Solyc02g092470.3.1			Solyc04g064530.1.1			Solyc08g081480.3.1	Solyc08g006620.3.1		Solyc04g064740.4.1		Solyc05g052050.1.1		Solyc02g093230.4.1	Solyc02g150146.1.1							Solyc05g052760.4.1		Solyc04g064790.3.1
Solyc02g092490.3.1			Solyc04g064870.3.1			Solyc08g082070.3.1	Solyc08g006900.3.1		Solyc04g064810.4.1		Solyc05g052180.3.1		Solyc02g093250.3.1	Solyc03g005000.4.1							Solyc05g053260.3.1		Solyc04g064850.3.1
Solyc02g092510.3.1			Solyc04g064880.4.1			Solyc08g082200.3.1	Solyc08g007100.4.1		Solyc04g071650.4.1		Solyc05g052490.3.1		Solyc02g093270.4.1	Solyc03g005010.4.1							Solyc05g053360.3.1		Solyc04g071060.3.1
Solyc02g092540.2.1			Solyc04g071030.1.1			Solyc08g082250.3.1	Solyc08g007980.3.1		Solyc04g072070.3.1		Solyc05g052550.1.1		Solyc02g093280.2.1	Solyc03g005080.4.1							Solyc05g054620.4.1		Solyc04g071440.3.1
Solyc02g092550.3.1			Solyc04g071600.3.1			Solyc08g082610.4.1	Solyc08g013900.3.1		Solyc04g072120.2.1		Solyc05g052560.1.1		Solyc02g093310.3.1	Solyc03g005090.4.1							Solyc05g054670.3.1		Solyc04g071630.3.1
Solyc02g092790.3.1			Solyc04g071890.3.1			Solyc08g082620.3.1	Solyc08g013940.3.1		Solyc04g072220.3.1		Solyc05g052570.3.1		Solyc02g093360.3.1	Solyc03g005230.3.1							Solyc05g054940.3.1		Solyc04g074180.4.1
Solyc02g092930.1.1			Solyc04g072280.3.1			Solyc08g083270.3.1	Solyc08g021960.3.1		Solyc04g072900.1.1		Solyc05g053010.1.1		Solyc02g093750.3.1	Solyc03g005410.4.1							Solyc05g055210.3.1		Solyc04g076350.1.1
Solyc02g093040.4.1			Solyc04g074680.1.1			Solyc09g005080.1.1	Solyc08g062820.3.1		Solyc04g072910.3.1		Solyc05g053250.4.1		Solyc02g093830.4.1	Solyc03g005750.3.1							Solyc05g055340.4.1		Solyc04g076620.4.1
Solyc02g093250.3.1			Solyc04g074710.3.1			Solyc09g007520.3.1	Solyc08g066360.3.1		Solyc04g074310.4.1		Solyc05g053290.3.1		Solyc02g093860.3.1	Solyc03g006100.4.1							Solyc05g055343.2.1		Solyc04g077010.4.1
Solyc02g093290.3.1			Solyc04g074770.2.1			Solyc09g007940.3.1	Solyc08g067020.4.1		Solyc04g074420.1.1		Solyc05g053380.4.1		Solyc02g093990.4.1	Solyc03g006250.2.1							Solyc05g055600.4.1		Solyc04g078790.3.1
Solyc02g093340.3.1			Solyc04g074950.3.1			Solyc09g008670.3.1	Solyc08g069000.4.1		Solyc04g074640.4.1		Solyc05g054250.1.1		Solyc02g094180.3.1	Solyc03g006350.3.1							Solyc05g056000.3.1		Solyc04g078950.1.1
Solyc02g093470.4.1			Solyc04g076730.1.1			Solyc09g009520.3.1	Solyc08g074960.3.1		Solyc04g074700.4.1		Solyc05g054770.3.1		Solyc02g094190.3.1	Solyc03g006915.1.1							Solyc05g056110.3.1		Solyc04g079090.4.1
Solyc02g093690.3.1			Solyc04g076845.1.1			Solyc09g010060.3.1	Solyc08g075370.3.1		Solyc04g074820.3.1		Solyc05g054860.1.1		Solyc02g094270.2.1	Solyc03g007140.3.1							Solyc06g005000.3.1		Solyc04g079340.3.1
Solyc02g093700.3.1			Solyc04g077050.3.1			Solyc09g010810.3.1	Solyc08g075400.3.1		Solyc04g074930.4.1		Solyc05g054880.3.1		Solyc02g094280.4.1	Solyc03g007600.3.1							Solyc06g007680.1.1		Solyc04g079390.3.1
Solyc02g093890.1.1			Solyc04g077180.3.1			Solyc09g010850.4.1	Solyc08g077330.3.1		Solyc04g074940.4.1		Solyc05g055270.1.1		Solyc02g094440.4.1	Solyc03g007710.3.1							Solyc06g007980.4.1		Solyc04g079590.3.1
Solyc02g093960.3.1			Solyc04g077230.1.1			Solyc09g010940.4.1	Solyc08g077540.2.1		Solyc04g076110.4.1		Solyc05g055470.4.1		Solyc02g094520.3.1	Solyc03g007740.3.1							Solyc06g008030.3.1		Solyc04g080240.4.1
Solyc02g094000.1.1			Solyc04g077240.4.1			Solyc09g010970.4.1	Solyc08g077720.3.1		Solyc04g076220.3.1		Solyc05g056200.1.1		Solyc03g005040.1.1	Solyc03g007750.3.1							Solyc06g008040.3.1		Solyc04g080390.4.1
Solyc02g094190.3.1			Solyc04g077270.4.1			Solyc09g011240.3.1	Solyc08g078520.4.1		Solyc04g076680.2.1		Solyc05g056380.3.1		Solyc03g005130.3.1	Solyc03g013240.4.1							Solyc06g008110.4.1		Solyc04g080940.4.1
Solyc02g094280.4.1			Solyc04g077360.3.1			Solyc09g011560.3.1	Solyc08g078790.1.1		Solyc04g076845.1.1		Solyc05g056510.3.1		Solyc03g005260.3.1	Solyc03g019930.4.1							Solyc06g008960.3.1		Solyc04g080960.4.1
Solyc02g094440.4.1			Solyc04g077620.1.1			Solyc09g014480.3.1	Solyc08g080320.3.1		Solyc04g076970.3.1		Solyc05g150137.1.1		Solyc03g005470.3.1	Solyc03g019940.4.1							Solyc06g009070.3.1		Solyc04g081170.3.1
Solyc02g094470.3.1			Solyc04g078040.3.1			Solyc09g014490.4.1	Solyc08g081370.1.1		Solyc04g077460.3.1		Solyc06g005260.3.1		Solyc03g005570.3.1	Solyc03g025290.3.1							Solyc06g009690.3.1		Solyc04g081660.3.1
Solyc02g150120.1.1			Solyc04g078290.4.1			Solyc09g015170.4.1	Solyc08g082040.4.1		Solyc04g077590.4.1		Solyc06g005480.3.1		Solyc03g005990.3.1	Solyc03g025360.3.1							Solyc06g009750.4.1		Solyc04g081670.4.1
Solyc03g005040.1.1			Solyc04g078310.3.1			Solyc09g056390.1.1	Solyc08g082390.3.1		Solyc04g077630.3.1		Solyc06g005810.3.1		Solyc03g006080.4.1	Solyc03g025400.3.1							Solyc06g016770.3.1		Solyc04g081950.4.1
Solyc03g005260.3.1			Solyc04g078560.1.1			Solyc09g059440.1.1	Solyc08g082740.4.1		Solyc04g078270.3.1		Solyc06g007190.4.1		Solyc03g006100.4.1	Solyc03g025410.4.1							Solyc06g034200.1.1		Solyc04g081990.3.1
Solyc03g005470.3.1			Solyc04g078660.2.1			Solyc09g061840.4.1	Solyc09g005480.3.1		Solyc04g078340.3.1		Solyc06g008540.1.1		Solyc03g006230.1.1	Solyc03g025440.3.1							Solyc06g034290.3.1		Solyc04g082250.3.1
Solyc03g005570.3.1			Solyc04g078750.3.1			Solyc09g061890.3.1	Solyc09g005640.3.1		Solyc04g078420.1.1		Solyc06g009640.2.1		Solyc03g006250.2.1	Solyc03g025600.3.1							Solyc06g035720.3.1		Solyc04g082280.3.1
Solyc03g005690.3.1			Solyc04g078800.3.1			Solyc09g065560.3.1	Solyc09g005870.1.1		Solyc04g078870.4.1		Solyc06g011280.3.1		Solyc03g006620.3.1	Solyc03g025730.3.1							Solyc06g036170.1.1		Solyc04g082700.3.1
Solyc03g005700.1.1			Solyc04g079310.4.1			Solyc09g072800.3.1	Solyc09g007520.3.1		Solyc04g079360.1.1		Solyc06g035610.3.1		Solyc03g006700.3.1	Solyc03g025750.4.1							Solyc06g050520.3.1		Solyc04g082980.2.1
Solyc03g005780.3.1			Solyc04g079350.1.1			Solyc09g074230.4.1	Solyc09g008000.3.1		Solyc04g079400.3.1		Solyc06g035620.3.1		Solyc03g007220.3.1	Solyc03g025930.4.1							Solyc06g051440.4.1		Solyc04g150162.1.1
Solyc03g006310.4.1			Solyc04g079640.3.1			Solyc09g074470.3.1	Solyc09g009650.3.1		Solyc04g079430.4.1		Solyc06g036110.1.1		Solyc03g007240.3.1	Solyc03g026200.4.1							Solyc06g051860.3.1		Solyc05g005130.3.1
Solyc03g006620.3.1			Solyc04g079860.1.1			Solyc09g074830.3.1	Solyc09g009980.3.1		Solyc04g079440.3.1		Solyc06g036420.3.1		Solyc03g007380.2.1	Solyc03g026210.4.1							Solyc06g053210.4.1		Solyc05g005480.2.1
Solyc03g006700.3.1			Solyc04g080080.3.1			Solyc09g075330.4.1	Solyc09g010100.3.1		Solyc04g079800.4.1		Solyc06g048870.3.1		Solyc03g007485.1.1	Solyc03g026260.3.1							Solyc06g053590.4.1		Solyc05g005620.4.1
Solyc03g006840.4.1			Solyc04g080290.3.1			Solyc09g075350.4.1	Solyc09g010320.3.1		Solyc04g080850.3.1		Solyc06g049020.1.1		Solyc03g007530.3.1	Solyc03g026340.4.1							Solyc06g053750.3.1		Solyc05g005640.4.1
Solyc03g007050.3.1			Solyc04g081350.3.1			Solyc09g075550.3.1	Solyc09g010330.4.1		Solyc04g081290.3.1		Solyc06g051030.3.1		Solyc03g007900.3.1	Solyc03g031720.3.1							Solyc06g053920.4.1		Solyc05g006030.3.1
Solyc03g007060.3.1			Solyc04g081510.4.1			Solyc09g075750.1.1	Solyc09g011223.1.1		Solyc04g081350.3.1		Solyc06g051090.3.1		Solyc03g019690.1.1	Solyc03g031840.3.1							Solyc06g054420.3.1		Solyc05g006070.4.1
Solyc03g007310.3.1			Solyc04g081820.3.1			Solyc09g075820.3.1	Solyc09g011340.3.1		Solyc04g081520.3.1		Solyc06g051540.4.1		Solyc03g020010.1.1	Solyc03g032120.3.1							Solyc06g060120.3.1		Solyc05g006090.4.1
Solyc03g007340.4.1			Solyc04g081900.4.1			Solyc09g082180.3.1	Solyc09g014350.3.1		Solyc04g082140.3.1		Solyc06g053700.1.1		Solyc03g020050.3.1	Solyc03g033520.2.1							Solyc06g060250.3.1		Solyc05g006490.4.1
Solyc03g007485.1.1			Solyc04g081960.1.1			Solyc09g089780.3.1	Solyc09g014600.1.1		Solyc04g082270.3.1		Solyc06g053810.3.1		Solyc03g025640.2.1	Solyc03g034170.4.1							Solyc06g062600.3.1		Solyc05g006620.3.1
Solyc03g007530.3.1			Solyc04g082590.3.1			Solyc09g090080.1.1	Solyc09g014860.3.1		Solyc04g082530.3.1		Solyc06g054630.3.1		Solyc03g026230.1.1	Solyc03g034190.3.1							Solyc06g063050.4.1		Solyc05g007090.4.1
Solyc03g013440.4.1			Solyc04g083140.2.1			Solyc09g090320.2.1	Solyc09g015820.3.1		Solyc04g082810.4.1		Solyc06g060090.3.1		Solyc03g026370.1.1	Solyc03g034220.3.1							Solyc06g064940.3.1		Solyc05g007200.4.1
Solyc03g019670.3.1			Solyc05g005050.3.1			Solyc09g090340.3.1	Solyc09g019980.3.1		Solyc05g005280.4.1		Solyc06g060490.3.1		Solyc03g031620.3.1	Solyc03g034230.3.1							Solyc06g065330.4.1		Solyc05g007520.1.1
Solyc03g025270.3.1			Solyc05g005060.3.1			Solyc09g090470.3.1	Solyc09g025250.4.1		Solyc05g005680.3.1		Solyc06g062420.4.1		Solyc03g031830.1.1	Solyc03g034440.2.1							Solyc06g065500.4.1		Solyc05g007990.4.1
Solyc03g025390.3.1			Solyc05g005070.2.1			Solyc09g090730.2.1	Solyc09g031900.4.1		Solyc05g006360.2.1		Solyc06g063110.3.1		Solyc03g033460.3.1	Solyc03g034455.1.1							Solyc06g066340.4.1		Solyc05g008040.4.1
Solyc03g025740.4.1			Solyc05g005150.1.1			Solyc09g090970.4.1	Solyc09g047910.4.1		Solyc05g006380.1.1		Solyc06g063280.1.1		Solyc03g033540.3.1	Solyc03g043600.3.1							Solyc06g066460.3.1		Solyc05g008900.4.1
Solyc03g025830.4.1			Solyc05g005160.3.1			Solyc09g090980.3.1	Solyc09g047930.1.1		Solyc05g007160.3.1		Solyc06g064590.3.1		Solyc03g033795.1.1	Solyc03g043750.3.1							Solyc06g068055.1.1		Solyc05g009920.4.1
Solyc03g025870.3.1			Solyc05g005260.3.1			Solyc09g090990.2.1	Solyc09g056200.3.1		Solyc05g007240.1.1		Solyc06g065210.4.1		Solyc03g034250.4.1	Solyc03g043850.3.1							Solyc06g068200.1.1		Solyc05g009930.3.1
Solyc03g026290.3.1			Solyc05g005930.3.1			Solyc09g091000.4.1	Solyc09g057650.3.1		Solyc05g007450.3.1		Solyc06g065290.4.1		Solyc03g043700.3.1	Solyc03g043950.4.1							Solyc06g068270.3.1		Solyc05g010080.3.1
Solyc03g031620.3.1			Solyc05g007110.2.1			Solyc09g091060.3.1	Solyc09g057950.3.1		Solyc05g007470.4.1		Solyc06g065570.3.1		Solyc03g044180.1.1	Solyc03g044190.3.1							Solyc06g068280.3.1		Solyc05g010610.3.1
Solyc03g031920.3.1			Solyc05g007150.4.1			Solyc09g091670.3.1	Solyc09g059510.3.1		Solyc05g007895.1.1		Solyc06g065740.4.1		Solyc03g044220.1.1	Solyc03g045070.1.1							Solyc06g068490.3.1		Solyc05g012100.3.1
Solyc03g033460.3.1			Solyc05g007490.3.1			Solyc09g092510.3.1	Solyc09g059990.1.1		Solyc05g008120.4.1		Solyc06g066050.3.1		Solyc03g044830.4.1	Solyc03g053130.3.1							Solyc06g068880.3.1		Solyc05g012650.4.1
Solyc03g033720.4.1			Solyc05g007640.3.1			Solyc09g092520.3.1	Solyc09g060090.3.1		Solyc05g008800.4.1		Solyc06g066370.4.1		Solyc03g044900.3.1	Solyc03g058860.3.1							Solyc06g069120.3.1		Solyc05g012790.4.1
Solyc03g034020.4.1			Solyc05g007830.3.1			Solyc09g097860.4.1	Solyc09g061700.3.1		Solyc05g009190.4.1		Solyc06g066800.2.1		Solyc03g078090.4.1	Solyc03g059160.3.1							Solyc06g069360.3.1		Solyc05g013150.4.1
Solyc03g034250.4.1			Solyc05g007930.3.1			Solyc09g098385.1.1	Solyc09g065330.3.1		Solyc05g009420.1.1		Solyc06g068080.4.1		Solyc03g078290.3.1	Solyc03g059260.4.1							Solyc06g069430.3.1		Solyc05g013330.4.1
Solyc03g034370.1.1			Solyc05g008060.4.1			Solyc10g005460.3.1	Solyc09g065950.3.1		Solyc05g009480.1.1		Solyc06g068460.3.1		Solyc03g078490.4.1	Solyc03g059390.3.1							Solyc06g069510.3.1		Solyc05g013400.4.1
Solyc03g043585.1.1			Solyc05g008180.3.1			Solyc10g005960.1.1	Solyc09g072800.3.1		Solyc05g009490.3.1		Solyc06g068890.1.1		Solyc03g078520.4.1	Solyc03g061600.4.1							Solyc06g071140.3.1		Solyc05g013670.3.1
Solyc03g043640.3.1			Solyc05g008310.4.1			Solyc10g006010.3.1	Solyc09g072865.1.1		Solyc05g009560.4.1		Solyc06g068960.1.1		Solyc03g080120.1.1	Solyc03g062665.1.1							Solyc06g071680.4.1		Solyc05g014050.3.1
Solyc03g043880.3.1			Solyc05g008820.4.1			Solyc10g006720.4.1	Solyc09g075870.2.1		Solyc05g009650.4.1		Solyc06g069150.1.1		Solyc03g080190.3.1	Solyc03g063210.3.1							Solyc06g072253.1.1		Solyc05g014200.3.1
Solyc03g044460.1.1			Solyc05g008990.3.1			Solyc10g007290.4.1	Solyc09g082600.3.1		Solyc05g009790.1.1		Solyc06g069550.1.1		Solyc03g082370.1.1	Solyc03g063240.3.1							Solyc06g072845.1.1		Solyc05g014240.4.1
Solyc03g044900.3.1			Solyc05g009010.1.1			Solyc10g007710.3.1	Solyc09g090650.3.1		Solyc05g009820.4.1		Solyc06g069565.2.1		Solyc03g082470.4.1	Solyc03g063340.3.1							Solyc06g073180.3.1		Solyc05g015040.4.1
Solyc03g046380.1.1			Solyc05g009050.3.1			Solyc10g008210.3.1	Solyc09g091850.4.1		Solyc05g010280.3.1		Solyc06g069780.4.1		Solyc03g082500.4.1	Solyc03g063607.1.1							Solyc06g073520.3.1		Solyc05g015050.3.1
Solyc03g058920.3.1			Solyc05g009120.3.1			Solyc10g008320.1.1	Solyc09g092040.3.1		Solyc05g012670.2.1		Solyc06g071060.1.1		Solyc03g082510.1.1	Solyc03g070430.1.1							Solyc06g073540.4.1		Solyc05g015510.3.1
Solyc03g059070.4.1			Solyc05g009650.4.1			Solyc10g018340.1.1	Solyc09g097990.1.1		Solyc05g013580.4.1		Solyc06g071070.1.1		Solyc03g082520.1.1	Solyc03g071590.3.1							Solyc06g073970.3.1		Solyc05g016240.4.1
Solyc03g059250.3.1			Solyc05g010000.1.1			Solyc10g050880.2.1	Solyc09g150150.1.1		Solyc05g014590.3.1		Solyc06g071530.4.1		Solyc03g082530.1.1	Solyc03g078000.3.1							Solyc06g074050.3.1		Solyc05g018240.4.1
Solyc03g063720.4.1			Solyc05g010120.4.1			Solyc10g054440.3.1	Solyc10g005290.4.1		Solyc05g015530.3.1		Solyc06g071820.3.1		Solyc03g082640.3.1	Solyc03g078030.1.1							Solyc06g074210.3.1		Solyc05g018657.1.1
Solyc03g071850.1.1			Solyc05g012180.3.1			Solyc10g055800.2.1	Solyc10g007100.3.1		Solyc05g015840.3.1		Solyc06g072330.3.1		Solyc03g082660.3.1	Solyc03g078080.4.1							Solyc06g074510.4.1		Solyc05g020020.4.1
Solyc03g078290.3.1			Solyc05g012820.2.1			Solyc10g055810.2.1	Solyc10g007290.4.1		Solyc05g018180.3.1		Solyc06g072740.1.1		Solyc03g082690.3.1	Solyc03g078150.3.1							Solyc06g074690.3.1		Solyc05g046120.3.1
Solyc03g078505.1.1			Solyc05g012850.3.1			Solyc10g074720.3.1	Solyc10g007780.3.1		Solyc05g025890.3.1		Solyc06g073790.3.1		Solyc03g082920.4.1	Solyc03g078160.3.1							Solyc06g074980.3.1		Solyc05g047460.3.1
Solyc03g078780.3.1			Solyc05g012890.1.1			Solyc10g076480.2.1	Solyc10g007930.4.1		Solyc05g050330.3.1		Solyc06g073850.1.1		Solyc03g083010.3.1	Solyc03g078720.4.1							Solyc06g075590.4.1		Solyc05g050007.1.1
Solyc03g079930.3.1			Solyc05g013450.4.1			Solyc10g078330.2.1	Solyc10g008140.3.1		Solyc05g050560.1.1		Solyc06g073990.2.1		Solyc03g083470.3.1	Solyc03g080010.3.1							Solyc06g076120.2.1		Solyc05g050940.4.1
Solyc03g079980.2.1			Solyc05g013710.3.1			Solyc10g078580.1.1	Solyc10g012110.3.1		Solyc05g051050.3.1		Solyc06g074030.1.1		Solyc03g083480.4.1	Solyc03g080080.4.1							Solyc06g076230.1.1		Solyc05g050970.4.1
Solyc03g080050.3.1			Solyc05g013750.3.1			Solyc10g079420.1.1	Solyc10g012410.3.1		Solyc05g051240.1.1		Solyc06g074670.4.1		Solyc03g083680.1.1	Solyc03g082380.4.1							Solyc06g076770.3.1		Solyc05g051630.4.1
Solyc03g080195.1.1			Solyc05g014980.4.1			Solyc10g079510.3.1	Solyc10g017570.3.1		Solyc05g051400.4.1		Solyc06g074840.3.1		Solyc03g083690.1.1	Solyc03g082420.3.1							Solyc06g076960.2.1		Solyc05g052020.3.1
Solyc03g082500.4.1			Solyc05g018230.4.1			Solyc10g079730.3.1	Solyc10g024490.2.1		Solyc05g051583.1.1		Solyc06g074940.4.1		Solyc03g083730.1.1	Solyc03g082560.3.1							Solyc06g082990.4.1		Solyc05g052600.4.1
Solyc03g082520.1.1			Solyc05g041540.4.1			Solyc10g080360.1.1	Solyc10g039280.2.1		Solyc05g052410.3.1		Solyc06g075030.1.1		Solyc03g083960.3.1	Solyc03g082710.4.1							Solyc06g083660.4.1		Solyc05g052910.4.1
Solyc03g082530.1.1			Solyc05g041920.3.1			Solyc10g080470.1.1	Solyc10g045100.2.1		Solyc05g053500.4.1		Solyc06g075530.1.1		Solyc03g093120.5.1.1	Solyc03g082730.1.1							Solyc06g083760.3.1		Solyc05g053190.3.1
Solyc03g082630.3.1			Solyc05g046340.2.1			Solyc10g080950.2.1	Solyc10g047290.2.1		Solyc05g053870.3.1		Solyc06g075690.3.1		Solyc03g093130.3.1	Solyc03g083000.3.1							Solyc06g083830.4.1		Solyc05g053200.3.1
Solyc03g082690.3.1			Solyc05g050350.2.1			Solyc10g081320.1.1	Solyc10g047650.3.1		Solyc05g053880.4.1		Solyc06g075780.3.1		Solyc03g093610.1.1	Solyc03g083100.3.1							Solyc06g084530.3.1		Solyc05g053280.3.1
Solyc03g083020.3.1			Solyc05g050800.3.1			Solyc10g083310.2.1	Solyc10g051030.2.1		Solyc05g053890.3.1		Solyc06g075800.1.1		Solyc03g093890.3.1	Solyc03g083350.3.1							Solyc07g005320.3.1		Solyc05g053900.4.1
Solyc03g083030.3.1			Solyc05g050870.4.1			Solyc10g084960.2.1	Solyc10g054660.2.1		Solyc05g054070.4.1		Solyc06g076020.3.1		Solyc03g094120.3.1	Solyc03g093690.3.1							Solyc07g005400.3.1		Solyc05g054340.4.1
Solyc03g083210.3.1			Solyc05g050880.2.1			Solyc10g085020.3.1	Solyc10g074390.1.1		Solyc05g054170.4.1		Solyc06g076090.3.1		Solyc03g095730.4.1	Solyc03g093830.3.1							Solyc07g005930.4.1		Solyc05g054420.4.1
Solyc03g083460.3.1			Solyc05g050970.4.1			Solyc10g085030.1.1	Solyc10g074750.1.1		Solyc05g054405.1.1		Solyc06g076280.3.1		Solyc03g096360.4.1	Solyc03g093880.3.1							Solyc07g006780.3.1		Solyc05g054600.3.1
Solyc03g083730.1.1			Solyc05g051480.2.1			Solyc10g086190.3.1	Solyc10g074890.2.1		Solyc05g054830.3.1		Solyc06g076740.3.1		Solyc03g096390.3.1	Solyc03g095620.4.1							Solyc07g006810.3.1		Solyc05g054700.3.1
Solyc03g083960.3.1			Solyc05g051510.4.1			Solyc10g086340.1.1	Solyc10g074930.1.1		Solyc05g054870.3.1		Solyc06g076920.3.1		Solyc03g096540.3.1	Solyc03g095940.1.1							Solyc07g006880.1.1		Solyc05g055940.3.1
Solyc03g093470.3.1			Solyc05g051530.4.1			Solyc10g086760.2.1	Solyc10g076180.1.1		Solyc05g054990.3.1		Solyc06g082070.3.1		Solyc03g096545.1.1	Solyc03g095990.1.1							Solyc07g006910.4.1		Solyc05g056260.2.1
Solyc03g093500.3.1			Solyc05g051540.3.1			Solyc11g005090.2.1	Solyc10g076410.1.1		Solyc05g056120.3.1		Solyc06g082080.3.1		Solyc03g096770.1.1	Solyc03g096640.4.1							Solyc07g007200.4.1		Solyc05g056540.4.1
Solyc03g093560.1.1			Solyc05g052100.3.1			Solyc11g005770.2.1	Solyc10g077010.2.1		Solyc06g005390.1.1		Solyc06g082270.2.1		Solyc03g097020.4.1	Solyc03g096730.3.1							Solyc07g007360.3.1		Solyc06g005380.3.1
Solyc03g093890.3.1			Solyc05g052300.4.1			Solyc11g006430.1.1	Solyc10g078540.3.1		Solyc06g005430.1.1		Solyc06g082440.1.1		Solyc03g097030.3.1	Solyc03g096840.4.1							Solyc07g007660.1.1		Solyc06g005590.4.1
Solyc03g093970.3.1			Solyc05g052750.3.1			Solyc11g007030.3.1	Solyc10g078570.1.1		Solyc06g005650.2.1		Solyc06g082650.4.1		Solyc03g097230.1.1	Solyc03g096850.4.1							Solyc07g009350.4.1		Solyc06g005850.3.1
Solyc03g094020.3.1			Solyc05g052840.1.1			Solyc11g010620.3.1	Solyc10g078620.1.1		Solyc06g007130.5.1.1		Solyc06g082920.3.1		Solyc03g097410.1.1	Solyc03g096860.3.1							Solyc07g009380.4.1		Solyc06g005890.3.1
Solyc03g095190.4.1			Solyc05g053600.3.1			Solyc11g010920.3.1	Solyc10g078960.2.1		Solyc06g007140.4.1		Solyc06g083390.4.1		Solyc03g097510.1.1	Solyc03g097000.3.1							Solyc07g009500.3.1		Solyc06g005950.3.1
Solyc03g095310.3.1			Solyc05g053610.2.1			Solyc11g011370.2.1	Solyc10g079260.2.1		Solyc06g007580.1.1		Solyc06g084170.3.1		Solyc03g097680.4.1	Solyc03g097130.3.1							Solyc07g014590.4.1		Solyc06g005965.1.1
Solyc03g095470.3.1			Solyc05g053620.3.1			Solyc11g012020.2.1	Solyc10g080850.1.1		Solyc06g007910.4.1		Solyc07g005370.4.1		Solyc03g097840.3.1	Solyc03g097460.3.1							Solyc07g016180.3.1		Solyc06g005990.4.1
Solyc03g095650.3.1			Solyc05g054380.2.1			Solyc11g012610.2.1	Solyc10g080980.2.1		Solyc06g008080.2.1		Solyc07g005520.1.1		Solyc03g097920.1.1	Solyc03g097550.3.1							Solyc07g019440.3.1		Solyc06g007850.3.1
Solyc03g095770.3.1			Solyc05g054610.1.1			Solyc11g065190.3.1	Solyc10g081950.3.1		Solyc06g008280.2.1		Solyc07g005860.3.1		Solyc03g098020.4.1	Solyc03g097590.4.1							Solyc07g026605.1.1		Solyc06g008050.4.1
Solyc03g096390.3.1			Solyc05g054640.4.1			Solyc11g065760.2.1	Solyc10g083610.2.1		Solyc06g009040.4.1		Solyc07g006090.3.1		Solyc03g098300.1.1	Solyc03g097780.3.1							Solyc07g026960.3.1		Solyc06g008720.4.1
Solyc03g096540.3.1			Solyc05g054650.1.1			Solyc11g066270.3.1	Solyc10g084050.2.1		Solyc06g009190.4.1		Solyc07g006360.1.1		Solyc03g098660.3.1	Solyc03g097940.3.1							Solyc07g032170.3.1		Solyc06g008870.2.1
Solyc03g096770.1.1			Solyc05g054820.1.1			Solyc11g066720.3.1	Solyc10g084630.2.1		Solyc06g009390.3.1		Solyc07g006500.3.1		Solyc03g098670.1.1	Solyc03g097950.4.1							Solyc07g032380.4.1		Solyc06g008880.3.1
Solyc03g096780.1.1			Solyc05g054930.3.1			Solyc11g066820.2.1	Solyc10g085160.2.1		Solyc06g009645.1.1		Solyc07g007130.1.1		Solyc03g098730.1.1	Solyc03g098110.4.1							Solyc07g039410.3.1		Solyc06g008900.4.1
Solyc03g096940.4.1			Solyc05g055760.3.1			Solyc11g068940.1.1	Solyc10g086180.2.1		Solyc06g030470.4.1		Solyc07g008280.4.1		Solyc03g098740.1.1	Solyc03g098240.3.1							Solyc07g041210.3.1		Solyc06g009820.3.1
Solyc03g097270.3.1			Solyc05g055880.4.1			Solyc11g069270.2.1	Solyc11g005620.1.1		Solyc06g035490.3.1		Solyc07g008590.1.1		Solyc03g111170.3.1	Solyc03g098290.4.1							Solyc07g043050.1.1		Solyc06g035570.1.1
Solyc03g097680.4.1			Solyc05g056080.4.1			Solyc11g071300.2.1	Solyc11g007610.2.1		Solyc06g036130.4.1		Solyc07g008820.3.1		Solyc03g111300.1.1	Solyc03g098320.4.1							Solyc07g043120.1.1		Solyc06g035690.3.1
Solyc03g097690.3.1			Solyc05g056130.4.1			Solyc11g071620.3.1	Solyc11g008510.3.1		Solyc06g036290.3.1		Solyc07g008840.3.1		Solyc03g111510.3.1	Solyc03g098440.4.1							Solyc07g043130.3.1		Solyc06g036340.4.1
Solyc03g097750.4.1			Solyc05g056170.3.1			Solyc11g071640.3.1	Solyc11g011120.2.1		Solyc06g036310.3.1		Solyc07g018010.3.1		Solyc03g111710.3.1	Solyc03g098480.1.1							Solyc07g045540.4.1		Solyc06g048460.2.1
Solyc03g098020.4.1			Solyc05g056380.3.1			Solyc11g071730.3.1	Solyc11g011130.3.1		Solyc06g036330.1.1		Solyc07g018200.1.1		Solyc03g111770.3.1	Solyc03g098620.3.1							Solyc07g049210.3.1		Solyc06g048480.3.1
Solyc03g098100.4.1			Solyc05g056420.4.1			Solyc11g072920.2.1	Solyc11g012070.3.1		Solyc06g036410.1.1		Solyc07g032230.3.1		Solyc03g112030.3.1	Solyc03g111260.3.1							Solyc07g049310.3.1		Solyc06g048960.4.1
Solyc03g098470.3.1			Solyc05g056500.1.1			Solyc12g005250.2.1	Solyc11g012080.2.1		Solyc06g048630.3.1		Solyc07g032480.3.1		Solyc03g112040.1.1	Solyc03g111330.4.1							Solyc07g049480.3.1		Solyc06g050170.4.1
Solyc03g098650.3.1			Solyc06g005170.3.1			Solyc12g005480.2.1	Solyc11g012110.2.1		Solyc06g051400.3.1		Solyc07g039450.3.1		Solyc03g112060.3.1	Solyc03g111610.3.1							Solyc07g049500.3.1		Solyc06g050510.3.1
Solyc03g110980.4.1			Solyc06g005500.4.1			Solyc12g005720.1.1	Solyc11g018470.3.1		Solyc06g053330.4.1		Solyc07g040960.1.1		Solyc03g112330.3.1	Solyc03g111650.4.1							Solyc07g049720.4.1		Solyc06g051080.4.1
Solyc03g111300.1.1			Solyc06g005520.4.1			Solyc12g006270.2.1	Solyc11g018772.1.1		Solyc06g053630.3.1		Solyc07g041750.3.1		Solyc03g112700.1.1	Solyc03g111700.3.1							Solyc07g052480.3.1		Solyc06g051650.4.1
Solyc03g111540.2.1			Solyc06g008620.1.1			Solyc12g006840.2.1	Solyc11g030720.2.1		Solyc06g053670.1.1		Solyc07g042430.1.1		Solyc03g112870.3.1	Solyc03g111940.2.1							Solyc07g053280.4.1		Solyc06g052115.1.1
Solyc03g111580.3.1			Solyc06g008940.4.1			Solyc12g006850.2.1	Solyc11g033288.1.1		Solyc06g060230.3.1		Solyc07g043510.3.1		Solyc03g112960.1.1	Solyc03g112010.4.1							Solyc07g053580.3.1		Solyc06g053340.3.1
Solyc03g111710.3.1			Solyc06g009110.3.1			Solyc12g007020.2.1	Solyc11g040340.3.1		Solyc06g060410.3.1		Solyc07g047780.3.1		Solyc03g112970.1.1	Solyc03g112050.4.1							Solyc07g053720.3.1		Solyc06g053530.3.1
Solyc03g112320.4.1			Solyc06g009290.4.1			Solyc12g007210.2.1	Solyc11g042440.1.1		Solyc06g060620.4.1		Solyc07g049580.3.1		Solyc03g113040.4.1	Solyc03g112190.4.1							Solyc07g054370.3.1		Solyc06g053570.2.1
Solyc03g112330.3.1			Solyc06g010030.4.1			Solyc12g008500.2.1	Solyc11g062130.2.1		Solyc06g060700.1.1		Solyc07g049610.1.1		Solyc03g113070.4.1	Solyc03g112270.3.1							Solyc07g055020.3.1		Solyc06g053860.3.1
Solyc03g112870.3.1			Solyc06g010100.2.1			Solyc12g009520.2.1	Solyc11g062370.1.1		Solyc06g060870.1.1		Solyc07g049700.1.1		Solyc03g113120.4.1	Solyc03g112280.3.1							Solyc07g055120.4.1		Solyc06g054020.3.1
Solyc03g112880.1.1			Solyc06g016790.3.1			Solyc12g010980.3.1	Solyc11g062390.3.1		Solyc06g061190.1.1		Solyc07g052780.3.1		Solyc03g113420.4.1	Solyc03g112300.3.1							Solyc07g055140.3.1		Solyc06g060340.3.1
Solyc03g112910.3.1			Solyc06g018100.4.1			Solyc12g011100.2.1	Solyc11g066620.2.1		Solyc06g061280.3.1		Solyc07g053740.1.1		Solyc03g113430.3.1	Solyc03g112350.4.1							Solyc07g055910.4.1		Solyc06g060390.3.1
Solyc03g113070.4.1			Solyc06g035940.3.1			Solyc12g011290.2.1	Solyc11g067230.2.1		Solyc06g062390.3.1		Solyc07g054830.4.1		Solyc03g113710.4.1	Solyc03g113010.3.1							Solyc07g056220.3.1		Solyc06g060750.3.1
Solyc03g113120.4.1			Solyc06g035960.3.1			Solyc12g014430.2.1	Solyc11g068450.2.1		Solyc06g062430.3.1		Solyc07g054840.4.1		Solyc03g113720.3.1	Solyc03g113240.3.1							Solyc07g056270.3.1		Solyc06g061250.3.1
Solyc03g113420.4.1			Solyc06g048590.3.1			Solyc12g017460.1.1	Solyc11g068650.2.1		Solyc06g062500.4.1		Solyc07g055640.1.1		Solyc03g114000.3.1	Solyc03g113350.3.1							Solyc07g056340.4.1		Solyc06g062480.4.1
Solyc03g113430.3.1			Solyc06g051620.3.1			Solyc12g019320.2.1	Solyc11g068980.2.1		Solyc06g062910.2.1		Solyc07g056090.1.1		Solyc03g114237.1.1	Solyc03g113610.4.1							Solyc07g056580.3.1		Solyc06g062900.4.1
Solyc03g113540.3.1			Solyc06g051940.4.1			Solyc12g019890.2.1	Solyc11g069150.3.1		Solyc06g062960.3.1		Solyc07g056200.3.1		Solyc03g114350.1.1	Solyc03g113620.3.1							Solyc07g062520.3.1		Solyc06g064560.4.1
Solyc03g113880.4.1			Solyc06g051960.3.1			Solyc12g042460.2.1	Solyc11g069290.2.1		Solyc06g063200.2.1		Solyc07g056460.3.1		Solyc03g114500.4.1	Solyc03g113630.3.1							Solyc07g062530.3.1		Solyc06g064570.3.1
Solyc03g114000.3.1			Solyc06g053150.1.1			Solyc12g044940.2.1	Solyc11g069810.3.1		Solyc06g063340.3.1		Solyc07g061950.4.1		Solyc03g114600.4.1	Solyc03g113700.3.1							Solyc07g063050.1.1		Solyc06g065730.3.1
Solyc03g114030.3.1			Solyc06g053610.3.1			Solyc12g045030.2.1	Solyc11g071260.2.1		Solyc06g063400.3.1		Solyc07g062130.3.1		Solyc03g114730.3.1	Solyc03g113930.3.1							Solyc07g063190.3.1		Solyc06g066550.3.1
Solyc03g114100.1.1			Solyc06g053640.1.1			Solyc12g049030.1.1	Solyc11g071490.2.1		Solyc06g066020.3.1		Solyc07g062620.3.1		Solyc03g114810.3.1	Solyc03g113990.3.1							Solyc07g063270.3.1		Solyc06g068480.3.1
Solyc03g114160.1.1			Solyc06g053930.3.1			Solyc12g057140.1.1	Solyc11g072260.2.1		Solyc06g066240.4.1		Solyc07g063200.3.1		Solyc03g114860.4.1	Solyc03g114140.3.1							Solyc07g063430.3.1		Solyc06g069030.3.1
Solyc03g114233.1.1			Solyc06g059860.3.1			Solyc12g057150.1.1	Solyc11g072820.3.1		Solyc06g066420.4.1		Solyc07g063940.2.1		Solyc03g114890.4.1	Solyc03g114410.3.1							Solyc07g064090.3.1		Solyc06g069410.3.1
Solyc03g114350.1.1			Solyc06g060290.4.1			Solyc12g088940.3.1	Solyc11g072830.1.1		Solyc06g066500.1.1		Solyc07g064640.3.1		Solyc03g115000.3.1	Solyc03g114470.2.1							Solyc07g064160.3.1		Solyc06g069440.3.1
Solyc03g114360.4.1			Solyc06g060760.3.1			Solyc12g094460.2.1	Solyc11g073080.3.1		Solyc06g066520.1.1		Solyc07g065960.1.1		Solyc03g115060.3.1	Solyc03g114510.4.1							Solyc07g064170.3.1		Solyc06g071120.3.1
Solyc03g114920.1.1			Solyc06g062330.3.1			Solyc12g095980.2.1	Solyc12g005080.2.1		Solyc06g066650.4.1		Solyc07g066080.3.1		Solyc03g115860.3.1	Solyc03g115000.3.1							Solyc07g064410.1.1		Solyc06g071350.4.1
Solyc03g115240.4.1			Solyc06g062350.4.1			Solyc12g096860.3.1	Solyc12g005410.2.1		Solyc06g067940.4.1		Solyc07g066100.3.1		Solyc03g116500.4.1	Solyc03g115160.3.1							Solyc07g064560.4.1		Solyc06g071490.3.1
Solyc03g115620.2.1			Solyc06g063090.4.1			Solyc12g098490.2.1	Solyc12g005570.2.1		Solyc06g068320.3.1		Solyc07g066160.1.1		Solyc03g116510.1.1	Solyc03g115190.4.1							Solyc07g064970.4.1		Solyc06g071790.3.1
Solyc03g115630.3.1			Solyc06g063110.3.1			Solyc12g098630.2.1	Solyc12g006050.2.1		Solyc06g068440.4.1		Solyc07g150101.1.1		Solyc03g116700.4.1	Solyc03g115550.3.1							Solyc07g065290.3.1		Solyc06g072380.3.1
Solyc03g116060.4.1			Solyc06g063180.3.1			Solyc12g099260.2.1	Solyc12g006380.2.1		Solyc06g068530.1.1		Solyc08g005980.3.1		Solyc03g116890.3.1	Solyc03g115580.4.1							Solyc07g065470.4.1		Solyc06g073320.3.1
Solyc03g116170.3.1			Solyc06g064720.1.1			Solyc12g099465.1.1	Solyc12g006450.2.1		Solyc06g068720.3.1		Solyc08g006330.3.1		Solyc03g117020.4.1	Solyc03g115700.3.1							Solyc07g065840.2.1		Solyc06g073400.3.1
Solyc03g117020.4.1			Solyc06g064980.3.1			Solyc12g099540.2.1	Solyc12g006490.2.1		Solyc06g069100.3.1		Solyc08g006470.4.1		Solyc03g117270.1.1	Solyc03g115820.3.1							Solyc07g065980.3.1		Solyc06g073630.3.1
Solyc03g117030.2.1			Solyc06g065010.4.1			Solyc12g099980.3.1	Solyc12g008720.2.1		Solyc06g069310.3.1		Solyc08g007225.1.1		Solyc03g117350.1.1	Solyc03g116570.3.1							Solyc07g066220.3.1		Solyc06g073670.4.1
Solyc03g117330.4.1			Solyc06g065060.1.1			Solyc12g100130.1.1	Solyc12g008770.2.1		Solyc06g069560.3.1		Solyc08g008070.1.1		Solyc03g117980.3.1	Solyc03g116670.3.1							Solyc07g066420.4.1		Solyc06g073920.3.1
Solyc03g117600.3.1			Solyc06g065550.2.1			Solyc12g100240.1.1	Solyc12g008930.3.1		Solyc06g071110.3.1		Solyc08g008110.2.1		Solyc03g118000.1.1	Solyc03g116870.3.1							Solyc07g066620.3.1		Solyc06g074390.3.1
Solyc03g118020.3.1			Solyc06g065560.2.1			Solyc12g100250.3.1	Solyc12g009130.3.1		Solyc06g071200.3.1		Solyc08g008370.3.1		Solyc03g118005.1.1	Solyc03g116880.3.1							Solyc08g005010.4.1		Solyc06g074450.3.1
Solyc03g118810.1.1			Solyc06g065680.3.1			Solyc12g100270.2.1	Solyc12g010680.3.1		Solyc06g071610.3.1		Solyc08g014110.1.1		Solyc03g118450.1.1	Solyc03g117370.3.1							Solyc08g005190.4.1		Solyc06g076340.3.1
Solyc03g118970.3.1			Solyc06g066230.4.1				Solyc12g010860.2.1		Solyc06g071780.4.1		Solyc08g014290.1.1		Solyc03g118810.1.1	Solyc03g117430.3.1							Solyc08g005260.2.1		Solyc06g076430.3.1
Solyc03g119040.3.1			Solyc06g066310.3.1				Solyc12g011440.2.1		Solyc06g072230.1.1		Solyc08g016310.3.1		Solyc03g118970.3.1	Solyc03g117740.3.1							Solyc08g005335.1.1		Solyc06g076700.1.1
Solyc03g119130.3.1			Solyc06g066370.4.1				Solyc12g014080.2.1		Solyc06g072430.3.1		Solyc08g023470.3.1		Solyc03g119230.1.1	Solyc03g117890.3.1							Solyc08g005420.3.1		Solyc06g082100.4.1
Solyc03g119210.1.1			Solyc06g066590.4.1				Solyc12g015700.3.1		Solyc06g072450.1.1		Solyc08g036640.3.1		Solyc03g119240.3.1	Solyc03g118120.3.1							Solyc08g006220.4.1		Solyc06g082190.3.1
Solyc03g119250.4.1			Solyc06g066630.1.1				Solyc12g015770.3.1		Solyc06g072460.1.1		Solyc08g062220.3.1		Solyc03g119370.2.1	Solyc03g118240.4.1							Solyc08g006590.2.1		Solyc06g082200.4.1
Solyc03g119360.3.1			Solyc06g066730.3.1				Solyc12g017700.2.1		Solyc06g072550.3.1		Solyc08g062330.3.1		Solyc03g119440.3.1	Solyc03g118630.3.1							Solyc08g006600.4.1		Solyc06g084020.4.1
Solyc03g119440.3.1			Solyc06g068310.1.1				Solyc12g017850.2.1		Solyc06g073020.3.1		Solyc08g062680.1.1		Solyc03g119470.2.1	Solyc03g118850.4.1							Solyc08g007330.3.1		Solyc06g084320.1.1
Solyc03g119590.1.1			Solyc06g068650.4.1				Solyc12g017970.1.1		Solyc06g073050.2.1		Solyc08g066320.4.1		Solyc03g119480.4.1	Solyc03g119150.4.1							Solyc08g007530.4.1		Solyc07g005010.4.1
Solyc03g120260.4.1			Solyc06g068720.3.1				Solyc12g019460.2.1		Solyc06g073080.4.1		Solyc08g067360.3.1		Solyc03g119660.2.1	Solyc03g119260.4.1							Solyc08g007770.4.1		Solyc07g005140.4.1
Solyc03g120410.3.1			Solyc06g068910.3.1				Solyc12g019640.2.1		Solyc06g073840.3.1		Solyc08g068720.1.1		Solyc03g119970.3.1	Solyc03g119290.3.1							Solyc08g008010.4.1		Solyc07g005305.1.1
Solyc03g121100.4.1			Solyc06g069040.4.1				Solyc12g038980.2.1		Solyc06g074070.3.1		Solyc08g068930.3.1		Solyc03g119980.3.1	Solyc03g119540.3.1							Solyc08g013990.3.1		Solyc07g005650.4.1
Solyc03g121400.1.1			Solyc06g069130.4.1				Solyc12g039120.2.1		Solyc06g074420.1.1		Solyc08g075230.1.1		Solyc03g120600.4.1	Solyc03g119690.3.1							Solyc08g014000.3.1		Solyc07g005830.3.1
Solyc03g121580.3.1			Solyc06g069580.3.1				Solyc12g040320.2.1		Solyc06g074620.3.1		Solyc08g075320.4.1		Solyc03g120750.3.1	Solyc03g119700.3.1							Solyc08g014470.4.1		Solyc07g005950.4.1
Solyc03g121610.3.1			Solyc06g069650.4.1				Solyc12g042830.3.1		Solyc06g074960.4.1		Solyc08g075540.5.1.1		Solyc03g120830.3.1	Solyc03g119710.4.1							Solyc08g023440.3.1		Solyc07g006030.4.1
Solyc03g121680.3.1			Solyc06g070990.3.1				Solyc12g044930.3.1		Solyc06g075000.3.1		Solyc08g076490.2.1		Solyc03g121190.4.1	Solyc03g119727.1.1							Solyc08g036533.1.1		Solyc07g006110.4.1
Solyc03g121940.3.1			Solyc06g071600.3.1				Solyc12g044956.1.1		Solyc06g075720.3.1		Solyc08g076920.3.1		Solyc03g121330.3.1	Solyc03g119930.1.1							Solyc08g048240.4.1		Solyc07g006370.1.1
Solyc03g122190.3.1			Solyc06g071810.1.1				Solyc12g049290.2.1		Solyc06g075775.1.1		Solyc08g077020.1.1		Solyc03g121340.1.1	Solyc03g120790.1.1							Solyc08g048430.4.1		Solyc07g006530.3.1
Solyc03g122350.3.1			Solyc06g072220.1.1				Solyc12g049420.2.1		Solyc06g075930.1.1		Solyc08g077040.3.1		Solyc03g121620.1.1	Solyc03g120850.4.1							Solyc08g048510.1.1		Solyc07g006760.4.1
Solyc03g123370.3.1			Solyc06g072230.1.1				Solyc12g056675.1.1		Solyc06g075960.1.1		Solyc08g077550.3.1		Solyc03g122190.3.1	Solyc03g120880.4.1							Solyc08g059660.3.1		Solyc07g006820.4.1
Solyc03g123400.1.1			Solyc06g072250.3.1				Solyc12g088160.3.1		Solyc06g076310.1.1		Solyc08g077560.4.1		Solyc03g122340.3.1	Solyc03g120910.4.1							Solyc08g061820.3.1		Solyc07g007140.3.1
Solyc04g005060.3.1			Solyc06g072280.3.1				Solyc12g089210.2.1		Solyc06g076330.3.1		Solyc08g077920.3.1		Solyc03g123400.1.1	Solyc03g121120.4.1							Solyc08g062960.4.1		Solyc07g007310.3.1
Solyc04g005670.3.1			Solyc06g072460.1.1				Solyc12g094380.2.1		Solyc06g076400.3.1		Solyc08g078310.3.1		Solyc03g123630.4.1	Solyc03g121540.3.1							Solyc08g065140.1.1		Solyc07g007340.3.1
Solyc04g007390.4.1			Solyc06g074140.1.1				Solyc12g095800.2.1		Solyc06g082030.3.1		Solyc08g078650.3.1		Solyc03g123680.1.1	Solyc03g121850.3.1							Solyc08g065890.3.1		Solyc07g007550.3.1
Solyc04g007550.4.1			Solyc06g074530.1.1				Solyc12g095930.2.1		Solyc06g082570.3.1		Solyc08g078960.4.1		Solyc03g123690.1.1	Solyc03g121950.3.1							Solyc08g066070.1.1		Solyc07g007690.4.1
Solyc04g007580.1.1			Solyc06g075010.4.1				Solyc12g096840.3.1		Solyc06g082770.3.1		Solyc08g079480.3.1		Solyc03g123700.4.1	Solyc03g123550.1.1							Solyc08g066150.1.1		Solyc07g007790.3.1
Solyc04g007850.3.1			Solyc06g075190.1.1				Solyc12g098330.3.1		Solyc06g083310.3.1		Solyc08g079520.3.1		Solyc04g005040.1.1	Solyc03g123560.3.1							Solyc08g066200.3.1		Solyc07g008040.4.1
Solyc04g007890.3.1			Solyc06g075580.4.1				Solyc12g098430.2.1		Solyc06g083400.3.1		Solyc08g080750.4.1		Solyc04g005050.1.1	Solyc03g123580.4.1							Solyc08g066730.3.1		Solyc07g008160.3.1
Solyc04g008090.4.1			Solyc06g075690.3.1				Solyc12g098720.3.1		Solyc06g083980.3.1		Solyc08g080900.3.1		Solyc04g005160.3.1	Solyc03g123710.3.1							Solyc08g067260.4.1		Solyc07g008310.3.1
Solyc04g008240.3.1			Solyc06g075800.1.1				Solyc12g099040.2.1		Solyc06g084430.4.1		Solyc08g081040.3.1		Solyc04g005550.2.1	Solyc03g123750.3.1							Solyc08g067960.3.1		Solyc07g008880.3.1
Solyc04g008600.4.1			Solyc06g076020.3.1				Solyc12g099550.1.1		Solyc06g150132.1.1		Solyc08g081240.3.1		Solyc04g005670.3.1	Solyc03g123790.4.1							Solyc08g068100.3.1		Solyc07g018350.2.1
Solyc04g008650.4.1			Solyc06g076130.3.1				Solyc12g099570.3.1		Solyc07g005180.3.1		Solyc08g082090.1.1		Solyc04g006930.3.1	Solyc03g123850.2.1							Solyc08g068150.4.1		Solyc07g024000.3.1
Solyc04g009140.4.1			Solyc06g076160.4.1				Solyc12g099990.2.1		Solyc07g006060.3.1		Solyc08g082280.4.1		Solyc04g007390.4.1	Solyc03g123910.3.1							Solyc08g076480.3.1		Solyc07g027020.4.1
Solyc04g009170.3.1			Solyc06g076170.4.1				Solyc12g100190.2.1		Solyc07g006070.1.1		Solyc08g082920.3.1		Solyc04g007520.3.1	Solyc03g124030.4.1							Solyc08g076680.3.1		Solyc07g032110.3.1
Solyc04g009350.3.1			Solyc06g076300.3.1						Solyc07g006130.3.1		Solyc08g083110.4.1		Solyc04g007530.3.1	Solyc03g124060.3.1							Solyc08g076830.1.1		Solyc07g032510.3.1
Solyc04g010240.3.1			Solyc06g076640.3.1						Solyc07g006480.4.1		Solyc08g083170.1.1		Solyc04g007580.1.1	Solyc04g005030.4.1							Solyc08g077240.3.1		Solyc07g032710.4.1
Solyc04g011540.4.1			Solyc06g082010.4.1						Solyc07g006510.3.1		Solyc09g005560.4.1		Solyc04g007620.1.1	Solyc04g005090.4.1							Solyc08g077730.3.1		Solyc07g039340.4.1
Solyc04g012050.3.1			Solyc06g082290.4.1						Solyc07g006560.3.1		Solyc09g005690.3.1		Solyc04g007660.1.1	Solyc04g005120.3.1							Solyc08g079870.3.1		Solyc07g039500.4.1
Solyc04g014270.3.1			Solyc06g082440.1.1						Solyc07g006900.2.1		Solyc09g007760.4.1		Solyc04g007690.3.1	Solyc04g005250.4.1							Solyc08g079890.2.1		Solyc07g040990.4.1
Solyc04g015020.3.1			Solyc06g083030.3.1						Solyc07g007220.3.1		Solyc09g008010.3.1		Solyc04g007710.3.1	Solyc04g005260.3.1							Solyc08g080780.4.1		Solyc07g042260.4.1
Solyc04g015360.3.1			Solyc06g084370.1.1						Solyc07g007600.3.1		Solyc09g010020.2.1		Solyc04g007900.3.1	Solyc04g005270.1.1							Solyc08g081190.3.1		Solyc07g042850.2.1
Solyc04g015520.3.1			Solyc07g005110.4.1						Solyc07g007780.3.1		Solyc09g010390.2.1		Solyc04g007990.1.1	Solyc04g005330.3.1							Solyc08g082000.4.1		Solyc07g042970.4.1
Solyc04g016270.2.1			Solyc07g005380.4.1						Solyc07g008320.3.1		Solyc09g011510.2.1		Solyc04g008100.3.1	Solyc04g005920.1.1							Solyc08g082170.4.1		Solyc07g047750.3.1
Solyc04g016380.3.1			Solyc07g005520.1.1						Solyc07g008600.1.1		Solyc09g011780.3.1		Solyc04g008400.1.1	Solyc04g006970.4.1							Solyc08g082590.3.1		Solyc07g047860.4.1
Solyc04g016420.3.1			Solyc07g006090.3.1						Solyc07g008620.1.1		Solyc09g011890.1.1		Solyc04g008790.1.1	Solyc04g007270.3.1							Solyc08g083080.3.1		Solyc07g049135.1.1
Solyc04g017740.1.1			Solyc07g006420.1.1						Solyc07g008810.1.1		Solyc09g013160.3.1		Solyc04g009305.1.1	Solyc04g007410.4.1							Solyc09g005320.3.1		Solyc07g049150.2.1
Solyc04g025650.3.1			Solyc07g006770.2.1						Solyc07g021700.3.1		Solyc09g014610.4.1		Solyc04g009600.3.1	Solyc04g007470.3.1							Solyc09g005550.3.1		Solyc07g049590.3.1
Solyc04g040180.3.1			Solyc07g007170.3.1						Solyc07g021750.1.1		Solyc09g018030.4.1		Solyc04g009800.3.1	Solyc04g008020.3.1							Solyc09g007210.4.1		Solyc07g051860.1.1
Solyc04g045630.3.1			Solyc07g007240.3.1						Solyc07g039347.1.1		Solyc09g056430.4.1		Solyc04g009860.4.1	Solyc04g008290.4.1							Solyc09g007570.3.1		Solyc07g052320.3.1
Solyc04g045660.4.1			Solyc07g007590.1.1						Solyc07g040720.3.1		Solyc09g059430.3.1		Solyc04g009920.3.1	Solyc04g008540.3.1							Solyc09g008790.4.1		Solyc07g052830.4.1
Solyc04g047720.4.1			Solyc07g007820.3.1						Solyc07g040730.1.1		Solyc09g061430.3.1		Solyc04g010240.3.1	Solyc04g008980.3.1							Solyc09g008930.4.1		Solyc07g053493.1.1
Solyc04g048950.4.1			Solyc07g008060.1.1						Solyc07g041740.1.1		Solyc09g065940.4.1		Solyc04g010250.3.1	Solyc04g009030.3.1							Solyc09g008940.4.1		Solyc07g053520.2.1
Solyc04g049070.3.1			Solyc07g008440.3.1						Solyc07g042490.1.1		Solyc09g066410.3.1		Solyc04g011350.3.1	Solyc04g009260.3.1							Solyc09g009040.3.1		Solyc07g054850.3.1
Solyc04g049090.3.1			Solyc07g009443.1.1						Solyc07g042493.1.1		Solyc09g066500.4.1		Solyc04g011480.3.1	Solyc04g009370.4.1							Solyc09g009830.3.1		Solyc07g061780.4.1
Solyc04g049160.3.1			Solyc07g017540.4.1						Solyc07g042995.1.1		Solyc09g072930.1.1		Solyc04g011490.4.1	Solyc04g009453.1.1							Solyc09g009920.1.1		Solyc07g061900.3.1
Solyc04g050480.4.1			Solyc07g017780.4.1						Solyc07g043390.4.1		Solyc09g074240.1.1		Solyc04g011540.4.1	Solyc04g009510.4.1							Solyc09g010140.3.1		Solyc07g062950.4.1
Solyc04g050790.3.1			Solyc07g017860.3.1						Solyc07g043420.3.1		Solyc09g074250.3.1		Solyc04g011750.3.1	Solyc04g009730.4.1							Solyc09g010350.4.1		Solyc07g063530.3.1
Solyc04g051360.3.1			Solyc07g017880.4.1						Solyc07g043460.3.1		Solyc09g075020.3.1		Solyc04g012010.3.1	Solyc04g009740.4.1							Solyc09g010430.1.1		Solyc07g064150.4.1
Solyc04g051490.3.1			Solyc07g020870.3.1						Solyc07g043490.1.1		Solyc09g075040.3.1		Solyc04g012050.3.1	Solyc04g009770.3.1							Solyc09g011040.1.1		Solyc07g064580.3.1
Solyc04g054256.1.1			Solyc07g032250.4.1						Solyc07g043500.1.1		Solyc09g075400.4.1		Solyc04g014270.3.1	Solyc04g010155.2.1							Solyc09g011210.4.1		Solyc07g064680.3.1
Solyc04g054470.3.1			Solyc07g040710.3.1						Solyc07g045040.3.1		Solyc09g075510.4.1		Solyc04g014720.4.1	Solyc04g010190.1.1							Solyc09g013120.4.1		Solyc07g064940.3.1
Solyc04g054510.4.1			Solyc07g040890.1.1						Solyc07g045440.1.1		Solyc09g075890.3.1		Solyc04g014820.4.1	Solyc04g010280.2.1							Solyc09g015670.3.1		Solyc07g064950.3.1
Solyc04g054710.3.1			Solyc07g041180.4.1						Solyc07g045530.2.1		Solyc09g083020.1.1		Solyc04g015020.3.1	Solyc04g011430.3.1							Solyc09g016950.3.1		Solyc07g065230.1.1
Solyc04g054820.3.1			Solyc07g041280.4.1						Solyc07g047980.3.1		Solyc09g083060.4.1		Solyc04g015160.3.1	Solyc04g011560.4.1							Solyc09g020110.3.1		Solyc07g065630.4.1
Solyc04g054900.3.1			Solyc07g041940.3.1						Solyc07g049680.4.1		Solyc09g083320.1.1		Solyc04g015390.2.1	Solyc04g011670.3.1							Solyc09g031930.3.1		Solyc07g065810.2.1
Solyc04g054910.4.1			Solyc07g042230.1.1						Solyc07g052980.3.1		Solyc09g089880.3.1		Solyc04g016000.3.1	Solyc04g014480.3.1							Solyc09g042780.2.1		Solyc07g065920.4.1
Solyc04g055190.4.1			Solyc07g042550.3.1						Solyc07g052990.1.1		Solyc09g090460.3.1		Solyc04g016160.4.1	Solyc04g014560.4.1							Solyc09g055700.4.1		Solyc07g065990.1.1
Solyc04g055200.3.1			Solyc07g043250.1.1						Solyc07g053030.4.1		Solyc09g090790.3.1		Solyc04g016180.3.1	Solyc04g014830.3.1							Solyc09g055900.4.1		Solyc07g066010.3.1
Solyc04g055255.1.1			Solyc07g043550.3.1						Solyc07g053170.4.1		Solyc09g092010.1.1		Solyc04g016260.3.1	Solyc04g015080.4.1							Solyc09g055910.3.1		Solyc07g066200.4.1
Solyc04g056340.4.1			Solyc07g043560.4.1						Solyc07g053230.3.1		Solyc09g098070.3.1		Solyc04g016270.2.1	Solyc04g015180.3.1							Solyc09g059270.3.1		Solyc07g066300.4.1
Solyc04g057830.1.1			Solyc07g044960.1.1						Solyc07g053550.3.1		Solyc09g098150.3.1		Solyc04g016380.3.1	Solyc04g015680.3.1							Solyc09g061750.3.1		Solyc07g066410.4.1
Solyc04g057940.4.1			Solyc07g045000.4.1						Solyc07g054120.2.1		Solyc10g005060.4.1		Solyc04g017750.4.1	Solyc04g016130.3.1							Solyc09g061794.1.1		Solyc08g005310.4.1
Solyc04g058160.2.1			Solyc07g045030.4.1						Solyc07g054140.3.1		Solyc10g005950.3.1		Solyc04g024780.1.1	Solyc04g016510.3.1							Solyc09g063130.3.1		Solyc08g005460.3.1
Solyc04g058170.1.1			Solyc07g045350.4.1						Solyc07g054750.1.1		Solyc10g006450.3.1		Solyc04g025880.4.1	Solyc04g024430.3.1							Solyc09g063140.4.1		Solyc08g007110.4.1
Solyc04g064590.3.1			Solyc07g045470.3.1						Solyc07g054810.1.1		Solyc10g006480.2.1		Solyc04g026100.1.1	Solyc04g040160.4.1							Solyc09g064240.3.1		Solyc08g007950.3.1
Solyc04g071580.3.1			Solyc07g048040.1.1						Solyc07g055190.3.1		Solyc10g006540.4.1		Solyc04g040130.1.1	Solyc04g045340.3.1							Solyc09g064420.4.1		Solyc08g013880.4.1
Solyc04g071770.3.1			Solyc07g048060.3.1						Solyc07g055690.1.1		Solyc10g006660.3.1		Solyc04g040180.3.1	Solyc04g047770.3.1							Solyc09g064530.3.1		Solyc08g013980.4.1
Solyc04g071800.3.1			Solyc07g048070.3.1						Solyc07g056190.3.1		Solyc10g006690.4.1		Solyc04g045530.4.1	Solyc04g047885.1.1							Solyc09g064790.3.1		Solyc08g015780.3.1
Solyc04g071870.1.1			Solyc07g048090.2.1						Solyc07g056210.4.1		Solyc10g006750.4.1		Solyc04g045600.4.1	Solyc04g049010.3.1							Solyc09g065160.4.1		Solyc08g023495.1.1
Solyc04g071880.3.1			Solyc07g049300.3.1						Solyc07g056400.1.1		Solyc10g007420.4.1		Solyc04g048900.3.1	Solyc04g049390.3.1							Solyc09g065280.4.1		Solyc08g029130.3.1
Solyc04g072040.1.1			Solyc07g049670.4.1						Solyc07g061730.3.1		Solyc10g008340.4.1		Solyc04g048950.4.1	Solyc04g049630.3.1							Solyc09g065290.4.1		Solyc08g029220.3.1
Solyc04g072060.4.1			Solyc07g052120.4.1						Solyc07g062460.4.1		Solyc10g008730.3.1		Solyc04g049350.4.1	Solyc04g050470.4.1							Solyc09g065540.3.1		Solyc08g045780.4.1
Solyc04g072070.3.1			Solyc07g052240.3.1						Solyc07g062470.4.1		Solyc10g009110.1.1		Solyc04g049660.3.1	Solyc04g050490.4.1							Solyc09g065650.3.1		Solyc08g045850.3.1
Solyc04g072390.3.1			Solyc07g052370.4.1						Solyc07g062490.1.1		Solyc10g009340.1.1		Solyc04g050440.3.1	Solyc04g050760.4.1							Solyc09g065660.4.1		Solyc08g060810.3.1
Solyc04g072760.3.1			Solyc07g053120.4.1						Solyc07g062510.2.1		Solyc10g011740.3.1		Solyc04g051310.4.1	Solyc04g050930.3.1							Solyc09g066010.3.1		Solyc08g061270.1.1
Solyc04g073960.3.1			Solyc07g053270.3.1						Solyc07g062600.4.1		Solyc10g018260.1.1		Solyc04g051360.3.1	Solyc04g050950.3.1							Solyc09g066180.2.1		Solyc08g061500.3.1
Solyc04g074300.3.1			Solyc07g053420.4.1						Solyc07g063240.4.1		Solyc10g045270.2.1		Solyc04g051500.3.1	Solyc04g051240.1.1							Solyc09g072660.4.1		Solyc08g062640.3.1
Solyc04g074380.4.1			Solyc07g053730.4.1						Solyc07g063410.3.1		Solyc10g049630.2.1		Solyc04g054256.1.1	Solyc04g051297.1.1							Solyc09g074100.4.1		Solyc08g062670.3.1
Solyc04g074450.1.1			Solyc07g053980.3.1						Solyc07g063640.1.1		Solyc10g050220.2.1		Solyc04g054258.1.1	Solyc04g051470.1.1							Solyc09g074270.3.1		Solyc08g065800.1.1
Solyc04g074510.3.1			Solyc07g055080.3.1						Solyc07g063860.4.1		Solyc10g050890.2.1		Solyc04g054690.3.1	Solyc04g051610.3.1							Solyc09g074380.4.1		Solyc08g066010.2.1
Solyc04g074550.4.1			Solyc07g055640.1.1						Solyc07g064720.3.1		Solyc10g050970.1.1		Solyc04g054710.3.1	Solyc04g051780.3.1							Solyc09g074530.3.1		Solyc08g066140.3.1
Solyc04g074700.4.1			Solyc07g055670.1.1						Solyc07g064820.1.1		Solyc10g051230.1.1		Solyc04g054810.3.1	Solyc04g051800.3.1							Solyc09g074740.2.1		Solyc08g066250.4.1
Solyc04g074780.4.1			Solyc07g055710.3.1						Solyc07g064930.3.1		Solyc10g051240.1.1		Solyc04g054830.4.1	Solyc04g051870.3.1							Solyc09g075640.4.1		Solyc08g066580.4.1
Solyc04g074980.3.1			Solyc07g056170.4.1						Solyc07g065330.3.1		Solyc10g051250.1.1		Solyc04g054950.3.1	Solyc04g053080.4.1							Solyc09g082210.4.1		Solyc08g067740.4.1
Solyc04g076230.3.1			Solyc07g056280.3.1						Solyc07g065660.4.1		Solyc10g052500.2.1		Solyc04g056320.3.1	Solyc04g053130.4.1							Solyc09g082790.4.1		Solyc08g068010.2.1
Solyc04g076440.1.1			Solyc07g056390.4.1						Solyc07g065970.1.1		Solyc10g054320.2.1		Solyc04g056340.4.1	Solyc04g054190.3.1							Solyc09g083420.3.1		Solyc08g068530.4.1
Solyc04g077340.3.1			Solyc07g056440.3.1						Solyc08g005610.3.1		Solyc10g054440.3.1		Solyc04g057830.1.1	Solyc04g054700.3.1							Solyc09g090100.3.1		Solyc08g074600.4.1
Solyc04g077470.3.1			Solyc07g056470.3.1						Solyc08g005650.3.1		Solyc10g055230.1.1		Solyc04g057940.4.1	Solyc04g054880.3.1							Solyc09g091050.4.1		Solyc08g075010.4.1
Solyc04g077980.1.1			Solyc07g056480.3.1						Solyc08g006150.3.1		Solyc10g055240.2.1		Solyc04g058110.3.1	Solyc04g056580.3.1							Solyc09g091580.3.1		Solyc08g075430.3.1
Solyc04g078340.3.1			Solyc07g056610.2.1						Solyc08g006310.3.1		Solyc10g055560.2.1		Solyc04g058170.1.1	Solyc04g056650.4.1							Solyc09g092670.3.1		Solyc08g075510.4.1
Solyc04g078540.4.1			Solyc07g056704.1.1						Solyc08g006640.3.1		Solyc10g055740.2.1		Solyc04g064530.1.1	Solyc04g056713.1.1							Solyc09g098330.3.1		Solyc08g075650.3.1
Solyc04g078630.3.1			Solyc07g062480.2.1						Solyc08g007350.2.1		Solyc10g055760.2.1		Solyc04g064870.3.1	Solyc04g057870.3.1							Solyc10g005080.3.1		Solyc08g075920.4.1
Solyc04g079120.3.1			Solyc07g062490.1.1						Solyc08g007800.3.1		Solyc10g074500.2.1		Solyc04g064880.4.1	Solyc04g057960.4.1							Solyc10g006177.1.1		Solyc08g075940.4.1
Solyc04g079270.4.1			Solyc07g062500.3.1						Solyc08g007970.3.1		Solyc10g074730.3.1		Solyc04g071030.1.1	Solyc04g057980.3.1							Solyc10g006610.4.1		Solyc08g076230.1.1
Solyc04g079300.3.1			Solyc07g062700.3.1						Solyc08g008210.3.1		Solyc10g074740.2.1		Solyc04g071083.1.1	Solyc04g063245.1.1							Solyc10g007130.4.1		Solyc08g077150.3.1
Solyc04g079390.3.1			Solyc07g063460.3.1						Solyc08g008230.3.1		Solyc10g076290.2.1		Solyc04g071580.3.1	Solyc04g064670.3.1							Solyc10g007680.4.1		Solyc08g077385.1.1
Solyc04g079400.3.1			Solyc07g063700.2.1						Solyc08g008510.3.1		Solyc10g076360.1.1		Solyc04g071590.3.1	Solyc04g064900.1.1							Solyc10g011670.3.1		Solyc08g078530.4.1
Solyc04g079440.3.1			Solyc07g063710.2.1						Solyc08g014440.4.1		Solyc10g079755.1.1		Solyc04g071600.3.1	Solyc04g064910.1.1							Solyc10g011750.3.1		Solyc08g079110.4.1
Solyc04g079660.2.1			Solyc07g063730.3.1						Solyc08g036620.4.1		Solyc10g079820.2.1		Solyc04g071870.1.1	Solyc04g064930.3.1							Solyc10g018530.2.1		Solyc08g079240.4.1
Solyc04g079730.1.1			Solyc07g064290.3.1						Solyc08g041860.1.1		Solyc10g079890.2.1		Solyc04g071890.3.1	Solyc04g070970.4.1							Solyc10g018900.1.1		Solyc08g079730.2.1
Solyc04g079840.4.1			Solyc07g064610.3.1						Solyc08g062340.3.1		Solyc10g080370.1.1		Solyc04g072000.4.1	Solyc04g071130.1.1							Solyc10g049210.3.1		Solyc08g079810.4.1
Solyc04g080190.3.1			Solyc07g064870.3.1						Solyc08g062437.1.1		Solyc10g080460.2.1		Solyc04g072032.1.1	Solyc04g071340.5.1							Solyc10g055390.2.1		Solyc08g080200.4.1
Solyc04g080370.3.1			Solyc07g065090.2.1						Solyc08g062690.2.1		Solyc10g080770.3.1		Solyc04g072280.3.1	Solyc04g071420.3.1							Solyc10g055400.1.1		Solyc08g080250.4.1
Solyc04g080570.3.1			Solyc07g065160.4.1						Solyc08g062930.3.1		Solyc10g081140.3.1		Solyc04g072800.4.1	Solyc04g071610.4.1							Solyc10g055593.1.1		Solyc08g080550.1.1
Solyc04g080790.3.1			Solyc07g065250.3.1						Solyc08g066060.2.1		Solyc10g081170.2.1		Solyc04g072920.4.1	Solyc04g072140.4.1							Solyc10g055670.2.1		Solyc08g081620.4.1
Solyc04g080850.3.1			Solyc07g065600.3.1						Solyc08g066790.4.1		Solyc10g081190.2.1		Solyc04g074390.3.1	Solyc04g072230.4.1							Solyc10g074810.2.1		Solyc08g081830.3.1
Solyc04g081030.3.1			Solyc07g065890.3.1						Solyc08g066970.2.1		Solyc10g081320.1.1		Solyc04g074410.2.1	Solyc04g072740.3.1							Solyc10g074970.1.1		Solyc08g082210.4.1
Solyc04g081170.3.1			Solyc07g066060.3.1						Solyc08g066980.4.1		Solyc10g081570.3.1		Solyc04g074470.1.1	Solyc04g072770.4.1							Solyc10g077050.2.1		Solyc08g082680.3.1
Solyc04g081200.3.1			Solyc07g066550.4.1						Solyc08g067300.1.1		Solyc10g083360.2.1		Solyc04g074480.3.1	Solyc04g072780.4.1							Solyc10g078310.2.1		Solyc08g082870.3.1
Solyc04g081220.3.1			Solyc07g150103.1.1						Solyc08g067340.4.1		Solyc10g083600.2.1		Solyc04g074510.3.1	Solyc04g073990.3.1							Solyc10g078340.2.1		Solyc09g005660.4.1
Solyc04g081580.4.1			Solyc08g005800.4.1						Solyc08g068350.3.1		Solyc10g083700.4.1		Solyc04g074680.1.1	Solyc04g074040.3.1							Solyc10g079470.3.1		Solyc09g007100.3.1
Solyc04g081630.2.1			Solyc08g006030.4.1						Solyc08g068410.3.1		Solyc10g084000.3.1		Solyc04g074710.3.1	Solyc04g074140.4.1							Solyc10g079490.2.1		Solyc09g007110.3.1
Solyc04g081740.3.1			Solyc08g006880.3.1						Solyc08g068850.3.1		Solyc10g084170.1.1		Solyc04g074770.2.1	Solyc04g074840.3.1							Solyc10g080090.3.1		Solyc09g007280.4.1
Solyc04g082340.3.1			Solyc08g007090.3.1						Solyc08g074683.1.1		Solyc10g084940.3.1		Solyc04g074780.4.1	Solyc04g076630.3.1							Solyc10g080940.3.1		Solyc09g007310.3.1
Solyc04g082960.1.1			Solyc08g007120.3.1						Solyc08g076010.4.1		Solyc10g085710.3.1		Solyc04g074950.3.1	Solyc04g076670.3.1							Solyc10g081080.1.1		Solyc09g007410.3.1
Solyc04g083160.2.1			Solyc08g007420.3.1						Solyc08g076080.3.1		Solyc10g085750.2.1		Solyc04g074960.4.1	Solyc04g076850.3.1							Solyc10g081250.3.1		Solyc09g007710.3.1
Solyc05g005570.3.1			Solyc08g007460.3.1						Solyc08g076210.3.1		Solyc10g085810.2.1		Solyc04g075000.1.1	Solyc04g076940.3.1							Solyc10g081830.3.1		Solyc09g008020.4.1
Solyc05g005740.3.1			Solyc08g007790.3.1						Solyc08g076730.4.1		Solyc10g086680.1.1		Solyc04g076730.1.1	Solyc04g077030.3.1							Solyc10g081940.2.1		Solyc09g008040.3.1
Solyc05g006050.3.1			Solyc08g008150.1.1						Solyc08g076770.4.1		Solyc10g086710.3.1		Solyc04g076920.3.1	Solyc04g077440.4.1							Solyc10g083140.1.1		Solyc09g008730.3.1
Solyc05g006130.4.1			Solyc08g008600.3.1						Solyc08g076910.3.1		Solyc11g005380.2.1		Solyc04g077050.3.1	Solyc04g077990.3.1							Solyc10g083400.1.1		Solyc09g009140.3.1
Solyc05g006390.1.1			Solyc08g014010.4.1						Solyc08g077210.4.1		Solyc11g005630.1.1		Solyc04g077180.3.1	Solyc04g078195.1.1							Solyc10g083440.2.1		Solyc09g009340.3.1
Solyc05g006520.4.1			Solyc08g014090.1.1						Solyc08g077440.3.1		Solyc11g006030.1.1		Solyc04g077230.1.1	Solyc04g078390.3.1							Solyc10g083470.2.1		Solyc09g009370.4.1
Solyc05g006570.1.1			Solyc08g014150.4.1						Solyc08g077480.4.1		Solyc11g006050.1.1		Solyc04g077270.4.1	Solyc04g078490.1.1							Solyc10g083640.2.1		Solyc09g009940.3.1
Solyc05g006590.3.1			Solyc08g014570.3.1						Solyc08g077530.3.1		Solyc11g006500.2.1		Solyc04g077280.3.1	Solyc04g078600.3.1							Solyc10g083760.3.1		Solyc09g010080.3.1
Solyc05g006855.1.1			Solyc08g015770.4.1						Solyc08g077630.3.1		Solyc11g007460.1.1		Solyc04g077300.3.1	Solyc04g079060.3.1							Solyc10g083860.3.1		Solyc09g010630.3.1
Solyc05g007050.4.1			Solyc08g016210.3.1						Solyc08g077760.3.1		Solyc11g007660.1.1		Solyc04g077310.3.1	Solyc04g079070.4.1							Solyc10g083920.2.1		Solyc09g010870.4.1
Solyc05g007220.4.1			Solyc08g023270.3.1						Solyc08g078300.4.1		Solyc11g008820.2.1		Solyc04g077430.4.1	Solyc04g079320.4.1							Solyc10g084740.3.1		Solyc09g010920.1.1
Solyc05g007250.3.1			Solyc08g023510.3.1						Solyc08g078450.3.1		Solyc11g010500.1.1		Solyc04g077620.1.1	Solyc04g079410.3.1							Solyc10g085400.3.1		Solyc09g011480.3.1
Solyc05g007430.4.1			Solyc08g028780.1.1						Solyc08g078510.3.1		Solyc11g011140.2.1		Solyc04g077920.3.1	Solyc04g079680.4.1							Solyc10g085600.2.1		Solyc09g011840.1.1
Solyc05g007460.3.1			Solyc08g029000.3.1						Solyc08g078700.2.1		Solyc11g011340.2.1		Solyc04g077980.1.1	Solyc04g080060.3.1							Solyc10g085820.2.1		Solyc09g012000.1.1
Solyc05g007580.1.1			Solyc08g036660.4.1						Solyc08g078870.3.1		Solyc11g011360.2.1		Solyc04g078290.4.1	Solyc04g080170.3.1							Solyc10g085970.3.1		Solyc09g014380.3.1
Solyc05g008140.4.1			Solyc08g041770.3.1						Solyc08g079470.3.1		Solyc11g011500.2.1		Solyc04g078325.1.1	Solyc04g080280.3.1							Solyc11g005110.3.1		Solyc09g014770.3.1
Solyc05g008340.3.1			Solyc08g043170.4.1						Solyc08g079650.3.1		Solyc11g012780.3.1		Solyc04g078550.3.1	Solyc04g080390.4.1							Solyc11g005990.2.1		Solyc09g014780.3.1
Solyc05g008460.4.1			Solyc08g059710.4.1						Solyc08g079700.3.1		Solyc11g044880.3.1		Solyc04g078630.3.1	Solyc04g080550.4.1							Solyc11g006170.3.1		Solyc09g015085.1.1
Solyc05g008590.4.1			Solyc08g061220.3.1						Solyc08g079910.2.1		Solyc11g061760.3.1		Solyc04g078660.2.1	Solyc04g080710.4.1							Solyc11g006180.2.1		Solyc09g018060.4.1
Solyc05g008620.4.1			Solyc08g061250.3.1						Solyc08g080540.3.1		Solyc11g065000.2.1		Solyc04g078690.3.1	Solyc04g080770.3.1							Solyc11g006250.2.1		Solyc09g030390.3.1
Solyc05g008640.1.1			Solyc08g061610.4.1						Solyc08g081030.1.1		Solyc11g065030.3.1		Solyc04g078750.3.1	Solyc04g081230.3.1							Solyc11g006520.2.1		Solyc09g031580.3.1
Solyc05g008810.4.1			Solyc08g062940.4.1						Solyc08g081280.3.1		Solyc11g065620.2.1		Solyc04g078800.3.1	Solyc04g081250.1.1							Solyc11g007060.2.1		Solyc09g031610.4.1
Solyc05g008930.3.1			Solyc08g065210.1.1						Solyc08g081310.4.1		Solyc11g065660.2.1		Solyc04g079120.3.1	Solyc04g081330.4.1							Solyc11g010170.2.1		Solyc09g031780.3.1
Solyc05g008980.2.1			Solyc08g065480.3.1						Solyc08g081440.2.1		Solyc11g066130.1.1		Solyc04g079250.3.1	Solyc04g081420.4.1							Solyc11g010270.2.1		Solyc09g042770.4.1
Solyc05g009330.3.1			Solyc08g066020.3.1						Solyc08g081450.4.1		Solyc11g066140.2.1		Solyc04g079260.3.1	Solyc04g081755.2.1							Solyc11g010560.3.1		Solyc09g056260.4.1
Solyc05g009410.3.1			Solyc08g066210.3.1						Solyc08g081760.3.1		Solyc11g068460.2.1		Solyc04g079300.3.1	Solyc04g081990.3.1							Solyc11g011060.3.1		Solyc09g059575.1.1
Solyc05g009520.2.1			Solyc08g066420.1.1						Solyc08g083050.1.1		Solyc11g068610.2.1		Solyc04g079310.4.1	Solyc04g082050.3.1							Solyc11g011300.2.1		Solyc09g064440.4.1
Solyc05g009530.3.1			Solyc08g066770.3.1						Solyc08g083060.3.1		Solyc11g068780.1.1		Solyc04g079350.1.1	Solyc04g082060.4.1							Solyc11g011390.3.1		Solyc09g064720.3.1
Solyc05g009610.1.1			Solyc08g066890.4.1						Solyc08g083370.4.1		Solyc11g069360.2.1		Solyc04g079730.1.1	Solyc04g082250.3.1							Solyc11g011440.1.1		Solyc09g065030.3.1
Solyc05g010160.3.1			Solyc08g067150.4.1						Solyc09g005090.1.1		Solyc11g071330.3.1		Solyc04g079760.4.1	Solyc04g082460.4.1							Solyc11g012160.2.1		Solyc09g065180.3.1
Solyc05g010320.4.1			Solyc08g067390.4.1						Solyc09g005290.1.1		Solyc11g071480.1.1		Solyc04g079820.3.1	Solyc04g082470.3.1							Solyc11g012290.2.1		Solyc09g065270.3.1
Solyc05g010720.4.1			Solyc08g068600.3.1						Solyc09g005570.3.1		Solyc11g072550.2.1		Solyc04g079860.1.1	Solyc04g082630.3.1							Solyc11g012460.3.1		Solyc09g065380.2.1
Solyc05g011920.3.1			Solyc08g068680.4.1						Solyc09g005860.3.1		Solyc11g073010.1.1		Solyc04g080290.3.1	Solyc04g082770.4.1							Solyc11g012540.2.1		Solyc09g066280.4.1
Solyc05g011970.3.1			Solyc08g068690.1.1						Solyc09g007500.3.1		Solyc11g073055.1.1		Solyc04g080820.2.1	Solyc04g082920.4.1							Solyc11g012740.2.1		Solyc09g072620.4.1
Solyc05g012060.4.1			Solyc08g068710.1.1						Solyc09g007770.3.1		Solyc11g073060.3.1		Solyc04g081410.3.1	Solyc04g082930.3.1							Solyc11g012830.3.1		Solyc09g072650.4.1
Solyc05g012070.3.1			Solyc08g068870.3.1						Solyc09g007890.1.1		Solyc12g005290.2.1		Solyc04g081510.4.1	Solyc04g083010.4.1							Solyc11g012950.2.1		Solyc09g074420.4.1
Solyc05g012120.3.1			Solyc08g074260.3.1						Solyc09g008080.3.1		Solyc12g005340.3.1		Solyc04g081530.1.1	Solyc04g150102.1.1							Solyc11g012970.2.1		Solyc09g074660.3.1
Solyc05g012260.3.1			Solyc08g074490.4.1						Solyc09g008310.3.1		Solyc12g005450.1.1		Solyc04g081730.3.1	Solyc04g150162.1.1							Solyc11g013480.3.1		Solyc09g075570.1.1
Solyc05g012310.4.1			Solyc08g075550.4.1						Solyc09g008520.4.1		Solyc12g005640.2.1		Solyc04g082030.1.1	Solyc05g005000.4.1							Solyc11g017310.3.1		Solyc09g075630.1.1
Solyc05g012480.4.1			Solyc08g076050.4.1						Solyc09g008660.3.1		Solyc12g006930.2.1		Solyc04g082500.4.1	Solyc05g005140.4.1							Solyc11g020280.2.1		Solyc09g082115.1.1
Solyc05g012900.4.1			Solyc08g077100.3.1						Solyc09g011750.3.1		Solyc12g008650.2.1		Solyc04g082960.1.1	Solyc05g005480.2.1							Solyc11g020720.1.1		Solyc09g083350.3.1
Solyc05g013070.3.1			Solyc08g077210.4.1						Solyc09g011880.3.1		Solyc12g008940.2.1		Solyc04g083140.2.1	Solyc05g005590.4.1							Solyc11g033283.1.1		Solyc09g090230.2.1
Solyc05g013170.2.1			Solyc08g077550.3.1						Solyc09g011900.1.1		Solyc12g009000.1.1		Solyc04g150111.1.1	Solyc05g005630.4.1							Solyc11g045250.1.1		Solyc09g090290.3.1
Solyc05g013360.3.1			Solyc08g078020.1.1						Solyc09g011920.3.1		Solyc12g009160.2.1		Solyc04g150132.1.1	Solyc05g005770.3.1							Solyc11g062030.1.1		Solyc09g091860.4.1
Solyc05g013680.3.1			Solyc08g078040.4.1						Solyc09g014480.3.1		Solyc12g009990.2.1		Solyc04g150161.1.1	Solyc05g005910.4.1							Solyc11g065180.2.1		Solyc09g091930.3.1
Solyc05g013820.4.1			Solyc08g078170.1.1						Solyc09g015040.1.1		Solyc12g010030.3.1		Solyc05g005050.3.1	Solyc05g005940.3.1							Solyc11g065960.3.1		Solyc09g092260.4.1
Solyc05g013990.3.1			Solyc08g078180.1.1						Solyc09g015160.2.1		Solyc12g010130.1.1		Solyc05g005060.3.1	Solyc05g006170.4.1							Solyc11g066660.3.1		Solyc09g092270.3.1
Solyc05g014340.3.1			Solyc08g078540.3.1						Solyc09g015770.3.1		Solyc12g010960.2.1		Solyc05g005070.2.1	Solyc05g006320.4.1							Solyc11g066830.2.1		Solyc09g098040.3.1
Solyc05g014470.3.1			Solyc08g078640.3.1						Solyc09g018220.3.1		Solyc12g013580.3.1		Solyc05g005150.1.1	Solyc05g006400.2.1							Solyc11g066960.3.1		Solyc09g098290.3.1
Solyc05g015330.1.1			Solyc08g078850.3.1						Solyc09g018960.4.1		Solyc12g017545.1.1		Solyc05g005160.3.1	Solyc05g006420.3.1							Solyc11g067020.3.1		Solyc09g098390.3.1
Solyc05g015495.1.1			Solyc08g078870.3.1						Solyc09g020140.3.1		Solyc12g017960.1.1		Solyc05g005190.3.1	Solyc05g006440.4.1							Solyc11g068870.2.1		Solyc09g098580.3.1
Solyc05g015820.4.1			Solyc08g079420.3.1						Solyc09g056450.4.1		Solyc12g042430.2.1		Solyc05g005260.3.1	Solyc05g006530.4.1							Solyc11g068897.1.1		Solyc10g005490.4.1
Solyc05g016060.4.1			Solyc08g080170.3.1						Solyc09g057630.3.1		Solyc12g042600.2.1		Solyc05g005570.3.1	Solyc05g006620.3.1							Solyc11g069430.2.1		Solyc10g005750.3.1
Solyc05g016310.1.1			Solyc08g080590.3.1						Solyc09g061330.3.1		Solyc12g042730.1.1		Solyc05g005930.3.1	Solyc05g006630.4.1							Solyc11g069450.1.1		Solyc10g006030.3.1
Solyc05g016690.3.1			Solyc08g080650.3.1						Solyc09g065000.4.1		Solyc12g042900.2.1		Solyc05g006215.1.1	Solyc05g006740.4.1							Solyc11g069500.2.1		Solyc10g006190.4.1
Solyc05g018050.1.1			Solyc08g081230.1.1						Solyc09g065820.4.1		Solyc12g043120.2.1		Solyc05g006220.3.1	Solyc05g007090.4.1							Solyc11g069570.2.1		Solyc10g006210.3.1
Solyc05g018570.3.1			Solyc08g081490.4.1						Solyc09g073040.3.1		Solyc12g056210.3.1		Solyc05g006310.3.1	Solyc05g007440.3.1							Solyc11g069710.2.1		Solyc10g006350.3.1
Solyc05g018590.3.1			Solyc08g081610.4.1						Solyc09g075280.2.1		Solyc12g056410.2.1		Solyc05g006390.1.1	Solyc05g007500.4.1							Solyc11g069850.3.1		Solyc10g006410.3.1
Solyc05g021390.4.1			Solyc08g081680.2.1						Solyc09g075320.1.1		Solyc12g056480.2.1		Solyc05g006520.4.1	Solyc05g007670.4.1							Solyc11g070175.1.1		Solyc10g006780.4.1
Solyc05g025500.3.1			Solyc08g081700.1.1						Solyc09g075420.3.1		Solyc12g056550.1.1		Solyc05g006560.1.1	Solyc05g007810.3.1							Solyc11g071820.3.1		Solyc10g008880.3.1
Solyc05g039950.2.1			Solyc08g082110.4.1						Solyc09g075930.2.1		Solyc12g056580.2.1		Solyc05g006590.3.1	Solyc05g007880.4.1							Solyc11g072310.2.1		Solyc10g008980.4.1
Solyc05g044490.3.1			Solyc08g082280.4.1						Solyc09g083003.1.1		Solyc12g056590.2.1		Solyc05g006660.4.1	Solyc05g007960.4.1							Solyc11g072320.3.1		Solyc10g009490.2.1
Solyc05g045650.4.1			Solyc08g082820.4.1						Solyc09g089570.4.1		Solyc12g057060.2.1		Solyc05g007150.4.1	Solyc05g008090.3.1							Solyc11g072540.3.1		Solyc10g011690.3.1
Solyc05g047530.3.1			Solyc09g005830.1.1						Solyc09g090080.1.1		Solyc12g057070.2.1		Solyc05g007190.4.1	Solyc05g008290.4.1							Solyc11g072590.3.1		Solyc10g011700.4.1
Solyc05g048750.3.1			Solyc09g006005.1.1						Solyc09g090370.3.1		Solyc12g057150.1.1		Solyc05g007250.3.1	Solyc05g008400.4.1							Solyc11g072710.3.1		Solyc10g011770.4.1
Solyc05g050130.4.1			Solyc09g007010.1.1						Solyc09g090480.2.1		Solyc12g088370.2.1		Solyc05g007460.3.1	Solyc05g008870.3.1							Solyc12g005870.3.1		Solyc10g021280.1.1
Solyc05g050340.4.1			Solyc09g007130.3.1						Solyc09g090670.3.1		Solyc12g094550.2.1		Solyc05g007930.3.1	Solyc05g008920.3.1							Solyc12g006060.2.1		Solyc10g044670.3.1
Solyc05g050360.3.1			Solyc09g007330.4.1						Solyc09g091030.3.1		Solyc12g094650.3.1		Solyc05g007940.3.1	Solyc05g009257.1.1							Solyc12g006220.3.1		Solyc10g045600.2.1
Solyc05g050380.4.1			Solyc09g007730.4.1						Solyc09g091060.3.1		Solyc12g094690.1.1		Solyc05g007950.4.1	Solyc05g009350.4.1							Solyc12g006230.3.1		Solyc10g047050.2.1
Solyc05g050560.1.1			Solyc09g008250.4.1						Solyc09g091090.2.1		Solyc12g096270.2.1		Solyc05g008060.4.1	Solyc05g009720.3.1							Solyc12g007070.2.1		Solyc10g049213.1.1
Solyc05g051000.3.1			Solyc09g008260.3.1						Solyc09g091550.3.1		Solyc12g096700.2.1		Solyc05g008210.4.1	Solyc05g009780.3.1							Solyc12g007090.2.1		Solyc10g049217.1.1
Solyc05g051380.4.1			Solyc09g008750.1.1						Solyc09g091990.3.1		Solyc12g096950.2.1		Solyc05g008220.4.1	Solyc05g009990.4.1							Solyc12g007140.3.1		Solyc10g051200.2.1
Solyc05g051660.1.1			Solyc09g009010.4.1						Solyc09g092370.1.1		Solyc12g099000.3.1		Solyc05g008310.4.1	Solyc05g010400.3.1							Solyc12g007200.2.1		Solyc10g052490.2.1
Solyc05g051690.3.1			Solyc09g009390.3.1						Solyc09g092480.1.1		Solyc12g099820.1.1		Solyc05g008360.1.1	Solyc05g012030.1.1							Solyc12g007280.3.1		Solyc10g055725.1.1
Solyc05g051710.4.1			Solyc09g009540.4.1						Solyc09g092530.4.1				Solyc05g008370.2.1	Solyc05g012110.4.1							Solyc12g008350.3.1		Solyc10g073357.1.1
Solyc05g051900.3.1			Solyc09g009840.1.1						Solyc09g097950.3.1				Solyc05g008510.3.1	Solyc05g012140.3.1							Solyc12g008750.3.1		Solyc10g074900.2.1
Solyc05g052520.3.1			Solyc09g009980.3.1						Solyc09g098170.4.1				Solyc05g008770.3.1	Solyc05g012370.3.1							Solyc12g008870.1.1		Solyc10g076910.2.1
Solyc05g052550.1.1			Solyc09g010000.4.1						Solyc10g005320.3.1				Solyc05g008810.4.1	Solyc05g012610.3.1							Solyc12g009040.3.1		Solyc10g077000.3.1
Solyc05g052560.1.1			Solyc09g010780.3.1						Solyc10g005960.1.1				Solyc05g008820.4.1	Solyc05g012620.4.1							Solyc12g010040.2.1		Solyc10g077040.2.1
Solyc05g052670.1.1			Solyc09g010980.1.1						Solyc10g006020.3.1				Solyc05g008930.3.1	Solyc05g012700.3.1							Solyc12g010900.1.1		Solyc10g077100.1.1
Solyc05g052810.4.1			Solyc09g011490.3.1						Solyc10g006130.1.1				Solyc05g009050.3.1	Solyc05g013160.4.1							Solyc12g011050.2.1		Solyc10g077120.3.1
Solyc05g053080.2.1			Solyc09g011550.3.1						Solyc10g006740.4.1				Solyc05g009120.3.1	Solyc05g013300.1.1							Solyc12g013840.3.1		Solyc10g078320.2.1
Solyc05g053140.3.1			Solyc09g011630.3.1						Solyc10g006960.3.1				Solyc05g009610.1.1	Solyc05g013310.1.1							Solyc12g013950.2.1		Solyc10g078390.3.1
Solyc05g053300.3.1			Solyc09g011740.4.1						Solyc10g008080.3.1				Solyc05g010000.1.1	Solyc05g014030.3.1							Solyc12g014050.2.1		Solyc10g078590.2.1
Solyc05g053650.3.1			Solyc09g011820.4.1						Solyc10g008280.3.1				Solyc05g010120.4.1	Solyc05g014250.3.1							Solyc12g014090.2.1		Solyc10g078700.3.1
Solyc05g053835.2.1			Solyc09g011860.4.1						Solyc10g008360.2.1				Solyc05g010175.1.1	Solyc05g014260.3.1							Solyc12g014380.3.1		Solyc10g078860.2.1
Solyc05g053960.3.1			Solyc09g011870.3.1						Solyc10g008400.1.1				Solyc05g010720.4.1	Solyc05g014480.4.1							Solyc12g014490.3.1		Solyc10g079170.2.1
Solyc05g054040.4.1			Solyc09g011990.1.1						Solyc10g009180.3.1				Solyc05g012180.3.1	Solyc05g014760.3.1							Solyc12g014540.2.1		Solyc10g079560.1.1
Solyc05g054315.1.1			Solyc09g014320.4.1						Solyc10g009210.4.1				Solyc05g012340.4.1	Solyc05g015070.4.1							Solyc12g014610.2.1		Solyc10g080320.3.1
Solyc05g054430.4.1			Solyc09g014720.3.1						Solyc10g009260.1.1				Solyc05g012660.3.1	Solyc05g015390.3.1							Solyc12g017410.2.1		Solyc10g081020.2.1
Solyc05g054580.3.1			Solyc09g014900.3.1						Solyc10g009270.3.1				Solyc05g012850.3.1	Solyc05g015520.3.1							Solyc12g021180.2.1		Solyc10g081200.1.1
Solyc05g054770.3.1			Solyc09g014990.4.1						Solyc10g009400.3.1				Solyc05g012890.1.1	Solyc05g016380.4.1							Solyc12g026400.2.1		Solyc10g081770.3.1
Solyc05g054800.3.1			Solyc09g018230.1.1						Solyc10g009550.3.1				Solyc05g012900.4.1	Solyc05g016410.3.1							Solyc12g035420.3.1		Solyc10g081870.3.1
Solyc05g054810.4.1			Solyc09g056170.3.1						Solyc10g012170.3.1				Solyc05g013070.3.1	Solyc05g018060.1.1							Solyc12g036340.1.1		Solyc10g081880.3.1
Solyc05g055040.3.1			Solyc09g057960.1.1						Solyc10g017810.2.1				Solyc05g013130.3.1	Solyc05g018240.4.1							Solyc12g036500.2.1		Solyc10g083520.2.1
Solyc05g055260.4.1			Solyc09g059040.3.1						Solyc10g017985.1.1				Solyc05g013710.3.1	Solyc05g018320.3.1							Solyc12g038970.3.1		Solyc10g083940.1.1
Solyc05g055450.3.1			Solyc09g059240.3.1						Solyc10g044470.3.1				Solyc05g013750.3.1	Solyc05g018510.3.1							Solyc12g039100.2.1		Solyc10g083950.1.1
Solyc05g055610.4.1			Solyc09g061430.3.1						Solyc10g045550.2.1				Solyc05g014390.4.1	Solyc05g018650.4.1							Solyc12g042120.3.1		Solyc10g084090.3.1
Solyc05g055910.4.1			Solyc09g064780.3.1						Solyc10g047595.1.1				Solyc05g014980.4.1	Solyc05g023740.3.1							Solyc12g042880.3.1		Solyc10g085060.3.1
Solyc05g056020.3.1			Solyc09g072610.3.1						Solyc10g050060.2.1				Solyc05g015850.4.1	Solyc05g024385.1.1							Solyc12g049270.3.1		Solyc10g085340.1.1
Solyc05g056090.3.1			Solyc09g072810.3.1						Solyc10g050230.3.1				Solyc05g016060.4.1	Solyc05g025510.3.1							Solyc12g056100.3.1		Solyc10g085620.2.1
Solyc05g056140.4.1			Solyc09g074280.1.1						Solyc10g050870.3.1				Solyc05g016310.1.1	Solyc05g025810.3.1							Solyc12g056510.3.1		Solyc10g085980.2.1
Solyc05g056250.3.1			Solyc09g074300.1.1						Solyc10g050960.3.1				Solyc05g016690.3.1	Solyc05g025870.4.1							Solyc12g068070.2.1		Solyc10g086000.3.1
Solyc05g056510.3.1			Solyc09g074350.1.1						Solyc10g052560.1.1				Solyc05g018050.1.1	Solyc05g026140.4.1							Solyc12g087840.1.1		Solyc10g086220.2.1
Solyc05g056530.4.1			Solyc09g074780.3.1						Solyc10g054030.2.1				Solyc05g018230.4.1	Solyc05g026360.4.1							Solyc12g088460.3.1		Solyc10g086565.2.1
Solyc05g056570.3.1			Solyc09g075020.3.1						Solyc10g054910.1.1				Solyc05g025820.4.1	Solyc05g026550.3.1							Solyc12g088840.1.1		Solyc10g086660.2.1
Solyc06g005160.4.1			Solyc09g075070.3.1						Solyc10g061960.2.1				Solyc05g026540.3.1	Solyc05g032660.4.1							Solyc12g089000.2.1		Solyc10g150106.1.1
Solyc06g005430.1.1			Solyc09g075120.3.1						Solyc10g074720.3.1				Solyc05g039950.2.1	Solyc05g041420.4.1							Solyc12g089130.2.1		Solyc11g005170.2.1
Solyc06g005810.3.1			Solyc09g075670.1.1						Solyc10g074870.2.1				Solyc05g041540.4.1	Solyc05g041430.3.1							Solyc12g089140.2.1		Solyc11g005560.3.1
Solyc06g005940.3.1			Solyc09g075700.1.1						Solyc10g076660.2.1				Solyc05g041910.3.1	Solyc05g041530.3.1							Solyc12g095920.2.1		Solyc11g005580.1.1
Solyc06g007180.3.1			Solyc09g075710.1.1						Solyc10g076670.3.1				Solyc05g041920.3.1	Solyc05g042030.3.1							Solyc12g095960.3.1		Solyc11g006060.2.1
Solyc06g007190.4.1			Solyc09g075910.1.1						Solyc10g077130.1.1				Solyc05g046340.2.1	Solyc05g042120.4.1							Solyc12g096020.3.1		Solyc11g006340.2.1
Solyc06g007210.3.1			Solyc09g082060.3.1						Solyc10g078910.3.1				Solyc05g047530.3.1	Solyc05g043330.3.1							Solyc12g096090.2.1		Solyc11g006390.2.1
Solyc06g007220.4.1			Solyc09g082230.1.1						Solyc10g079125.1.1				Solyc05g050120.3.1	Solyc05g043430.4.1							Solyc12g096500.2.1		Solyc11g006680.3.1
Solyc06g007440.4.1			Solyc09g082270.4.1						Solyc10g079640.2.1				Solyc05g050350.2.1	Solyc05g044555.1.1							Solyc12g096760.2.1		Solyc11g007270.3.1
Solyc06g007520.4.1			Solyc09g082470.4.1						Solyc10g079700.2.1				Solyc05g050360.3.1	Solyc05g047550.4.1							Solyc12g098520.2.1		Solyc11g007670.3.1
Solyc06g007530.2.1			Solyc09g083210.3.1						Solyc10g079900.3.1				Solyc05g050380.4.1	Solyc05g047600.4.1							Solyc12g098530.2.1		Solyc11g008150.3.1
Solyc06g007570.3.1			Solyc09g083280.3.1						Solyc10g079940.1.1				Solyc05g050800.3.1	Solyc05g049980.3.1							Solyc12g098860.2.1		Solyc11g008720.3.1
Solyc06g007670.4.1			Solyc09g083360.3.1						Solyc10g079950.2.1				Solyc05g050850.3.1	Solyc05g050390.4.1							Solyc12g099080.3.1		Solyc11g010110.3.1
Solyc06g007710.4.1			Solyc09g089640.2.1						Solyc10g080930.2.1				Solyc05g051000.3.1	Solyc05g050500.1.1							Solyc12g099200.2.1		Solyc11g010230.2.1
Solyc06g008100.3.1			Solyc09g089670.3.1						Solyc10g081040.1.1				Solyc05g051200.1.1	Solyc05g050630.4.1									Solyc11g010630.4.1
Solyc06g008210.4.1			Solyc09g089790.3.1						Solyc10g081575.1.1				Solyc05g051460.3.1	Solyc05g050710.3.1									Solyc11g011160.1.1
Solyc06g008270.2.1			Solyc09g089910.1.1						Solyc10g081740.3.1				Solyc05g051530.4.1	Solyc05g050770.4.1									Solyc11g011760.3.1
Solyc06g008300.4.1			Solyc09g090070.1.1						Solyc10g083990.2.1				Solyc05g051540.3.1	Solyc05g051050.3.1									Solyc11g012620.2.1
Solyc06g008510.3.1			Solyc09g090130.3.1						Solyc10g084210.2.1				Solyc05g052210.3.1	Solyc05g051060.3.1									Solyc11g012700.2.1
Solyc06g008600.3.1			Solyc09g091650.3.1						Solyc10g084690.2.1				Solyc05g052280.3.1	Solyc05g051570.3.1									Solyc11g012770.2.1
Solyc06g008700.3.1			Solyc09g091660.3.1						Solyc10g084880.3.1				Solyc05g052520.3.1	Solyc05g051583.1.1									Solyc11g012930.2.1
Solyc06g008840.3.1			Solyc09g098030.4.1						Solyc10g084950.3.1				Solyc05g052580.3.1	Solyc05g051590.3.1									Solyc11g013280.1.1
Solyc06g008920.3.1			Solyc09g098160.3.1						Solyc10g085040.1.1				Solyc05g052650.2.1	Solyc05g051700.3.1									Solyc11g017200.2.1
Solyc06g009270.3.1			Solyc09g098180.4.1						Solyc10g085140.2.1				Solyc05g052660.1.1	Solyc05g051850.3.1									Solyc11g017230.2.1
Solyc06g009390.3.1			Solyc09g098510.3.1						Solyc10g085590.1.1				Solyc05g052670.1.1	Solyc05g052070.3.1									Solyc11g017460.3.1
Solyc06g018110.3.1			Solyc10g005510.3.1						Solyc10g086490.2.1				Solyc05g052750.3.1	Solyc05g052170.4.1									Solyc11g019930.2.1
Solyc06g035430.3.1			Solyc10g005620.3.1						Solyc10g086520.2.1				Solyc05g052780.4.1	Solyc05g052240.3.1									Solyc11g020590.2.1
Solyc06g036000.4.1			Solyc10g005950.3.1						Solyc11g005220.2.1				Solyc05g052790.3.1	Solyc05g052260.3.1									Solyc11g022380.3.1
Solyc06g048610.3.1			Solyc10g006710.4.1						Solyc11g005730.3.1				Solyc05g052810.4.1	Solyc05g052450.3.1									Solyc11g022460.3.1
Solyc06g048810.4.1			Solyc10g007280.4.1						Solyc11g005820.1.1				Solyc05g053070.4.1	Solyc05g052600.4.1									Solyc11g030550.3.1
Solyc06g049040.4.1			Solyc10g007580.1.1						Solyc11g006710.2.1				Solyc05g053080.2.1	Solyc05g052620.4.1									Solyc11g030600.3.1
Solyc06g049070.3.1			Solyc10g007780.3.1						Solyc11g006720.2.1				Solyc05g053230.3.1	Solyc05g052760.4.1									Solyc11g040065.1.1
Solyc06g050140.1.1			Solyc10g007900.4.1						Solyc11g007410.3.1				Solyc05g053330.3.1	Solyc05g053190.3.1									Solyc11g040260.2.1
Solyc06g051300.3.1			Solyc10g008150.1.1						Solyc11g007510.2.1				Solyc05g053440.4.1	Solyc05g053860.4.1									Solyc11g042460.2.1
Solyc06g051410.4.1			Solyc10g008910.1.1						Solyc11g007740.2.1				Solyc05g053600.3.1	Solyc05g053950.4.1									Solyc11g044340.3.1
Solyc06g051540.4.1			Solyc10g011810.4.1						Solyc11g008950.1.1				Solyc05g053610.2.1	Solyc05g054220.3.1									Solyc11g044480.2.1
Solyc06g051840.1.1			Solyc10g017570.3.1						Solyc11g009090.2.1				Solyc05g053620.3.1	Solyc05g054500.1.1									Solyc11g045100.2.1
Solyc06g052060.3.1			Solyc10g017980.1.1						Solyc11g010160.1.1				Solyc05g053760.4.1	Solyc05g054620.4.1									Solyc11g045220.2.1
Solyc06g053160.3.1			Solyc10g045420.3.1						Solyc11g010330.3.1				Solyc05g053930.4.1	Solyc05g054670.3.1									Solyc11g045670.3.1
Solyc06g053260.1.1			Solyc10g047540.3.1						Solyc11g010380.2.1				Solyc05g054380.2.1	Solyc05g054720.3.1									Solyc11g062100.1.1
Solyc06g053385.2.1			Solyc10g051130.3.1						Solyc11g010670.1.1				Solyc05g054390.4.1	Solyc05g054920.4.1									Solyc11g062220.2.1
Solyc06g053400.3.1			Solyc10g052880.1.1						Solyc11g010813.1.1				Solyc05g054640.4.1	Solyc05g055130.1.1									Solyc11g062240.2.1
Solyc06g053460.3.1			Solyc10g054010.1.1						Solyc11g011080.3.1				Solyc05g054650.1.1	Solyc05g055160.3.1									Solyc11g062310.2.1
Solyc06g053550.3.1			Solyc10g054080.3.1						Solyc11g011350.3.1				Solyc05g054800.3.1	Solyc05g055210.3.1									Solyc11g065120.3.1
Solyc06g053700.1.1			Solyc10g054280.2.1						Solyc11g011880.2.1				Solyc05g054810.4.1	Solyc05g055430.4.1									Solyc11g065210.3.1
Solyc06g054320.1.1			Solyc10g054850.2.1						Solyc11g011940.3.1				Solyc05g054820.1.1	Solyc05g055600.4.1									Solyc11g065340.2.1
Solyc06g060090.3.1			Solyc10g055200.1.1						Solyc11g011960.2.1				Solyc05g055030.2.1	Solyc05g056030.3.1									Solyc11g066730.2.1
Solyc06g060150.3.1			Solyc10g055420.2.1						Solyc11g012980.1.1				Solyc05g055080.2.1	Solyc05g056110.3.1									Solyc11g066900.2.1
Solyc06g060170.3.1			Solyc10g055680.1.1						Solyc11g013190.2.1				Solyc05g055300.1.1	Solyc05g056210.4.1									Solyc11g067050.4.1
Solyc06g060680.2.1			Solyc10g055770.2.1						Solyc11g013810.3.1				Solyc05g055370.1.1	Solyc05g056220.3.1									Solyc11g067080.3.1
Solyc06g060690.3.1			Solyc10g055820.3.1						Solyc11g017130.2.1				Solyc05g055760.3.1	Solyc05g056270.3.1									Solyc11g068680.2.1
Solyc06g060860.2.1			Solyc10g074870.2.1						Solyc11g020320.1.1				Solyc05g056020.3.1	Solyc05g056370.4.1									Solyc11g069190.2.1
Solyc06g060920.3.1			Solyc10g076240.3.1						Solyc11g040110.2.1				Solyc05g056080.4.1	Solyc05g056477.1.1									Solyc11g071810.2.1
Solyc06g061210.4.1			Solyc10g076780.1.1						Solyc11g042560.1.1				Solyc05g056140.4.1	Solyc06g005080.4.1									Solyc11g071850.1.1
Solyc06g061280.3.1			Solyc10g078220.2.1						Solyc11g045130.2.1				Solyc05g056170.3.1	Solyc06g005490.3.1									Solyc11g071890.3.1
Solyc06g062340.3.1			Solyc10g078230.3.1						Solyc11g064950.3.1				Solyc05g056390.2.1	Solyc06g005570.4.1									Solyc11g072170.2.1
Solyc06g062420.4.1			Solyc10g078500.1.1						Solyc11g065020.3.1				Solyc05g056400.3.1	Solyc06g006080.3.1									Solyc11g072460.2.1
Solyc06g062430.3.1			Solyc10g078550.4.1						Solyc11g065330.1.1				Solyc05g056420.4.1	Solyc06g007430.3.1									Solyc11g072520.3.1
Solyc06g062780.4.1			Solyc10g079090.3.1						Solyc11g065600.2.1				Solyc05g056500.1.1	Solyc06g007580.1.1									Solyc11g072910.1.1
Solyc06g062950.1.1			Solyc10g079130.2.1						Solyc11g066080.2.1				Solyc06g005170.3.1	Solyc06g007880.1.1									Solyc11g150127.1.1
Solyc06g062990.3.1			Solyc10g079380.2.1						Solyc11g066160.1.1				Solyc06g005500.4.1	Solyc06g008110.4.1									Solyc12g005990.2.1
Solyc06g063140.4.1			Solyc10g079755.1.1						Solyc11g066270.3.1				Solyc06g005520.4.1	Solyc06g008200.3.1									Solyc12g008550.3.1
Solyc06g063190.3.1			Solyc10g079860.2.1						Solyc11g066720.3.1				Solyc06g007220.4.1	Solyc06g008490.3.1									Solyc12g008620.2.1
Solyc06g063240.3.1			Solyc10g079930.1.1						Solyc11g068620.2.1				Solyc06g007440.4.1	Solyc06g008960.3.1									Solyc12g009050.3.1
Solyc06g063280.1.1			Solyc10g080010.2.1						Solyc11g069960.2.1				Solyc06g007520.4.1	Solyc06g009070.3.1									Solyc12g009560.2.1
Solyc06g064470.4.1			Solyc10g080400.2.1						Solyc11g070070.3.1				Solyc06g007710.4.1	Solyc06g009690.3.1									Solyc12g010330.2.1
Solyc06g065180.3.1			Solyc10g080480.2.1						Solyc11g071760.3.1				Solyc06g007930.3.1	Solyc06g019200.4.1									Solyc12g010640.3.1
Solyc06g065190.1.1			Solyc10g081850.3.1						Solyc11g071770.1.1				Solyc06g008100.3.1	Solyc06g030570.3.1									Solyc12g010840.2.1
Solyc06g065320.4.1			Solyc10g081970.2.1						Solyc11g072600.3.1				Solyc06g008170.3.1	Solyc06g031680.2.1									Solyc12g013650.2.1
Solyc06g065520.3.1			Solyc10g083210.2.1						Solyc11g072620.1.1				Solyc06g008210.4.1	Solyc06g033850.3.1									Solyc12g013890.2.1
Solyc06g065590.4.1			Solyc10g083290.4.1						Solyc11g072630.2.1				Solyc06g008550.1.1	Solyc06g034330.5.1									Solyc12g014100.2.1
Solyc06g065610.3.1			Solyc10g083330.1.1						Solyc11g072660.2.1				Solyc06g009020.2.1	Solyc06g035580.3.1									Solyc12g014110.2.1
Solyc06g065800.3.1			Solyc10g083690.3.1						Solyc11g072840.1.1				Solyc06g009110.3.1	Solyc06g035610.3.1									Solyc12g014210.3.1
Solyc06g065980.3.1			Solyc10g083740.3.1						Solyc11g073090.1.1				Solyc06g009140.3.1	Solyc06g035720.3.1									Solyc12g014250.2.1
Solyc06g066380.1.1			Solyc10g084110.2.1						Solyc12g005170.2.1				Solyc06g009270.3.1	Solyc06g036640.4.1									Solyc12g015640.2.1
Solyc06g066800.2.1			Solyc10g084400.2.1						Solyc12g005300.2.1				Solyc06g009660.3.1	Solyc06g036720.4.1									Solyc12g016210.2.1
Solyc06g068090.3.1			Solyc10g084670.3.1						Solyc12g005360.3.1				Solyc06g010030.4.1	Solyc06g048920.4.1									Solyc12g019110.3.1
Solyc06g068320.3.1			Solyc10g085000.2.1						Solyc12g005440.1.1				Solyc06g034370.1.1	Solyc06g049090.3.1									Solyc12g019300.2.1
Solyc06g068400.3.1			Solyc10g085010.3.1						Solyc12g005710.3.1				Solyc06g035960.3.1	Solyc06g050230.4.1									Solyc12g021280.2.1
Solyc06g068460.3.1			Solyc10g085070.3.1						Solyc12g005740.1.1				Solyc06g036440.2.1	Solyc06g050310.3.1									Solyc12g035670.3.1
Solyc06g068470.3.1			Solyc10g085860.1.1						Solyc12g005960.3.1				Solyc06g048590.3.1	Solyc06g050620.3.1									Solyc12g036150.1.1
Solyc06g068570.4.1			Solyc10g086280.2.1						Solyc12g005980.2.1				Solyc06g048700.1.1	Solyc06g050760.1.1									Solyc12g042070.3.1
Solyc06g068620.3.1			Solyc10g086490.2.1						Solyc12g006020.1.1				Solyc06g048810.4.1	Solyc06g050840.3.1									Solyc12g044370.3.1
Solyc06g068710.3.1			Solyc11g005150.3.1						Solyc12g006370.3.1				Solyc06g048820.1.1	Solyc06g050900.3.1									Solyc12g056160.2.1
Solyc06g068770.3.1			Solyc11g005420.3.1						Solyc12g006460.2.1				Solyc06g049070.3.1	Solyc06g051440.4.1									Solyc12g056285.1.1
Solyc06g069150.1.1			Solyc11g005480.2.1						Solyc12g006470.2.1				Solyc06g050140.1.1	Solyc06g051510.2.1									Solyc12g056940.2.1
Solyc06g069530.3.1			Solyc11g005630.1.1						Solyc12g006830.2.1				Solyc06g050250.1.1	Solyc06g051730.4.1									Solyc12g057090.1.1
Solyc06g069570.3.1			Solyc11g005700.1.1						Solyc12g006860.2.1				Solyc06g050630.3.1	Solyc06g051760.3.1									Solyc12g057100.2.1
Solyc06g069740.1.1			Solyc11g005840.2.1						Solyc12g008480.3.1				Solyc06g050810.3.1	Solyc06g051980.4.1									Solyc12g063050.3.1
Solyc06g069890.4.1			Solyc11g005860.2.1						Solyc12g008490.2.1				Solyc06g051410.4.1	Solyc06g053200.3.1									Solyc12g088160.3.1
Solyc06g071060.1.1			Solyc11g006030.1.1						Solyc12g009240.1.1				Solyc06g051620.3.1	Solyc06g053210.4.1									Solyc12g088290.2.1
Solyc06g071070.1.1			Solyc11g006380.2.1						Solyc12g009930.3.1				Solyc06g051960.3.1	Solyc06g053375.1.1									Solyc12g088410.3.1
Solyc06g071130.3.1			Solyc11g007020.2.1						Solyc12g010420.1.1				Solyc06g051970.3.1	Solyc06g053450.4.1									Solyc12g089220.3.1
Solyc06g071150.4.1			Solyc11g007200.3.1						Solyc12g010430.1.1				Solyc06g052070.3.1	Solyc06g053830.3.1									Solyc12g089340.2.1
Solyc06g071310.4.1			Solyc11g007390.1.1						Solyc12g010520.3.1				Solyc06g053150.1.1	Solyc06g053960.3.1									Solyc12g094385.1.1
Solyc06g071390.3.1			Solyc11g007450.3.1						Solyc12g010540.1.1				Solyc06g053260.1.1	Solyc06g054270.3.1									Solyc12g096680.1.1
Solyc06g071550.3.1			Solyc11g007490.1.1						Solyc12g010790.2.1				Solyc06g053385.2.1	Solyc06g054580.4.1									Solyc12g098370.2.1
Solyc06g071910.3.1			Solyc11g007570.2.1						Solyc12g010940.1.1				Solyc06g053550.3.1	Solyc06g059840.4.1									Solyc12g099740.2.1
Solyc06g072120.3.1			Solyc11g007890.2.1						Solyc12g011000.2.1				Solyc06g053640.1.1	Solyc06g060060.4.1									Solyc12g099760.2.1
Solyc06g072160.3.1			Solyc11g007980.2.1						Solyc12g011030.3.1				Solyc06g053930.3.1	Solyc06g060120.3.1									Solyc12g099920.2.1
Solyc06g072240.1.1			Solyc11g008140.3.1						Solyc12g011200.3.1				Solyc06g059860.3.1	Solyc06g060300.1.1									Solyc12g100120.2.1
Solyc06g072330.3.1			Solyc11g008200.2.1						Solyc12g011330.4.1				Solyc06g060110.3.1	Solyc06g061090.3.1
Solyc06g072490.3.1			Solyc11g008670.2.1						Solyc12g011340.2.1				Solyc06g060690.3.1	Solyc06g062480.4.1
Solyc06g072610.3.1			Solyc11g008770.2.1						Solyc12g013510.1.1				Solyc06g061150.3.1	Solyc06g062550.4.1
Solyc06g072650.1.1			Solyc11g010210.1.1						Solyc12g013660.3.1				Solyc06g061210.4.1	Solyc06g062830.4.1
Solyc06g072870.1.1			Solyc11g010250.1.1						Solyc12g013820.3.1				Solyc06g062330.3.1	Solyc06g062900.4.1
Solyc06g072880.2.1			Solyc11g010670.1.1						Solyc12g013960.3.1				Solyc06g062920.3.1	Solyc06g063000.3.1
Solyc06g073060.3.1			Solyc11g010780.1.1						Solyc12g014530.3.1				Solyc06g062990.3.1	Solyc06g063020.4.1
Solyc06g073310.3.1			Solyc11g011030.2.1						Solyc12g019700.1.1				Solyc06g063090.4.1	Solyc06g063050.4.1
Solyc06g073380.3.1			Solyc11g011050.2.1						Solyc12g019710.1.1				Solyc06g063180.3.1	Solyc06g063100.3.1
Solyc06g073800.3.1			Solyc11g011180.3.1						Solyc12g036650.2.1				Solyc06g063190.3.1	Solyc06g063230.3.1
Solyc06g073830.1.1			Solyc11g011360.2.1						Solyc12g040800.2.1				Solyc06g063210.3.1	Solyc06g063420.4.1
Solyc06g074030.1.1			Solyc11g012240.1.1						Solyc12g049400.2.1				Solyc06g064470.4.1	Solyc06g064680.1.1
Solyc06g074090.3.1			Solyc11g013240.3.1						Solyc12g055930.3.1				Solyc06g064980.3.1	Solyc06g064900.3.1
Solyc06g074170.3.1			Solyc11g013880.1.1						Solyc12g056540.1.1				Solyc06g065060.1.1	Solyc06g064910.3.1
Solyc06g074430.4.1			Solyc11g015890.2.1						Solyc12g056790.2.1				Solyc06g065180.3.1	Solyc06g065020.3.1
Solyc06g074670.4.1			Solyc11g017130.2.1						Solyc12g062160.1.1				Solyc06g065320.4.1	Solyc06g065040.4.1
Solyc06g074790.2.1			Solyc11g018610.2.1						Solyc12g062220.1.1				Solyc06g065550.2.1	Solyc06g065390.4.1
Solyc06g074990.3.1			Solyc11g018800.3.1						Solyc12g087920.2.1				Solyc06g065560.2.1	Solyc06g065490.3.1
Solyc06g075370.3.1			Solyc11g030730.2.1						Solyc12g088180.1.1				Solyc06g066230.4.1	Solyc06g065500.4.1
Solyc06g075420.1.1			Solyc11g032060.3.1						Solyc12g088190.2.1				Solyc06g066310.3.1	Solyc06g065670.4.1
Solyc06g075550.3.1			Solyc11g056620.3.1						Solyc12g088195.1.1				Solyc06g066590.4.1	Solyc06g065940.4.1
Solyc06g075650.3.1			Solyc11g062400.2.1						Solyc12g088360.2.1				Solyc06g066630.1.1	Solyc06g065950.4.1
Solyc06g075850.1.1			Solyc11g065660.2.1						Solyc12g088400.1.1				Solyc06g068470.3.1	Solyc06g066000.3.1
Solyc06g075930.1.1			Solyc11g066060.3.1						Solyc12g088910.3.1				Solyc06g068650.4.1	Solyc06g066330.3.1
Solyc06g075960.1.1			Solyc11g066150.3.1						Solyc12g089290.3.1				Solyc06g068830.2.1	Solyc06g066430.3.1
Solyc06g076070.1.1			Solyc11g066800.2.1						Solyc12g089300.2.1				Solyc06g068910.3.1	Solyc06g066570.4.1
Solyc06g076260.3.1			Solyc11g068370.3.1						Solyc12g094570.1.1				Solyc06g069040.4.1	Solyc06g068130.3.1
Solyc06g076750.3.1			Solyc11g068710.3.1						Solyc12g094580.3.1				Solyc06g069130.4.1	Solyc06g068210.3.1
Solyc06g082180.3.1			Solyc11g069390.1.1						Solyc12g094640.3.1				Solyc06g069570.3.1	Solyc06g068220.3.1
Solyc06g082590.1.1			Solyc11g069640.2.1						Solyc12g096350.2.1				Solyc06g069650.4.1	Solyc06g068450.3.1
Solyc06g082650.4.1			Solyc11g069680.1.1						Solyc12g096560.2.1				Solyc06g070990.3.1	Solyc06g068480.3.1
Solyc06g082910.3.1			Solyc11g069880.1.1						Solyc12g096730.3.1				Solyc06g071050.4.1	Solyc06g068670.3.1
Solyc06g082920.3.1			Solyc11g071470.1.1						Solyc12g096790.1.1				Solyc06g071280.4.1	Solyc06g068850.4.1
Solyc06g083130.4.1			Solyc11g071600.2.1						Solyc12g096880.3.1				Solyc06g071810.1.1	Solyc06g068870.3.1
Solyc06g083140.4.1			Solyc11g071990.2.1						Solyc12g096970.2.1				Solyc06g072030.1.1	Solyc06g068880.3.1
Solyc06g083180.4.1			Solyc11g072280.3.1						Solyc12g097000.2.1				Solyc06g072220.1.1	Solyc06g069170.4.1
Solyc06g083370.3.1			Solyc11g072630.2.1						Solyc12g098570.2.1				Solyc06g072280.3.1	Solyc06g071290.3.1
Solyc06g083390.4.1			Solyc11g072820.3.1						Solyc12g099120.3.1				Solyc06g072520.2.1	Solyc06g071370.1.1
Solyc06g083440.3.1			Solyc11g072860.2.1						Solyc12g099705.1.1				Solyc06g072610.3.1	Solyc06g071420.3.1
Solyc06g083790.3.1			Solyc11g072930.3.1						Solyc12g099950.3.1				Solyc06g072840.3.1	Solyc06g071430.3.1
Solyc06g083820.3.1			Solyc11g073110.2.1										Solyc06g072880.2.1	Solyc06g071790.3.1
Solyc06g084090.4.1			Solyc12g005940.2.1										Solyc06g073380.3.1	Solyc06g072350.3.1
Solyc06g084230.3.1			Solyc12g006460.2.1										Solyc06g073800.3.1	Solyc06g072620.4.1
Solyc07g005020.3.1			Solyc12g007030.3.1										Solyc06g073830.1.1	Solyc06g072700.3.1
Solyc07g005130.3.1			Solyc12g007045.1.1										Solyc06g074140.1.1	Solyc06g072840.3.1
Solyc07g005410.3.1			Solyc12g008360.2.1										Solyc06g074530.1.1	Solyc06g072930.4.1
Solyc07g005440.1.1			Solyc12g008960.2.1										Solyc06g074550.3.1	Solyc06g073090.3.1
Solyc07g005960.3.1			Solyc12g009220.2.1										Solyc06g074990.3.1	Solyc06g073110.3.1
Solyc07g006110.4.1			Solyc12g009300.3.1										Solyc06g075100.3.1	Solyc06g073130.4.1
Solyc07g006150.3.1			Solyc12g009790.2.1										Solyc06g075190.1.1	Solyc06g073180.3.1
Solyc07g006360.1.1			Solyc12g010670.1.1										Solyc06g075370.3.1	Solyc06g073260.3.1
Solyc07g006370.1.1			Solyc12g010710.1.1										Solyc06g075580.4.1	Solyc06g073670.4.1
Solyc07g006500.3.1			Solyc12g011090.3.1										Solyc06g075610.1.1	Solyc06g073920.3.1
Solyc07g006560.3.1			Solyc12g011160.2.1										Solyc06g076050.4.1	Solyc06g074190.3.1
Solyc07g006570.4.1			Solyc12g011200.3.1										Solyc06g076070.1.1	Solyc06g074200.4.1
Solyc07g006710.2.1			Solyc12g013610.2.1										Solyc06g076080.3.1	Solyc06g074260.4.1
Solyc07g006790.3.1			Solyc12g014500.3.1										Solyc06g076100.3.1	Solyc06g074380.3.1
Solyc07g006800.1.1			Solyc12g016070.1.1										Solyc06g076130.3.1	Solyc06g074510.4.1
Solyc07g006920.3.1			Solyc12g017480.3.1										Solyc06g076160.4.1	Solyc06g074620.3.1
Solyc07g007060.3.1			Solyc12g017970.1.1										Solyc06g076170.4.1	Solyc06g074800.1.1
Solyc07g007380.4.1			Solyc12g019410.3.1										Solyc06g076300.3.1	Solyc06g074890.1.1
Solyc07g007755.1.1			Solyc12g019480.3.1										Solyc06g076440.3.1	Solyc06g074980.3.1
Solyc07g007870.3.1			Solyc12g036330.1.1										Solyc06g076620.3.1	Solyc06g075540.3.1
Solyc07g007920.3.1			Solyc12g036800.1.1										Solyc06g076650.4.1	Solyc06g075675.1.1
Solyc07g008020.3.1			Solyc12g042480.3.1										Solyc06g076750.3.1	Solyc06g076410.4.1
Solyc07g008030.3.1			Solyc12g042570.2.1										Solyc06g076820.1.1	Solyc06g076480.4.1
Solyc07g008270.3.1			Solyc12g044950.3.1										Solyc06g082010.4.1	Solyc06g076540.1.1
Solyc07g008370.4.1			Solyc12g044954.1.1										Solyc06g082590.1.1	Solyc06g076560.2.1
Solyc07g008520.3.1			Solyc12g045020.2.1										Solyc06g082780.4.1	Solyc06g076570.4.1
Solyc07g008620.1.1			Solyc12g045035.1.1										Solyc06g083790.3.1	Solyc06g076580.1.1
Solyc07g008800.4.1			Solyc12g055710.1.1										Solyc06g083820.3.1	Solyc06g076670.3.1
Solyc07g008840.3.1			Solyc12g056360.1.1										Solyc06g084370.1.1	Solyc06g076850.3.1
Solyc07g008860.3.1			Solyc12g056580.2.1										Solyc07g005050.3.1	Solyc06g076960.2.1
Solyc07g009320.3.1			Solyc12g056674.1.1										Solyc07g005090.4.1	Solyc06g082390.4.1
Solyc07g009405.1.1			Solyc12g056678.1.1										Solyc07g005130.3.1	Solyc06g082640.3.1
Solyc07g009530.1.1			Solyc12g056930.2.1										Solyc07g005330.3.1	Solyc06g082660.4.1
Solyc07g014670.3.1			Solyc12g056960.2.1										Solyc07g005380.4.1	Solyc06g082830.3.1
Solyc07g016200.3.1			Solyc12g088040.2.1										Solyc07g005430.3.1	Solyc06g082940.3.1
Solyc07g032260.3.1			Solyc12g088670.2.1										Solyc07g005440.1.1	Solyc06g082990.4.1
Solyc07g032510.3.1			Solyc12g094520.2.1										Solyc07g005760.3.1	Solyc06g083150.3.1
Solyc07g039570.3.1			Solyc12g094610.3.1										Solyc07g006770.2.1	Solyc06g083500.4.1
Solyc07g040740.3.1			Solyc12g094650.3.1										Solyc07g006920.3.1	Solyc06g083520.3.1
Solyc07g040880.4.1			Solyc12g096710.2.1										Solyc07g007050.1.1	Solyc06g083830.4.1
Solyc07g041500.3.1			Solyc12g096920.1.1										Solyc07g007170.3.1	Solyc06g084050.4.1
Solyc07g042170.3.1			Solyc12g096960.2.1										Solyc07g007240.3.1	Solyc06g084270.3.1
Solyc07g042590.4.1			Solyc12g098910.2.1										Solyc07g007590.1.1	Solyc07g005210.3.1
Solyc07g044830.3.1			Solyc12g098960.2.1										Solyc07g007755.1.1	Solyc07g005240.4.1
Solyc07g045100.1.1			Solyc12g099100.2.1										Solyc07g007820.3.1	Solyc07g005510.3.1
Solyc07g045210.1.1			Solyc12g099550.1.1										Solyc07g007870.3.1	Solyc07g005570.4.1
Solyc07g047680.3.1			Solyc12g099730.3.1										Solyc07g008140.3.1	Solyc07g005770.2.1
Solyc07g048010.4.1			Solyc12g100010.1.1										Solyc07g008270.3.1	Solyc07g005990.3.1
Solyc07g048100.3.1			Solyc12g100170.1.1										Solyc07g008800.4.1	Solyc07g006810.3.1
Solyc07g049180.3.1			Solyc12g100180.2.1										Solyc07g008930.1.1	Solyc07g006855.2.1
Solyc07g049190.4.1			Solyc12g100260.1.1										Solyc07g008940.3.1	Solyc07g007280.4.1
Solyc07g049320.4.1			Solyc12g150125.1.1										Solyc07g017780.4.1	Solyc07g007300.3.1
Solyc07g049450.3.1													Solyc07g017860.3.1	Solyc07g007310.3.1
Solyc07g049460.3.1													Solyc07g018300.3.1	Solyc07g007330.1.1
Solyc07g049530.3.1													Solyc07g019460.3.1	Solyc07g007350.1.1
Solyc07g049550.3.1													Solyc07g020870.3.1	Solyc07g007410.4.1
Solyc07g049655.1.1													Solyc07g039570.3.1	Solyc07g007420.3.1
Solyc07g051840.4.1													Solyc07g040690.3.1	Solyc07g007430.3.1
Solyc07g052350.3.1													Solyc07g040710.3.1	Solyc07g008100.4.1
Solyc07g052790.3.1													Solyc07g040890.1.1	Solyc07g009350.4.1
Solyc07g052900.1.1													Solyc07g041940.3.1	Solyc07g009380.4.1
Solyc07g052980.3.1													Solyc07g042020.3.1	Solyc07g009490.3.1
Solyc07g053480.4.1													Solyc07g042170.3.1	Solyc07g014730.3.1
Solyc07g053670.3.1													Solyc07g042230.1.1	Solyc07g014740.3.1
Solyc07g053740.1.1													Solyc07g042300.1.1	Solyc07g017490.3.1
Solyc07g053760.4.1													Solyc07g042510.3.1	Solyc07g017800.4.1
Solyc07g053830.3.1													Solyc07g042550.3.1	Solyc07g017950.3.1
Solyc07g054220.1.1													Solyc07g042590.4.1	Solyc07g017960.4.1
Solyc07g054430.3.1													Solyc07g043230.3.1	Solyc07g018090.4.1
Solyc07g054670.4.1													Solyc07g043250.1.1	Solyc07g018140.3.1
Solyc07g054830.4.1													Solyc07g043310.3.1	Solyc07g018360.3.1
Solyc07g054840.4.1													Solyc07g044960.1.1	Solyc07g021550.3.1
Solyc07g055060.3.1													Solyc07g045090.3.1	Solyc07g022830.3.1
Solyc07g055990.3.1													Solyc07g045100.1.1	Solyc07g022900.4.1
Solyc07g056000.2.1													Solyc07g045160.3.1	Solyc07g026605.1.1
Solyc07g056080.1.1													Solyc07g045350.4.1	Solyc07g026620.4.1
Solyc07g056200.3.1													Solyc07g047970.4.1	Solyc07g032180.3.1
Solyc07g056210.4.1													Solyc07g048060.3.1	Solyc07g032380.4.1
Solyc07g056330.3.1													Solyc07g048070.3.1	Solyc07g032627.1.1
Solyc07g056420.4.1													Solyc07g049180.3.1	Solyc07g038100.3.1
Solyc07g056460.3.1													Solyc07g049190.4.1	Solyc07g040660.4.1
Solyc07g056500.4.1													Solyc07g049460.3.1	Solyc07g041555.1.1
Solyc07g056570.1.1													Solyc07g049530.3.1	Solyc07g041780.3.1
Solyc07g056600.1.1													Solyc07g049550.3.1	Solyc07g041900.3.1
Solyc07g061970.3.1													Solyc07g049630.1.1	Solyc07g042190.3.1
Solyc07g062430.3.1													Solyc07g049670.4.1	Solyc07g042317.1.1
Solyc07g062680.3.1													Solyc07g051950.3.1	Solyc07g042330.2.1
Solyc07g062730.1.1													Solyc07g052120.4.1	Solyc07g042440.3.1
Solyc07g062780.3.1													Solyc07g052370.4.1	Solyc07g042830.4.1
Solyc07g063000.4.1													Solyc07g052640.3.1	Solyc07g043130.3.1
Solyc07g063130.4.1													Solyc07g052790.3.1	Solyc07g043420.3.1
Solyc07g063180.3.1													Solyc07g053050.1.1	Solyc07g043570.3.1
Solyc07g063950.3.1													Solyc07g053120.4.1	Solyc07g044860.3.1
Solyc07g064600.3.1													Solyc07g053220.2.1	Solyc07g045300.4.1
Solyc07g064640.3.1													Solyc07g053420.4.1	Solyc07g045310.4.1
Solyc07g064650.3.1													Solyc07g053480.4.1	Solyc07g045320.3.1
Solyc07g064660.1.1													Solyc07g053760.4.1	Solyc07g045380.3.1
Solyc07g064740.3.1													Solyc07g053980.3.1	Solyc07g049350.3.1
Solyc07g064800.3.1													Solyc07g054720.2.1	Solyc07g049480.3.1
Solyc07g064930.3.1													Solyc07g055630.4.1	Solyc07g052460.3.1
Solyc07g065460.1.1													Solyc07g055670.1.1	Solyc07g052770.2.1
Solyc07g065650.2.1													Solyc07g055710.3.1	Solyc07g053280.4.1
Solyc07g065660.4.1													Solyc07g055810.3.1	Solyc07g053320.4.1
Solyc07g065960.1.1													Solyc07g055990.3.1	Solyc07g053610.3.1
Solyc07g065970.1.1													Solyc07g056000.2.1	Solyc07g053630.4.1
Solyc07g066030.4.1													Solyc07g056080.1.1	Solyc07g054210.3.1
Solyc07g066080.3.1													Solyc07g056100.1.1	Solyc07g054270.3.1
Solyc07g066380.4.1													Solyc07g056110.3.1	Solyc07g054370.3.1
Solyc07g150104.1.1													Solyc07g056280.3.1	Solyc07g054540.4.1
Solyc08g005050.4.1													Solyc07g056390.4.1	Solyc07g054760.1.1
Solyc08g005550.4.1													Solyc07g056440.3.1	Solyc07g054820.4.1
Solyc08g006040.3.1													Solyc07g056470.3.1	Solyc07g055020.3.1
Solyc08g006150.3.1													Solyc07g056480.3.1	Solyc07g055120.4.1
Solyc08g006470.4.1													Solyc07g056510.3.1	Solyc07g055340.3.1
Solyc08g006680.3.1													Solyc07g056600.1.1	Solyc07g055470.3.1
Solyc08g007080.4.1													Solyc07g056610.2.1	Solyc07g055720.4.1
Solyc08g007160.3.1													Solyc07g056670.3.1	Solyc07g055860.4.1
Solyc08g007220.3.1													Solyc07g056704.1.1	Solyc07g055910.4.1
Solyc08g007320.3.1													Solyc07g062310.4.1	Solyc07g056020.3.1
Solyc08g007490.3.1													Solyc07g062480.2.1	Solyc07g056540.3.1
Solyc08g007590.3.1													Solyc07g062700.3.1	Solyc07g061920.4.1
Solyc08g007920.2.1													Solyc07g063460.3.1	Solyc07g061940.4.1
Solyc08g008030.3.1													Solyc07g063700.2.1	Solyc07g062060.3.1
Solyc08g008170.4.1													Solyc07g063710.2.1	Solyc07g062080.4.1
Solyc08g014110.1.1													Solyc07g063730.3.1	Solyc07g062140.3.1
Solyc08g015860.3.1													Solyc07g063950.3.1	Solyc07g062150.3.1
Solyc08g016220.1.1													Solyc07g064290.3.1	Solyc07g062160.3.1
Solyc08g016580.1.1													Solyc07g064600.3.1	Solyc07g062190.4.1
Solyc08g016801.1.1													Solyc07g064610.3.1	Solyc07g062210.4.1
Solyc08g042100.3.1													Solyc07g064650.3.1	Solyc07g063050.1.1
Solyc08g045880.2.1													Solyc07g064660.1.1	Solyc07g063270.3.1
Solyc08g060940.1.1													Solyc07g064740.3.1	Solyc07g063310.3.1
Solyc08g061843.1.1													Solyc07g064870.3.1	Solyc07g063350.3.1
Solyc08g062220.3.1													Solyc07g065060.1.1	Solyc07g063420.3.1
Solyc08g062360.3.1													Solyc07g065090.2.1	Solyc07g063430.3.1
Solyc08g063010.3.1													Solyc07g065160.4.1	Solyc07g063530.3.1
Solyc08g065140.1.1													Solyc07g065170.3.1	Solyc07g063550.3.1
Solyc08g065440.4.1													Solyc07g065250.3.1	Solyc07g063570.4.1
Solyc08g066100.3.1													Solyc07g065650.2.1	Solyc07g063880.4.1
Solyc08g066310.3.1													Solyc07g066230.4.1	Solyc07g064170.3.1
Solyc08g066320.4.1													Solyc07g066260.3.1	Solyc07g064180.4.1
Solyc08g066500.4.1													Solyc07g066550.4.1	Solyc07g064260.2.1
Solyc08g066520.3.1													Solyc07g150103.1.1	Solyc07g064300.3.1
Solyc08g066840.3.1													Solyc08g005050.4.1	Solyc07g064440.3.1
Solyc08g067290.3.1													Solyc08g006030.4.1	Solyc07g064490.4.1
Solyc08g067410.2.1													Solyc08g006320.4.1	Solyc07g064510.3.1
Solyc08g067630.3.1													Solyc08g006740.3.1	Solyc07g064580.3.1
Solyc08g068120.3.1													Solyc08g006750.4.1	Solyc07g064950.3.1
Solyc08g068390.3.1													Solyc08g006765.1.1	Solyc07g065010.4.1
Solyc08g068610.3.1													Solyc08g006870.4.1	Solyc07g065470.4.1
Solyc08g068770.3.1													Solyc08g006890.3.1	Solyc07g065510.4.1
Solyc08g068780.3.1													Solyc08g006960.3.1	Solyc07g065590.4.1
Solyc08g068790.3.1													Solyc08g007090.3.1	Solyc07g065900.3.1
Solyc08g069000.4.1													Solyc08g007140.4.1	Solyc07g065920.4.1
Solyc08g074280.4.1													Solyc08g007160.3.1	Solyc07g066120.3.1
Solyc08g074290.3.1													Solyc08g007190.3.1	Solyc07g066290.3.1
Solyc08g074682.1.1													Solyc08g007230.3.1	Solyc07g066310.3.1
Solyc08g074970.1.1													Solyc08g007460.3.1	Solyc07g066520.3.1
Solyc08g075090.4.1													Solyc08g007780.3.1	Solyc07g066620.3.1
Solyc08g075230.1.1													Solyc08g007790.3.1	Solyc07g150116.1.1
Solyc08g075340.3.1													Solyc08g007920.2.1	Solyc07g150147.1.1
Solyc08g075400.3.1													Solyc08g008150.1.1	Solyc08g005100.3.1
Solyc08g075410.3.1													Solyc08g008170.4.1	Solyc08g005150.3.1
Solyc08g075540.5.1.1													Solyc08g008280.3.1	Solyc08g005190.4.1
Solyc08g075570.4.1													Solyc08g008590.4.1	Solyc08g005260.2.1
Solyc08g075700.3.1													Solyc08g008600.3.1	Solyc08g005337.1.1
Solyc08g075710.3.1													Solyc08g014010.4.1	Solyc08g005420.3.1
Solyc08g075870.3.1													Solyc08g014090.1.1	Solyc08g005560.3.1
Solyc08g076210.3.1													Solyc08g014150.4.1	Solyc08g005650.3.1
Solyc08g076340.3.1													Solyc08g014170.1.1	Solyc08g005760.1.1
Solyc08g076360.4.1													Solyc08g014570.3.1	Solyc08g005910.3.1
Solyc08g076530.3.1													Solyc08g014600.4.1	Solyc08g006160.4.1
Solyc08g076910.3.1													Solyc08g015860.3.1	Solyc08g006230.4.1
Solyc08g077030.4.1													Solyc08g016150.1.1	Solyc08g006460.3.1
Solyc08g077350.3.1													Solyc08g016210.3.1	Solyc08g006610.3.1
Solyc08g077560.4.1													Solyc08g016220.1.1	Solyc08g006670.3.1
Solyc08g077920.3.1													Solyc08g022240.1.1	Solyc08g006720.4.1
Solyc08g078060.3.1													Solyc08g023510.3.1	Solyc08g007040.3.1
Solyc08g078190.2.1													Solyc08g028780.1.1	Solyc08g007470.2.1
Solyc08g078390.4.1													Solyc08g029000.3.1	Solyc08g007530.4.1
Solyc08g078510.3.1													Solyc08g036660.4.1	Solyc08g007770.4.1
Solyc08g078720.3.1													Solyc08g059710.4.1	Solyc08g008220.3.1
Solyc08g078800.1.1													Solyc08g060940.1.1	Solyc08g013730.3.1
Solyc08g078840.3.1													Solyc08g060970.4.1	Solyc08g013820.3.1
Solyc08g078960.4.1													Solyc08g061000.4.1	Solyc08g014000.3.1
Solyc08g079200.1.1													Solyc08g061220.3.1	Solyc08g014340.3.1
Solyc08g079590.3.1													Solyc08g061610.4.1	Solyc08g014470.4.1
Solyc08g080310.2.1													Solyc08g062360.3.1	Solyc08g015960.3.1
Solyc08g080510.4.1													Solyc08g062860.3.1	Solyc08g016080.3.1
Solyc08g080530.1.1													Solyc08g065210.1.1	Solyc08g016670.3.1
Solyc08g080630.4.1													Solyc08g065480.3.1	Solyc08g022110.2.1
Solyc08g080680.4.1													Solyc08g066020.3.1	Solyc08g028690.4.1
Solyc08g080860.4.1													Solyc08g066100.3.1	Solyc08g028970.3.1
Solyc08g080940.3.1													Solyc08g066110.3.1	Solyc08g029090.4.1
Solyc08g081040.3.1													Solyc08g066210.3.1	Solyc08g041780.3.1
Solyc08g081060.3.1													Solyc08g066310.3.1	Solyc08g041890.4.1
Solyc08g081100.4.1													Solyc08g066420.1.1	Solyc08g042050.3.1
Solyc08g081150.4.1													Solyc08g066430.1.1	Solyc08g042140.3.1
Solyc08g081240.3.1													Solyc08g066440.3.1	Solyc08g044260.4.1
Solyc08g081530.3.1													Solyc08g066500.4.1	Solyc08g045780.4.1
Solyc08g081690.3.1													Solyc08g066890.4.1	Solyc08g048290.4.1
Solyc08g081710.3.1													Solyc08g067290.3.1	Solyc08g048550.3.1
Solyc08g081820.4.1													Solyc08g067390.4.1	Solyc08g059660.3.1
Solyc08g081850.1.1													Solyc08g067410.2.1	Solyc08g059760.3.1
Solyc08g081910.3.1													Solyc08g067610.3.1	Solyc08g061090.3.1
Solyc08g082040.4.1													Solyc08g067630.3.1	Solyc08g061820.3.1
Solyc08g082310.3.1													Solyc08g067640.1.1	Solyc08g061930.4.1
Solyc08g082370.1.1													Solyc08g067770.3.1	Solyc08g062290.4.1
Solyc08g082460.4.1													Solyc08g068390.3.1	Solyc08g062437.1.1
Solyc08g082710.3.1													Solyc08g068600.3.1	Solyc08g062560.4.1
Solyc08g082770.3.1													Solyc08g068610.3.1	Solyc08g062950.4.1
Solyc08g082870.3.1													Solyc08g068630.4.1	Solyc08g065350.4.1
Solyc08g082900.4.1													Solyc08g068680.4.1	Solyc08g065600.1.1
Solyc08g083070.3.1													Solyc08g068690.1.1	Solyc08g065890.3.1
Solyc08g083110.4.1													Solyc08g068700.1.1	Solyc08g065940.4.1
Solyc08g083280.3.1													Solyc08g068710.1.1	Solyc08g066200.3.1
Solyc08g083380.2.1													Solyc08g068770.3.1	Solyc08g066560.3.1
Solyc09g005560.4.1													Solyc08g068780.3.1	Solyc08g066705.1.1
Solyc09g005640.3.1													Solyc08g068790.3.1	Solyc08g066720.3.1
Solyc09g005840.2.1													Solyc08g074260.3.1	Solyc08g066730.3.1
Solyc09g005870.1.1													Solyc08g074660.1.1	Solyc08g067430.4.1
Solyc09g007350.3.1													Solyc08g074682.1.1	Solyc08g067820.3.1
Solyc09g007630.3.1													Solyc08g074970.1.1	Solyc08g067960.3.1
Solyc09g007760.4.1													Solyc08g075550.4.1	Solyc08g068100.3.1
Solyc09g007770.3.1													Solyc08g075710.3.1	Solyc08g068270.3.1
Solyc09g007900.4.1													Solyc08g075870.3.1	Solyc08g068800.4.1
Solyc09g008010.3.1													Solyc08g075970.3.1	Solyc08g074560.3.1
Solyc09g008060.4.1													Solyc08g076000.4.1	Solyc08g074600.4.1
Solyc09g008630.3.1													Solyc08g076050.4.1	Solyc08g074720.2.1
Solyc09g009150.1.1													Solyc08g076340.3.1	Solyc08g074730.2.1
Solyc09g009510.4.1													Solyc08g076390.3.1	Solyc08g075100.4.1
Solyc09g009770.3.1													Solyc08g076530.3.1	Solyc08g075150.3.1
Solyc09g009890.4.1													Solyc08g076870.1.1	Solyc08g075280.4.1
Solyc09g009900.4.1													Solyc08g077080.1.1	Solyc08g075420.4.1
Solyc09g010020.2.1													Solyc08g077290.1.1	Solyc08g075490.4.1
Solyc09g010230.2.1													Solyc08g078040.4.1	Solyc08g075530.3.1
Solyc09g010390.2.1													Solyc08g078060.3.1	Solyc08g075860.3.1
Solyc09g010670.4.1													Solyc08g078070.4.1	Solyc08g075880.4.1
Solyc09g011270.4.1													Solyc08g078090.1.1	Solyc08g075960.3.1
Solyc09g011330.3.1													Solyc08g078170.1.1	Solyc08g076060.3.1
Solyc09g011360.4.1													Solyc08g078180.1.1	Solyc08g076220.3.1
Solyc09g011420.3.1													Solyc08g078190.2.1	Solyc08g076450.3.1
Solyc09g011510.2.1													Solyc08g078390.4.1	Solyc08g076480.3.1
Solyc09g011520.3.1													Solyc08g078550.1.1	Solyc08g076650.3.1
Solyc09g011540.2.1													Solyc08g078670.2.1	Solyc08g076660.3.1
Solyc09g011660.3.1													Solyc08g078850.3.1	Solyc08g076680.3.1
Solyc09g011670.4.1													Solyc08g079080.5.1	Solyc08g077340.2.1
Solyc09g014910.4.1													Solyc08g079090.4.1	Solyc08g077825.1.1
Solyc09g015520.3.1													Solyc08g079230.1.1	Solyc08g077830.1.1
Solyc09g015530.3.1													Solyc08g079420.3.1	Solyc08g077860.4.1
Solyc09g019980.3.1													Solyc08g080130.3.1	Solyc08g077870.4.1
Solyc09g056340.3.1													Solyc08g080140.4.1	Solyc08g077880.3.1
Solyc09g056430.4.1													Solyc08g080170.3.1	Solyc08g078230.4.1
Solyc09g059520.3.1													Solyc08g080290.4.1	Solyc08g078270.3.1
Solyc09g061280.4.1													Solyc08g080310.2.1	Solyc08g078310.3.1
Solyc09g061320.4.1													Solyc08g080660.1.1	Solyc08g078760.1.1
Solyc09g061930.4.1													Solyc08g080680.4.1	Solyc08g078770.1.1
Solyc09g064480.1.1													Solyc08g080940.3.1	Solyc08g079100.3.1
Solyc09g064510.3.1													Solyc08g081230.1.1	Solyc08g079110.4.1
Solyc09g064940.2.1													Solyc08g081480.3.1	Solyc08g079240.4.1
Solyc09g065330.3.1													Solyc08g081490.4.1	Solyc08g079310.4.1
Solyc09g065750.3.1													Solyc08g081610.4.1	Solyc08g079690.4.1
Solyc09g066350.1.1													Solyc08g081680.2.1	Solyc08g079750.3.1
Solyc09g072710.4.1													Solyc08g081700.1.1	Solyc08g079890.2.1
Solyc09g074050.3.1													Solyc08g081820.4.1	Solyc08g080050.4.1
Solyc09g074640.3.1													Solyc08g082110.4.1	Solyc08g080390.3.1
Solyc09g074890.1.1													Solyc08g082200.3.1	Solyc08g080420.4.1
Solyc09g075155.1.1													Solyc08g082310.3.1	Solyc08g080570.4.1
Solyc09g075370.3.1													Solyc08g082440.3.1	Solyc08g080690.4.1
Solyc09g075450.3.1													Solyc08g082460.4.1	Solyc08g081220.1.1
Solyc09g075680.1.1													Solyc08g082520.1.1	Solyc08g081455.1.1
Solyc09g075920.1.1													Solyc08g082610.4.1	Solyc08g081770.3.1
Solyc09g082220.1.1													Solyc08g082820.4.1	Solyc08g081930.3.1
Solyc09g082500.4.1													Solyc08g082900.4.1	Solyc08g081940.3.1
Solyc09g082570.3.1													Solyc08g083280.3.1	Solyc08g081990.3.1
Solyc09g082710.3.1													Solyc08g083380.2.1	Solyc08g082170.4.1
Solyc09g082780.3.1													Solyc09g005000.1.1	Solyc08g082180.3.1
Solyc09g082860.3.1													Solyc09g005080.1.1	Solyc08g082190.3.1
Solyc09g083080.4.1													Solyc09g005830.1.1	Solyc08g082730.4.1
Solyc09g083370.3.1													Solyc09g005840.2.1	Solyc08g083080.3.1
Solyc09g089650.1.1													Solyc09g007130.3.1	Solyc08g083130.4.1
Solyc09g090040.3.1													Solyc09g007350.3.1	Solyc08g083320.4.1
Solyc09g090210.3.1													Solyc09g007730.4.1	Solyc08g083350.4.1
Solyc09g090250.4.1													Solyc09g007900.4.1	Solyc09g005320.3.1
Solyc09g090400.4.1													Solyc09g007910.4.1	Solyc09g005620.4.1
Solyc09g090610.3.1													Solyc09g007920.4.1	Solyc09g005745.1.1
Solyc09g090710.3.1													Solyc09g008250.4.1	Solyc09g005760.3.1
Solyc09g090900.4.1													Solyc09g008260.3.1	Solyc09g007560.4.1
Solyc09g091130.4.1													Solyc09g008410.3.1	Solyc09g007680.4.1
Solyc09g091370.4.1													Solyc09g008560.4.1	Solyc09g007850.3.1
Solyc09g091420.4.1													Solyc09g008600.3.1	Solyc09g007890.1.1
Solyc09g091560.3.1													Solyc09g008800.3.1	Solyc09g008050.3.1
Solyc09g091600.4.1													Solyc09g009390.3.1	Solyc09g008130.3.1
Solyc09g091820.4.1													Solyc09g009690.3.1	Solyc09g008700.2.1
Solyc09g091840.4.1													Solyc09g009770.3.1	Solyc09g008780.4.1
Solyc09g092180.3.1													Solyc09g009840.1.1	Solyc09g008790.4.1
Solyc09g092340.4.1													Solyc09g009970.3.1	Solyc09g008930.4.1
Solyc09g092550.4.1													Solyc09g010780.3.1	Solyc09g009100.4.1
Solyc09g097770.3.1													Solyc09g010850.4.1	Solyc09g009880.3.1
Solyc09g097960.3.1													Solyc09g010940.4.1	Solyc09g009910.4.1
Solyc09g098000.4.1													Solyc09g010970.4.1	Solyc09g009990.4.1
Solyc09g098080.4.1													Solyc09g010980.1.1	Solyc09g010080.3.1
Solyc09g098500.4.1													Solyc09g011330.3.1	Solyc09g010110.3.1
Solyc10g005290.4.1													Solyc09g011400.1.1	Solyc09g010150.4.1
Solyc10g005440.3.1													Solyc09g011490.3.1	Solyc09g010180.3.1
Solyc10g005480.3.1													Solyc09g011520.3.1	Solyc09g010350.4.1
Solyc10g005520.3.1													Solyc09g011540.2.1	Solyc09g010800.5.1.1
Solyc10g005550.3.1													Solyc09g011550.3.1	Solyc09g011020.4.1
Solyc10g005610.2.1													Solyc09g011560.3.1	Solyc09g011040.1.1
Solyc10g006450.3.1													Solyc09g011590.4.1	Solyc09g011300.3.1
Solyc10g006700.1.1													Solyc09g011630.3.1	Solyc09g011810.3.1
Solyc10g007060.4.1													Solyc09g011660.3.1	Solyc09g011830.4.1
Solyc10g007260.3.1													Solyc09g011665.1.1	Solyc09g013070.3.1
Solyc10g007400.4.1													Solyc09g011740.4.1	Solyc09g014350.3.1
Solyc10g007720.4.1													Solyc09g011860.4.1	Solyc09g014740.3.1
Solyc10g007880.4.1													Solyc09g011870.3.1	Solyc09g014760.4.1
Solyc10g007890.4.1													Solyc09g011990.1.1	Solyc09g015010.2.1
Solyc10g008110.4.1													Solyc09g013110.3.1	Solyc09g031517.1.1
Solyc10g008140.3.1													Solyc09g013150.4.1	Solyc09g031750.4.1
Solyc10g008340.4.1													Solyc09g014590.3.1	Solyc09g042780.2.1
Solyc10g008350.4.1													Solyc09g014720.3.1	Solyc09g055230.3.1
Solyc10g008890.3.1													Solyc09g014910.4.1	Solyc09g055545.1.1
Solyc10g009200.3.1													Solyc09g014990.4.1	Solyc09g055590.3.1
Solyc10g009410.1.1													Solyc09g015530.3.1	Solyc09g055940.3.1
Solyc10g009420.3.1													Solyc09g018230.1.1	Solyc09g056160.4.1
Solyc10g011760.3.1													Solyc09g031920.1.1	Solyc09g056260.4.1
Solyc10g011910.4.1													Solyc09g056390.1.1	Solyc09g057710.4.1
Solyc10g011925.1.1													Solyc09g057960.1.1	Solyc09g059030.4.1
Solyc10g011930.1.1													Solyc09g059040.3.1	Solyc09g059250.1.1
Solyc10g012080.4.1													Solyc09g061230.3.1	Solyc09g059280.3.1
Solyc10g012370.3.1													Solyc09g061280.4.1	Solyc09g059650.4.1
Solyc10g017970.1.1													Solyc09g061320.4.1	Solyc09g061555.1.1
Solyc10g018160.2.1													Solyc09g061620.3.1	Solyc09g061680.3.1
Solyc10g047140.2.1													Solyc09g061840.4.1	Solyc09g063020.4.1
Solyc10g048190.1.1													Solyc09g064470.3.1	Solyc09g063140.4.1
Solyc10g049640.2.1													Solyc09g064480.1.1	Solyc09g064240.3.1
Solyc10g049890.3.1													Solyc09g064510.3.1	Solyc09g064380.3.1
Solyc10g050060.2.1													Solyc09g064630.3.1	Solyc09g064590.4.1
Solyc10g051020.2.1													Solyc09g064780.3.1	Solyc09g064860.3.1
Solyc10g051030.2.1													Solyc09g065560.3.1	Solyc09g065120.4.1
Solyc10g052500.2.1													Solyc09g065890.4.1	Solyc09g065130.4.1
Solyc10g053970.2.1													Solyc09g066160.1.1	Solyc09g065160.4.1
Solyc10g054320.2.1													Solyc09g066190.1.1	Solyc09g065180.3.1
Solyc10g055655.1.1													Solyc09g066200.1.1	Solyc09g065280.4.1
Solyc10g074390.1.1													Solyc09g066350.1.1	Solyc09g065990.3.1
Solyc10g074570.2.1													Solyc09g066360.1.1	Solyc09g066180.2.1
Solyc10g074820.1.1													Solyc09g066400.2.1	Solyc09g072660.4.1
Solyc10g074980.2.1													Solyc09g072810.3.1	Solyc09g072950.1.1
Solyc10g076610.2.1													Solyc09g074050.3.1	Solyc09g074100.4.1
Solyc10g077010.2.1													Solyc09g074320.3.1	Solyc09g074420.4.1
Solyc10g077030.2.1													Solyc09g074350.1.1	Solyc09g074630.3.1
Solyc10g078490.2.1													Solyc09g074890.1.1	Solyc09g074650.3.1
Solyc10g078510.3.1													Solyc09g075120.3.1	Solyc09g074730.3.1
Solyc10g078530.2.1													Solyc09g075290.3.1	Solyc09g074850.4.1
Solyc10g078540.3.1													Solyc09g075330.4.1	Solyc09g075090.1.1
Solyc10g078740.2.1													Solyc09g075450.3.1	Solyc09g076040.3.1
Solyc10g079390.1.1													Solyc09g075670.1.1	Solyc09g082210.4.1
Solyc10g079640.2.1													Solyc09g075700.1.1	Solyc09g082830.4.1
Solyc10g080410.3.1													Solyc09g075730.3.1	Solyc09g082970.3.1
Solyc10g080590.2.1													Solyc09g075750.1.1	Solyc09g083150.4.1
Solyc10g080960.1.1													Solyc09g075820.3.1	Solyc09g083190.3.1
Solyc10g080970.2.1													Solyc09g075910.1.1	Solyc09g083420.3.1
Solyc10g081010.3.1													Solyc09g075920.1.1	Solyc09g089560.4.1
Solyc10g081130.2.1													Solyc09g082220.1.1	Solyc09g089660.4.1
Solyc10g081180.2.1													Solyc09g082230.1.1	Solyc09g089690.3.1
Solyc10g081210.3.1													Solyc09g082270.4.1	Solyc09g089730.3.1
Solyc10g081370.3.1													Solyc09g082470.4.1	Solyc09g091050.4.1
Solyc10g081440.2.1													Solyc09g082570.3.1	Solyc09g091100.4.1
Solyc10g081560.3.1													Solyc09g083210.3.1	Solyc09g091570.2.1
Solyc10g081590.2.1													Solyc09g083280.3.1	Solyc09g091690.1.1
Solyc10g081980.2.1													Solyc09g083360.3.1	Solyc09g092070.4.1
Solyc10g082066.1.1													Solyc09g089640.2.1	Solyc09g092110.4.1
Solyc10g083700.4.1													Solyc09g089650.1.1	Solyc09g092580.4.1
Solyc10g083840.1.1													Solyc09g089670.3.1	Solyc09g092670.3.1
Solyc10g083940.1.1													Solyc09g089780.3.1	Solyc09g092690.3.1
Solyc10g084050.2.1													Solyc09g089910.1.1	Solyc09g097910.4.1
Solyc10g084320.3.1													Solyc09g089930.3.1	Solyc09g098580.3.1
Solyc10g084610.3.1													Solyc09g090040.3.1	Solyc10g005000.4.1
Solyc10g084680.1.1													Solyc09g090070.1.1	Solyc10g005050.3.1
Solyc10g084770.3.1													Solyc09g090110.3.1	Solyc10g005090.3.1
Solyc10g084800.2.1													Solyc09g090130.3.1	Solyc10g005110.3.1
Solyc10g085380.2.1													Solyc09g090190.3.1	Solyc10g005300.3.1
Solyc10g085480.2.1													Solyc09g090210.3.1	Solyc10g005370.3.1
Solyc10g085630.3.1													Solyc09g090250.4.1	Solyc10g005530.3.1
Solyc10g085920.3.1													Solyc09g090470.3.1	Solyc10g005830.3.1
Solyc10g085950.2.1													Solyc09g090560.2.1	Solyc10g006050.3.1
Solyc10g086010.2.1													Solyc09g090610.3.1	Solyc10g006120.2.1
Solyc10g086330.2.1													Solyc09g090730.2.1	Solyc10g006140.3.1
Solyc10g086420.1.1													Solyc09g090990.2.1	Solyc10g006170.4.1
Solyc10g086500.1.1													Solyc09g091600.4.1	Solyc10g006240.3.1
Solyc10g086510.2.1													Solyc09g091660.3.1	Solyc10g006770.4.1
Solyc10g086780.2.1													Solyc09g091670.3.1	Solyc10g007073.1.1
Solyc11g005620.1.1													Solyc09g091840.4.1	Solyc10g007120.4.1
Solyc11g005800.2.1													Solyc09g091900.4.1	Solyc10g007150.4.1
Solyc11g006070.3.1													Solyc09g097960.3.1	Solyc10g007360.4.1
Solyc11g006470.2.1													Solyc09g098080.4.1	Solyc10g007680.4.1
Solyc11g006540.2.1													Solyc09g098160.3.1	Solyc10g008130.3.1
Solyc11g006690.1.1													Solyc09g098180.4.1	Solyc10g008520.3.1
Solyc11g006900.1.1													Solyc09g098310.3.1	Solyc10g008665.1.1
Solyc11g006910.3.1													Solyc09g098385.1.1	Solyc10g008670.3.1
Solyc11g007460.1.1													Solyc09g098510.3.1	Solyc10g008980.4.1
Solyc11g007470.1.1													Solyc10g005200.3.1	Solyc10g009070.3.1
Solyc11g007500.2.1													Solyc10g005460.3.1	Solyc10g009190.1.1
Solyc11g007610.2.1													Solyc10g005480.3.1	Solyc10g009580.4.1
Solyc11g007660.1.1													Solyc10g005510.3.1	Solyc10g018300.3.1
Solyc11g007770.2.1													Solyc10g005620.3.1	Solyc10g018590.2.1
Solyc11g008010.2.1													Solyc10g005630.3.1	Solyc10g044520.3.1
Solyc11g008250.2.1													Solyc10g006500.4.1	Solyc10g045190.3.1
Solyc11g008390.2.1													Solyc10g006700.1.1	Solyc10g045540.2.1
Solyc11g008710.2.1													Solyc10g006720.4.1	Solyc10g047240.2.1
Solyc11g008750.1.1													Solyc10g007280.4.1	Solyc10g049210.3.1
Solyc11g008780.3.1													Solyc10g007610.4.1	Solyc10g049515.1.1
Solyc11g008820.2.1													Solyc10g007880.4.1	Solyc10g049710.2.1
Solyc11g010200.3.1													Solyc10g007900.4.1	Solyc10g050440.2.1
Solyc11g010730.3.1													Solyc10g008150.1.1	Solyc10g051200.2.1
Solyc11g011120.2.1													Solyc10g008350.4.1	Solyc10g051310.2.1
Solyc11g011190.1.1													Solyc10g008910.1.1	Solyc10g055240.2.1
Solyc11g011240.1.1													Solyc10g009060.1.1	Solyc10g055390.2.1
Solyc11g011340.2.1													Solyc10g009120.2.1	Solyc10g055597.1.1
Solyc11g011420.3.1													Solyc10g011810.4.1	Solyc10g055630.2.1
Solyc11g011740.1.1													Solyc10g011910.4.1	Solyc10g074580.2.1
Solyc11g011750.1.1													Solyc10g011925.1.1	Solyc10g074790.2.1
Solyc11g011920.2.1													Solyc10g011930.1.1	Solyc10g074970.1.1
Solyc11g011930.3.1													Solyc10g012080.4.1	Solyc10g075030.3.1
Solyc11g012060.2.1													Solyc10g012370.3.1	Solyc10g075110.2.1
Solyc11g012110.2.1													Solyc10g017970.1.1	Solyc10g076250.2.1
Solyc11g012190.3.1													Solyc10g017980.1.1	Solyc10g076740.3.1
Solyc11g012230.3.1													Solyc10g018160.2.1	Solyc10g076990.3.1
Solyc11g012440.1.1													Solyc10g018340.1.1	Solyc10g078250.1.1
Solyc11g012510.3.1													Solyc10g045420.3.1	Solyc10g078410.2.1
Solyc11g012660.2.1													Solyc10g046970.2.1	Solyc10g078715.1.1
Solyc11g012760.2.1													Solyc10g047140.2.1	Solyc10g079050.2.1
Solyc11g012870.2.1													Solyc10g047810.3.1	Solyc10g079070.2.1
Solyc11g017270.2.1													Solyc10g050880.2.1	Solyc10g079120.3.1
Solyc11g020870.3.1													Solyc10g052660.4.1	Solyc10g079300.2.1
Solyc11g030720.2.1													Solyc10g052880.1.1	Solyc10g079500.2.1
Solyc11g032100.2.1													Solyc10g053970.2.1	Solyc10g080020.3.1
Solyc11g033288.1.1													Solyc10g054010.1.1	Solyc10g080080.3.1
Solyc11g040120.3.1													Solyc10g054570.2.1	Solyc10g080330.2.1
Solyc11g042610.2.1													Solyc10g054850.2.1	Solyc10g080490.2.1
Solyc11g044470.3.1													Solyc10g054930.2.1	Solyc10g080660.3.1
Solyc11g044840.2.1													Solyc10g055200.1.1	Solyc10g080940.3.1
Solyc11g045210.2.1													Solyc10g055410.2.1	Solyc10g081280.2.1
Solyc11g045460.3.1													Solyc10g055420.2.1	Solyc10g081300.1.1
Solyc11g045610.2.1													Solyc10g055650.2.1	Solyc10g081420.2.1
Solyc11g061960.2.1													Solyc10g055680.1.1	Solyc10g081460.2.1
Solyc11g062270.2.1													Solyc10g055770.2.1	Solyc10g081620.2.1
Solyc11g064790.2.1													Solyc10g055800.2.1	Solyc10g081730.2.1
Solyc11g064920.2.1													Solyc10g055820.3.1	Solyc10g081840.3.1
Solyc11g065040.2.1													Solyc10g062160.3.1	Solyc10g083150.3.1
Solyc11g065620.2.1													Solyc10g074570.2.1	Solyc10g083270.3.1
Solyc11g065670.1.1													Solyc10g074880.3.1	Solyc10g083350.2.1
Solyc11g066160.1.1													Solyc10g075040.3.1	Solyc10g083470.2.1
Solyc11g066430.2.1													Solyc10g076240.3.1	Solyc10g083640.2.1
Solyc11g066630.2.1													Solyc10g076480.2.1	Solyc10g083730.2.1
Solyc11g066670.1.1													Solyc10g076760.3.1	Solyc10g083860.3.1
Solyc11g066680.1.1													Solyc10g076780.1.1	Solyc10g084250.1.1
Solyc11g066690.2.1													Solyc10g078220.2.1	Solyc10g084370.3.1
Solyc11g067000.3.1													Solyc10g078230.3.1	Solyc10g084560.3.1
Solyc11g067230.2.1													Solyc10g078240.2.1	Solyc10g084820.2.1
Solyc11g068380.1.1													Solyc10g078490.2.1	Solyc10g085050.3.1
Solyc11g068480.2.1													Solyc10g078500.1.1	Solyc10g085660.3.1
Solyc11g068980.2.1													Solyc10g078550.4.1	Solyc10g085970.3.1
Solyc11g069010.2.1													Solyc10g079000.1.1	Solyc10g085980.2.1
Solyc11g069070.3.1													Solyc10g079100.1.1	Solyc10g085990.3.1
Solyc11g069460.2.1													Solyc10g079130.2.1	Solyc10g086030.2.1
Solyc11g069600.2.1													Solyc10g079380.2.1	Solyc10g086360.2.1
Solyc11g069690.3.1													Solyc10g079420.1.1	Solyc10g086580.2.1
Solyc11g069800.1.1													Solyc10g079690.2.1	Solyc10g150128.1.1
Solyc11g070070.3.1													Solyc10g079810.1.1	Solyc11g005080.1.1
Solyc11g070160.2.1													Solyc10g079920.2.1	Solyc11g005110.3.1
Solyc11g071460.2.1													Solyc10g079930.1.1	Solyc11g005580.1.1
Solyc11g071850.1.1													Solyc10g079970.2.1	Solyc11g005635.1.1
Solyc11g072240.2.1													Solyc10g080010.2.1	Solyc11g005650.1.1
Solyc11g072260.2.1													Solyc10g080410.3.1	Solyc11g005670.2.1
Solyc11g072290.3.1													Solyc10g081850.3.1	Solyc11g006020.2.1
Solyc11g072530.2.1													Solyc10g081970.2.1	Solyc11g006130.2.1
Solyc11g072830.1.1													Solyc10g081980.2.1	Solyc11g006190.3.1
Solyc11g072840.1.1													Solyc10g083290.4.1	Solyc11g006250.2.1
Solyc11g072950.3.1													Solyc10g083330.1.1	Solyc11g006340.2.1
Solyc11g073060.3.1													Solyc10g083690.3.1	Solyc11g006390.2.1
Solyc11g073075.1.1													Solyc10g083740.3.1	Solyc11g006970.2.1
Solyc11g073250.2.1													Solyc10g083970.1.1	Solyc11g007060.2.1
Solyc12g005080.2.1													Solyc10g084110.2.1	Solyc11g007170.2.1
Solyc12g005140.2.1													Solyc10g084400.2.1	Solyc11g007320.2.1
Solyc12g005200.3.1													Solyc10g084610.3.1	Solyc11g007540.2.1
Solyc12g005850.2.1													Solyc10g084800.2.1	Solyc11g007830.2.1
Solyc12g006200.1.1													Solyc10g084960.2.1	Solyc11g008360.3.1
Solyc12g006280.3.1													Solyc10g085000.2.1	Solyc11g008580.3.1
Solyc12g006380.2.1													Solyc10g085010.3.1	Solyc11g008630.3.1
Solyc12g007040.3.1													Solyc10g085020.3.1	Solyc11g008990.2.1
Solyc12g007110.2.1													Solyc10g085030.1.1	Solyc11g009080.2.1
Solyc12g008520.2.1													Solyc10g085380.2.1	Solyc11g010300.2.1
Solyc12g008650.2.1													Solyc10g085420.3.1	Solyc11g010440.3.1
Solyc12g008680.3.1													Solyc10g085480.2.1	Solyc11g010560.3.1
Solyc12g008690.3.1													Solyc10g085860.1.1	Solyc11g010630.4.1
Solyc12g008940.2.1													Solyc10g086065.1.1	Solyc11g010660.2.1
Solyc12g008950.2.1													Solyc10g086190.3.1	Solyc11g010700.3.1
Solyc12g009020.2.1													Solyc10g086280.2.1	Solyc11g010930.2.1
Solyc12g009140.3.1													Solyc10g086330.2.1	Solyc11g011250.3.1
Solyc12g009180.2.1													Solyc10g086420.1.1	Solyc11g011533.1.1
Solyc12g009340.2.1													Solyc10g086500.1.1	Solyc11g011760.3.1
Solyc12g010030.3.1													Solyc10g086510.2.1	Solyc11g011840.2.1
Solyc12g010130.1.1													Solyc10g086760.2.1	Solyc11g012160.2.1
Solyc12g010170.2.1													Solyc10g150145.1.1	Solyc11g012450.2.1
Solyc12g010350.3.1													Solyc11g005070.2.1	Solyc11g012460.3.1
Solyc12g010410.3.1													Solyc11g005150.3.1	Solyc11g012470.2.1
Solyc12g010440.3.1													Solyc11g005700.1.1	Solyc11g012710.2.1
Solyc12g010450.3.1													Solyc11g005720.1.1	Solyc11g012810.2.1
Solyc12g010960.2.1													Solyc11g005840.2.1	Solyc11g012820.2.1
Solyc12g011000.2.1													Solyc11g005860.2.1	Solyc11g012830.3.1
Solyc12g013560.2.1													Solyc11g006240.2.1	Solyc11g012840.2.1
Solyc12g014010.2.1													Solyc11g006540.2.1	Solyc11g012930.2.1
Solyc12g014180.2.1													Solyc11g006690.1.1	Solyc11g013010.2.1
Solyc12g014230.2.1													Solyc11g006910.3.1	Solyc11g013310.2.1
Solyc12g014410.2.1													Solyc11g007020.2.1	Solyc11g013520.3.1
Solyc12g015780.2.1													Solyc11g007030.3.1	Solyc11g018670.3.1
Solyc12g015860.2.1													Solyc11g007200.3.1	Solyc11g020040.2.1
Solyc12g017700.2.1													Solyc11g007600.2.1	Solyc11g020290.3.1
Solyc12g017960.1.1													Solyc11g007770.2.1	Solyc11g020330.1.1
Solyc12g019640.2.1													Solyc11g007890.2.1	Solyc11g020955.1.1
Solyc12g035360.2.1													Solyc11g008000.2.1	Solyc11g022400.1.1
Solyc12g036150.1.1													Solyc11g008600.1.1	Solyc11g040050.3.1
Solyc12g036160.3.1													Solyc11g010200.3.1	Solyc11g040260.2.1
Solyc12g036390.2.1													Solyc11g010210.1.1	Solyc11g042950.1.1
Solyc12g038360.1.1													Solyc11g010250.1.1	Solyc11g043060.1.1
Solyc12g042300.2.1													Solyc11g010390.1.1	Solyc11g044937.1.1
Solyc12g042360.3.1													Solyc11g010430.2.1	Solyc11g051160.2.1
Solyc12g042380.2.1													Solyc11g010730.3.1	Solyc11g056680.1.1
Solyc12g042600.2.1													Solyc11g011030.2.1	Solyc11g062070.3.1
Solyc12g042650.2.1													Solyc11g011050.2.1	Solyc11g065000.2.1
Solyc12g042900.2.1													Solyc11g011180.3.1	Solyc11g065220.2.1
Solyc12g042920.2.1													Solyc11g011330.2.1	Solyc11g065870.3.1
Solyc12g043000.3.1													Solyc11g011920.2.1	Solyc11g065950.3.1
Solyc12g043120.2.1													Solyc11g012060.2.1	Solyc11g065960.3.1
Solyc12g044910.2.1													Solyc11g012230.3.1	Solyc11g066020.2.1
Solyc12g056250.2.1													Solyc11g012240.1.1	Solyc11g066110.2.1
Solyc12g056540.1.1													Solyc11g012260.3.1	Solyc11g066280.3.1
Solyc12g056660.3.1													Solyc11g012270.2.1	Solyc11g066320.2.1
Solyc12g056675.1.1													Solyc11g012440.1.1	Solyc11g066440.2.1
Solyc12g056800.2.1													Solyc11g012510.3.1	Solyc11g066660.3.1
Solyc12g057060.2.1													Solyc11g012790.2.1	Solyc11g066830.2.1
Solyc12g057080.2.1													Solyc11g013170.2.1	Solyc11g066960.3.1
Solyc12g057110.2.1													Solyc11g013880.1.1	Solyc11g067050.4.1
Solyc12g062940.3.1													Solyc11g013890.1.1	Solyc11g067070.1.1
Solyc12g087950.1.1													Solyc11g015890.2.1	Solyc11g067260.3.1
Solyc12g088050.2.1													Solyc11g016930.1.1	Solyc11g068740.2.1
Solyc12g088330.1.1													Solyc11g017270.2.1	Solyc11g068750.2.1
Solyc12g088390.1.1													Solyc11g018610.2.1	Solyc11g068870.2.1
Solyc12g088530.2.1													Solyc11g018774.1.1	Solyc11g069080.3.1
Solyc12g088910.3.1													Solyc11g018800.3.1	Solyc11g069230.3.1
Solyc12g089100.2.1													Solyc11g020230.1.1	Solyc11g069350.2.1
Solyc12g094390.1.1													Solyc11g030730.2.1	Solyc11g069370.3.1
Solyc12g094450.3.1													Solyc11g032060.3.1	Solyc11g069430.2.1
Solyc12g094500.3.1													Solyc11g039740.3.1	Solyc11g069790.2.1
Solyc12g096150.2.1													Solyc11g042610.2.1	Solyc11g071660.1.1
Solyc12g096170.2.1													Solyc11g044470.3.1	Solyc11g072120.2.1
Solyc12g096190.2.1													Solyc11g044840.2.1	Solyc11g072330.2.1
Solyc12g096300.2.1													Solyc11g045210.2.1	Solyc11g072590.3.1
Solyc12g096590.3.1													Solyc11g045460.3.1	Solyc11g072710.3.1
Solyc12g096700.2.1													Solyc11g056620.3.1	Solyc11g072970.2.1
Solyc12g096950.2.1													Solyc11g062400.2.1	Solyc11g073120.2.1
Solyc12g097060.1.1													Solyc11g062440.2.1	Solyc12g005350.2.1
Solyc12g098330.3.1													Solyc11g066150.3.1	Solyc12g005630.2.1
Solyc12g098360.2.1													Solyc11g066770.3.1	Solyc12g005820.3.1
Solyc12g098580.1.1													Solyc11g066800.2.1	Solyc12g005950.2.1
Solyc12g098640.3.1													Solyc11g066890.1.1	Solyc12g006230.3.1
Solyc12g099160.2.1													Solyc11g067190.3.1	Solyc12g006470.2.1
Solyc12g099290.2.1													Solyc11g068380.1.1	Solyc12g006520.2.1
Solyc12g099500.2.1													Solyc11g068400.2.1	Solyc12g006530.2.1
Solyc12g099830.2.1													Solyc11g068440.2.1	Solyc12g006560.3.1
Solyc12g099890.2.1													Solyc11g068480.2.1	Solyc12g006805.1.1
Solyc12g150113.1.1													Solyc11g068700.2.1	Solyc12g007010.2.1
													Solyc11g068710.3.1	Solyc12g007090.2.1
													Solyc11g068770.1.1	Solyc12g007200.2.1
													Solyc11g068940.1.1	Solyc12g008370.3.1
													Solyc11g069460.2.1	Solyc12g008600.2.1
													Solyc11g069600.2.1	Solyc12g008620.2.1
													Solyc11g069640.2.1	Solyc12g008660.1.1
													Solyc11g069690.3.1	Solyc12g009040.3.1
													Solyc11g069780.3.1	Solyc12g009070.1.1
													Solyc11g069800.1.1	Solyc12g009490.3.1
													Solyc11g071470.1.1	Solyc12g009500.2.1
													Solyc11g071640.3.1	Solyc12g009800.3.1
													Solyc11g071990.2.1	Solyc12g009830.2.1
													Solyc11g072140.3.1	Solyc12g009920.1.1
													Solyc11g072240.2.1	Solyc12g010380.3.1
													Solyc11g072530.2.1	Solyc12g010590.3.1
													Solyc11g072920.2.1	Solyc12g010840.2.1
													Solyc11g072930.3.1	Solyc12g010870.3.1
													Solyc11g073075.1.1	Solyc12g013500.2.1
													Solyc11g073110.2.1	Solyc12g014190.2.1
													Solyc12g005720.1.1	Solyc12g014220.3.1
													Solyc12g005850.2.1	Solyc12g014480.2.1
													Solyc12g005940.2.1	Solyc12g014540.2.1
													Solyc12g006280.3.1	Solyc12g015630.2.1
													Solyc12g006500.1.1	Solyc12g015640.2.1
													Solyc12g006840.2.1	Solyc12g015730.3.1
													Solyc12g006850.2.1	Solyc12g015840.3.1
													Solyc12g007030.3.1	Solyc12g017420.2.1
													Solyc12g007040.3.1	Solyc12g017430.3.1
													Solyc12g007045.1.1	Solyc12g019010.2.1
													Solyc12g007100.2.1	Solyc12g019700.1.1
													Solyc12g007110.2.1	Solyc12g019740.2.1
													Solyc12g008500.2.1	Solyc12g019990.1.1
													Solyc12g008700.3.1	Solyc12g021130.2.1
													Solyc12g008950.2.1	Solyc12g021280.2.1
													Solyc12g008960.2.1	Solyc12g021340.3.1
													Solyc12g008970.3.1	Solyc12g027800.1.1
													Solyc12g009020.2.1	Solyc12g032930.3.1
													Solyc12g009180.2.1	Solyc12g035130.2.1
													Solyc12g009220.2.1	Solyc12g036220.3.1
													Solyc12g009520.2.1	Solyc12g036500.2.1
													Solyc12g010020.3.1	Solyc12g040640.2.1
													Solyc12g010410.3.1	Solyc12g042060.3.1
													Solyc12g010440.3.1	Solyc12g042110.3.1
													Solyc12g010670.1.1	Solyc12g042770.3.1
													Solyc12g010690.2.1	Solyc12g043110.2.1
													Solyc12g010710.1.1	Solyc12g044220.3.1
													Solyc12g010980.3.1	Solyc12g049270.3.1
													Solyc12g011090.3.1	Solyc12g049530.2.1
													Solyc12g011100.2.1	Solyc12g049618.1.1
													Solyc12g011160.2.1	Solyc12g055720.2.1
													Solyc12g013610.2.1	Solyc12g055780.3.1
													Solyc12g013640.2.1	Solyc12g055840.2.1
													Solyc12g014010.2.1	Solyc12g055850.2.1
													Solyc12g014430.2.1	Solyc12g055940.3.1
													Solyc12g014500.3.1	Solyc12g055950.2.1
													Solyc12g015860.2.1	Solyc12g056100.3.1
													Solyc12g017460.1.1	Solyc12g056220.2.1
													Solyc12g017480.3.1	Solyc12g056290.2.1
													Solyc12g019320.2.1	Solyc12g056830.1.1
													Solyc12g019890.2.1	Solyc12g088450.3.1
													Solyc12g036330.1.1	Solyc12g088460.3.1
													Solyc12g036390.2.1	Solyc12g088700.1.1
													Solyc12g038630.2.1	Solyc12g094490.2.1
													Solyc12g040570.1.1	Solyc12g094640.3.1
													Solyc12g040680.2.1	Solyc12g096330.3.1
													Solyc12g042360.3.1	Solyc12g096340.2.1
													Solyc12g042460.2.1	Solyc12g096460.3.1
													Solyc12g042480.3.1	Solyc12g096490.1.1
													Solyc12g042570.2.1	Solyc12g096550.2.1
													Solyc12g042650.2.1	Solyc12g096760.2.1
													Solyc12g044910.2.1	Solyc12g096870.1.1
													Solyc12g044940.2.1	Solyc12g098310.2.1
													Solyc12g045030.2.1	Solyc12g098520.2.1
													Solyc12g045035.1.1	Solyc12g098600.1.1
													Solyc12g049030.1.1	Solyc12g098850.2.1
													Solyc12g055710.1.1	Solyc12g098950.2.1
													Solyc12g055830.2.1	Solyc12g099190.1.1
													Solyc12g056360.1.1	Solyc12g099270.2.1
													Solyc12g056960.2.1	Solyc12g099320.2.1
													Solyc12g057080.2.1	Solyc12g099360.2.1
													Solyc12g057130.3.1	Solyc12g099390.2.1
													Solyc12g057140.1.1	Solyc12g099430.2.1
													Solyc12g057160.1.1	Solyc12g099930.2.1
													Solyc12g087790.1.1	Solyc12g100120.2.1
													Solyc12g087950.1.1
													Solyc12g088040.2.1
													Solyc12g088330.1.1
													Solyc12g088390.1.1
													Solyc12g088800.3.1
													Solyc12g088850.1.1
													Solyc12g088940.3.1
													Solyc12g094390.1.1
													Solyc12g094460.2.1
													Solyc12g094520.2.1
													Solyc12g094660.2.1
													Solyc12g095790.2.1
													Solyc12g096150.2.1
													Solyc12g096890.1.1
													Solyc12g096900.2.1
													Solyc12g096920.1.1
													Solyc12g096960.2.1
													Solyc12g098910.2.1
													Solyc12g099100.2.1
													Solyc12g099130.2.1
													Solyc12g099140.2.1
													Solyc12g099260.2.1
													Solyc12g099465.1.1
													Solyc12g099500.2.1
													Solyc12g099730.3.1
													Solyc12g100010.1.1
													Solyc12g100170.1.1
													Solyc12g100180.2.1
													Solyc12g100240.1.1
													Solyc12g100260.1.1
													Solyc12g100270.2.1
